# Supplementary material for: Behavioral decomposition reveals rich encoding structure employed across neocortex in rats
Source: Nat Commun. 2023 Jul 4;14:3947. doi: 10.1038/s41467-023-39520-3 (PMC10319800; doi:10.1038/s41467-023-39520-3)
Supplement: Supplementary file 11 — Source Data [file 41467_2023_39520_MOESM11_ESM.xlsx]

## Sheet: Figure 1
Figure_1_tSNE_map_decoding_and_endcoding
(data for Figs. 1d and 1e can be found below data for Fig. 1c)
Figure 1c_tSNE_map		TSNE dim1
	TSNE dim2	0	0	0	0	0	0	0	0	0	0	0	0	0	0	0	0	0	0	0	0	0	0	0	0	0	0	0	0	0	0	0	0	0	0	0	0	0	0	0	0	0	0	0	0	0	0	0	0
		0	0	0	0	0	0	0	0	0	0	0	0	0	0	0	0	0	0	0	0	0	0	0	0	0	0	0	0	0	0	0	0	0	0	0	0	0	0	0	0	0	0	0	0	0	0	0	0
		0	0	0	0	0	0	0	0	0	0	0	0	0	0	0	0	0	0	0	0	0	0	0	0	0	0	0	0	0	0	0	0	0	0	0	0	0	0	0	0	0	0	0	0	0	0	0	0
		0	0	0	0	0	0	0	0	0	0	0	0	0	0	0	0	0	0	0	0	0	0	0	0	0	0	0	0	0	0	0	0	0	0	0	0	0	0	0	0	0	0	0	0	0	0	0	0
		0	0	0	0	0	0	0	0	0	0	0	0	0	0	0	0	0	0	0	0	0	0	0	0	0	0	0	0	0	0	0	0	0	0	0	0	0	0	0	0	0	0	0	0	0	0	0	0
		0	0	0	0	0	0	0	0	0	0	0	0	0	0	0	0	0	0	0	0	0	0	0	0	0	0	0	0	0	0	0	0	0	0	0	0	0	0	0	0	0	0	0	0	0	0	0	0
		0	0	0	0	0	0	0	0	0	0	0	0	0	0	0	0	0	0	0	0	0	0	0	0	0	0	0	0	0	0	0	0	0	0	0	0	0	0	0	0	0	0	0	0	0	0	0	0
		0	0	0	0	0	0	0	0	0	0	0	0	0	0	0	0	0	0	0	0	0	0	0	0	0	0	0	0	0	0	0	0	0	0	0	0	0	0	0	0	0	0	0	0	0	0	0	0
		0	0	0	0	0	0	0	0	0	0	0	0	0	0	0	0	0	0	0	0	0	0	0	0	0	0	0	0	0	0	0	0	0	0	0	0	0	0	0	0	0	0	0	0	0	0	0	0
		0	0	0	0	0	0	0	0	0	0	0	0	0	0	0	0	0	0	0	0	0	0	0	0	0	0	0	0	0	0	0	0	0	0	0	0	0	0	0	0	0	0	0	0	0	0	0	0
		0	0	0	0	0	0	0	0	0	0	0	0	0	0	0	0	0	0	0	0	0	0	0	0	0	0	0	0	0	0	0	0	0	0	0	0	0	0	0	0	0	0	0	0	0	0	0	0
		0	0	0	0	0	0	0	0	0	0	0	0	0	0	0	0	0	0	0	0	0	0	0	0	0	0	0	0	0	0	0	0	0	0	0	0	0	0	0	0	0	0	0	0	0	0	0	0
		0	0	0	0	0	0	0	0	0	0	0	0	0	0	0	0	0	0	0	0	0	0	0	0	0	0	0	0	0	0	0	0	0	0	0	0	0	0	0	0	0	0	0	0	0	0	0	0
		0	0	0	0	0	0	0	0	0	0	0	0	0	0	0	0	0	0	0	0	0	0	0	0	0	0	0	0	0	0	0	0	0	0	0	0	0	0	0	0	0	0	0	0	0	0	0	0
		0	0	0	0	0	0	0	0	0	0	0	0	0	0	0	0	0	0	0	0	0	0	0	0	0	0	0	0	0	0	0	0	0	0	0	0	0	0	0	0	0	0	0	0	0	0	0	0
		0	0	0	0	0	0	0	0	0	0	0	0	0	0	0	0	0	0	0	0	0	0	0	0	0	0	0	0	0	0	0	0	0	0	0	0	0	0	0	0	0	0	0	0	0	0	0	0
		0	0	0	0	0	0	0	0	0	0	0	0	0	0	0	0	0	0	0	0	0	0	0	0	0	0	0	0	0	0	0	0	0	0	0	0	0	0	0	0	0	0	0	0	0	0	0	0
		0	0	0	0	0	0	0	0	0	0	0	0	0	0	0	0	0	0	0	0	0	0	0	0	0	0	0	0	0	0	0	0	0	0	0	0	0	0	0	0	0	0	0	0	0	0	0	0
		0	0	0	0	0	0	0	0	0	0	0	0	0	0	0	0	0	0	0	0	0	0	0	0	0	0	0	0	0	0	0	0	0	0	0	0	0	0	0	0	0	0	0	0	0	0	0	0
		0	0	0	0	0	0	0	0	0	0	0	0	0	0	0	0	0	0	0	0	0	0	0	0	0	0	0	0	0	0	0	0	0	0	0	0	0	0	0	0	0	0	0	0	0	0	0	0
		0	0	0	0	0	0	0	0	0	0	0	0	0	0	0	0	0	0	0	0	0	0	0	0	0	0	0	0	0	0	0	0	0	0	0	0	0	0	0	0	0	0	0	0	0	0	0	0
		0	0	0	0	0	0	0	0	0	0	0	0	0	0	0	0	0	0	0	0	0	0	0	0	0	0	0	0	0	0	0	0	0	0	0	0	0	0	0	0	0	0	0	0	0	0	0	0
		0	0	0	0	0	0	0	0	0	0	0	0	0	0	0	0	0	0	0	0	0	0	0	0	0	0	0	0	0	0	0	0	0	0	0	0	0	0	0	0	0	0	0	0	0	0	0	0
		0	0	0	0	0	0	0	0	0	0	0	0	0	0	0	0	0	0	0	0	0	0	0	0	0	0	0	0	0	0	0	0	0	0	0	0	0	0	0	0	0	0	0	0	0	0	0	0
		0	0	0	0	0	0	0	0	0	0	0	0	0	0	0	0	0	0	0	0	0	0	0	0	0	0	0	0	0	0	0	0	0	0	0	0	0	0	0	0	0	0	0	0	0	0	0	0
		0	0	0	0	0	0	0	0	0	0	0	0	0	0	0	0	0	0	0	0	0	0	0	0	0	0	0	0	0	0	0	0	0	0	0	0	0	0	0	0	0	0	0	0	0	0	0	0
		0	0	0	0	0	0	0	0	0	0	0	0	0	0	0	0	0	0	0	0	0	0	0	0	0	0	0	0	0	0	0	0	0	0	0	0	0	0	0	0	0	0	0	0	0	0	0	0
		0	0	0	0	0	0	0	0	0	0	0	0	0	0	0	0	0	0	0	0	0	0	0	0	0	0	0	0	0	0	0	0	0	0	0	0	0	0	0	0	0	0	0	0	0	0	0	0
		0	0	0	0	0	0	0	0	0	0	0	0	0	0	0	0	0	0	0	0	0	0	0	0	0	0	0	0	0	0	0	0	0	0	0	0	0	0	0	0	0	0	0	0	0	0	0	0
		0	0	0	0	0	0	0	0	0	0	0	0	0	0	0	0	0	0	0	0	0	0	0	0	0	0	0	0	0	0	0	0	0	0	0	0	0	0	0	0	0	0	0	0	0	0	0	0
		0	0	0	0	0	0	0	0	0	0	0	0	0	0	0	0	0	0	0	0	0	0	0	0	0	0	0	0	0	0	0	0	0	0	0	0	0	0	0	0	0	0	0	0	0	0	0	0
		0	0	0	0	0	0	0	0	0	0	0	0	0	0	0	0	0	0	0	0	0	0	0	0	0	0	0	0	0	0	0	0	0	0	0	0	0	0	0	0	0	0	0	0	0	0	0	0
		0	0	0	0	0	0	0	0	0	0	0	0	0	0	0	0	0	0	0	0	0	0	0	0	0	0	0	0	0	0	0	0	0	0	0	0	0	0	0	0	0	0	0	0	0	0	0	0
		0	0	0	0	0	0	0	0	0	0	0	0	0	0	0	0	0	0	0	0	0	0	0	0	0	0	0	0	0	0	0	0	0	0	0	0	0	0	0	0	0	0	0	0	0	0	0	0
		0	0	0	0	0	0	0	0	0	0	0	0	0	0	0	0	0	0	0	0	0	0	0	0	0	0	0	0	0	0	0	0	0	0	0	0	0	0	0	0	0	0	0	0	0	0	0	0
		0	0	0	0	0	0	0	0	0	0	0	0	0	0	0	0	0	0	0	0	0	0	0	0	0	0	0	0	0	0	0	0	0	0	0	0	0	0	0	0	0	0	0	0	0	0	0	0
		0	0	0	0	0	0	0	0	0	0	0	0	0	0	0	0	0	0	0	0	0	0	0	0	0	0	0	0	0	0	0	0	0	0	0	0	0	0	0	0	0	0	0	0	0	0	0	0
		0	0	0	0	0	0	0	0	0	0	0	0	0	0	0	0	0	0	0	0	0	0	0	0	0	0	0	0	0	0	0	0	0	0	0	0	0	0	0	0	0	0	0	0	0	0	0	0
		0	0	0	0	0	0	0	0	0	0	0	0	0	0	0	0	0	0	0	0	0	0	0	0	0	0	0	0	0	0	0	0	0	0	0	0	0	0	0	0	0	0	0	0	0	0	0	0
		0	0	0	0	0	0	0	0	0	0	0	0	0	0	0	0	0	0	0	0	0	0	0	0	0	0	0	0	0	0	0	0	0	0	0	0	0	0	0	0	0	0	0	0	0	0	0	0
		0	0	0	0	0	0	0	0	0	0	0	0	0	0	0	0	0	0	0	0	0	0	0	0	0	0	0	0	0	0	0	0	0	0	0	0	0	0	0	0	0	0	0	0	0	0	0	0
		0	0	0	0	0	0	0	0	0	0	0	0	0	0	0	0	0	0	0	0	0	0	0	0	0	0	0	0	0	0	0	0	0	0	0	0	0	0	0	0	0	0	0	0	0	0	0	0
		0	0	0	0	0	0	0	0	0	0	0	0	0	0	0	0	0	0	0	0	0	0	0	0	0	0	0	0	0	0	0	0	0	0	0	0	0	0	0	0	0	0	0	0	0	0	0	0
		0	0	0	0	0	0	0	0	0	0	0	0	0	0	0	0	0	0	0	0	0	0	0	0	0	0	0	0	0	0	0	0	0	0	0	0	0	0	0	0	0	0	0	0	0	0	0	0
		0	0	0	0	0	0	0	0	0	0	0	0	0	0	0	0	0	0	0	0	0	0	0	0	0	0	0	0	0	0	0	0	0	0	0	0	0	0	0	0	0	0	0	0	0	0	0	0
		0	0	0	0	0	0	0	0	0	0	0	0	0	0	0	0	0	0	0	0	0	0	0	0	0	0	0	0	0	0	0	0	0	0	0	0	0	0	0	0	0	0	0	0	0	0	0	0
		0	0	0	0	0	0	0	0	0	0	0	0	0	0	0	0	0	0	0	0	0	0	0	0	0	0	0	0	0	0	0	0	0	0	0	0	0	0	0	0	0	0	0	0	0	0	0	0
		0	0	0	0	0	0	0	0	0	0	0	0	0	0	0	0	0	0	0	0	0	0	0	0	0	0	0	0	0	0	0	0	0	0	0	0	0	0	0	0	0	0	0	0	0	0	0	0
		0	0	0	0	0	0	0	0	0	0	0	0	0	0	0	0	0	0	0	0	0	0	0	0	0	0	0	0	0	0	0	0	0	0	0	0	0	0	0	0	0	0	0	0	0	0	0	0
		0	0	0	0	0	0	0	0	0	0	0	0	0	0	0	0	0	0	0	0	0	0	0	0	0	0	0	0	0	0	0	0	0	0	0	0	0	0	0	0	0	0	0	0	0	0	0	0
		0	0	0	0	0	0	0	0	0	0	0	0	0	0	0	0	0	0	0	0	0	0	0	0	0	0	0	0	0	0	0	0	0	0	0	0	0	0	0	0	0	0	0	0	0	0	0	0
		0	0	0	0	0	0	0	0	0	0	0	0	0	0	0	0	0	0	0	0	0	0	0	0	0	0	0	0	0	0	0	0	0	0	0	0	0	0	0	0	0	0	0	0	0	0	0	0
		0	0	0	0	0	0	0	0	0	0	0	0	0	0	0	0	0	0	0	0	0	0	0	0	0	0	0	0	0	0	0	0	0	0	0	0	0	0	0	0	0	0	0	0	0	0	0	0
		0	0	0	0	0	0	0	0	0	0	0	0	0	0	0	0	0	0	0	0	0	0	0	0	0	0	0	0	0	0	0	0	0	0	0	0	0	0	0	0	0	0	0	0	0	0	0	0
		0	0	0	0	0	0	0	0	0	0	0	0	0	0	0	0	0	0	0	0	0	0	0	0	0	0	0	0	0	0	0	0	0	0	0	0	0	0	0	0	0	0	0	0	0	0	0	0
		0	0	0	0	0	0	0	0	0	0	0	0	0	0	0	0	0	0	0	0	0	0	0	0	0	0	0	0	0	0	0	0	0	0	0	0	0	0	0	0	0	0	0	0	0	0	0	0
		0	0	0	0	0	0	0	0	0	0	0	0	0	0	0	0	0	0	0	0	0	0	0	0	0	0	0	0	0	0	0	0	0	0	0	0	0	0	0	0	0	0	0	0	0	0	0	0
		0	0	0	0	0	0	0	0	0	0	0	0	0	0	0	0	0	0	0	0	0	0	0	0	0	0	0	0	0	0	0	0	0	0	0	0	0	0	0	0	0	0	0	0	0	0	0	0
		0	0	0	0	0	0	0	0	0	0	0	0	0	0	0	0	0	0	0	0	0	0	0	0	0	0	0	0	0	0	0	0	0	0	0	0	0	0	0	0	0	0	0	0	0	0	0	0
		0	0	0	0	0	0	0	0	0	0	0	0	0	0	0	0	0	0	0	0	0	0	0	0	0	0	0	0	0	0	0	0	0	0	0	0	0	0	0	0	0	0	0	0	0	0	0	0
		0	0	0	0	0	0	0	0	0	0	0	0	0	0	0	0	0	0	0	0	0	0	0	0	0	0	0	0	0	0	0	0	0	0	0	0	0	0	0	0	0	0	0	0	0	0	0	0
		0	0	0	0	0	0	0	0	0	0	0	0	0	0	0	0	0	0	0	0	0	0	0	0	0	0	0	0	0	0	0	0	0	0	0	0	0	0	0	0	0	0	0	0	0	0	0	0
		0	0	0	0	0	0	0	0	0	0	0	0	0	0	0	0	0	0	0	0	0	0	0	0	0	0	0	0	0	0	0	0	0	0	0	0	0	0	0	0	0	0	0	0	0	0	0	0
		0	0	0	0	0	0	0	0	0	0	0	0	0	0	0	0	0	0	0	0	0	0	0	0	0	0	0	0	0	0	0	0	0	0	0	0	0	0	0	0	0	0	0	0	0	0	0	0
		0	0	0	0	0	0	0	0	0	0	0	0	0	0	0	0	0	0	0	0	0	0	0	0	0	0	0	0	0	0	0	0	0	0	0	0	0	0	0	0	0	0	0	0	0	0	0	0
		0	0	0	0	0	0	0	0	0	0	0	0	0	0	0	0	0	0	0	0	0	0	0	0	0	0	0	0	0	0	0	0	0	0	0	0	0	0	0	0	0	0	0	0	0	0	0	0
		0	0	0	0	0	0	0	0	0	0	0	0	0	0	0	0	0	0	0	0	0	0	0	0	0	0	0	0	0	0	0	0	0	0	0	0	0	0	0	0	0	0	0	0	0	0	0	0
		0	0	0	0	0	0	0	0	0	0	0	0	0	0	0	0	0	0	0	0	0	0	0	0	0	0	0	0	0	0	0	0	0	0	0	0	0	0	0	0	0	0	0	0	0	0	0	0
		0	0	0	0	0	0	0	0	0	0	0	0	0	0	0	0	0	0	0	0	0	0	0	0	0	0	0	0	0	0	0	0	0	0	0	0	0	0	0	0	0	0	0	0	0	0	0	0
		0	0	0	0	0	0	0	0	0	0	0	0	0	0	0	0	0	0	0	0	0	0	0	0	0	0	0	0	0	0	0	0	0	0	0	0	0	0	0	0	0	0	0	0	0	0	0	0
		0	0	0	0	0	0	0	0	0	0	0	0	0	0	0	0	0	0	0	0	0	0	0	0	0	0	0	0	0	0	0	0	0	0	0	0	0	0	0	0	0	0	0	0	0	0	0	0
		0	0	0	0	0	0	0	0	0	0	0	0	0	0	0	0	0	0	0	0	0	0	0	0	0	0	0	0	0	0	0	0	0	0	0	0	0	0	0	0	0	0	0	0	0	0	0	0
		0	0	0	0	0	0	0	0	0	0	0	0	0	0	0	0	0	0	0	0	0	0	0	0	0	0	0	0	0	0	0	0	0	0	0	0	0	0	0	0	0	0	0	0	0	0	0	0
		0	0	0	0	0	0	0	0	0	0	0	0	0	0	0	0	0	0	0	0	0	0	0	0	0	0	0	0	0	0	0	0	0	0	0	0	0	0	0	0	0	0	0	0	0	0	0	0
		0	0	0	0	0	0	0	0	0	0	0	0	0	0	0	0	0	0	0	0	0	0	0	0	0	0	0	0	0	0	0	0	0	0	0	0	0	0	0	0	0	0	0	0	0	0	0	0
		0	0	0	0	0	0	0	0	0	0	0	0	0	0	0	0	0	0	0	0	0	0	0	0	0	0	0	0	0	0	0	0	0	0	0	0	0	0	0	0	0	0	0	0	0	0	0	0
		0	0	0	0	0	0	0	0	0	0	0	0	0	0	0	0	0	0	0	0	0	0	0	0	0	0	0	0	0	0	0	0	0	0	0	0	0	0	0	0	0	0	0	0	0	0	0	0
		0	0	0	0	0	0	0	0	0	0	0	0	0	0	0	0	0	0	0	0	0	0	0	0	0	0	0	0	0	0	0	0	0	0	0	0	0	0	0	0	0	0	0	0	0	0	0	0
		0	0	0	0	0	0	0	0	0	0	0	0	0	0	0	0	0	0	0	0	0	0	0	0	0	0	0	0	0	0	0	0	0	0	0	0	0	0	0	0	0	0	0	0	0	0	0	0
		0	0	0	0	0	0	0	0	0	0	0	0	0	0	0	0	0	0	0	0	0	0	0	0	0	0	0	0	0	0	0	0	0	0	0	0	0	0	0	0	0	0	0	0	0	0	0	0
		0	0	0	0	0	0	0	0	0	0	0	0	0	0	0	0	0	0	0	0	0	0	0	0	0	0	0	0	0	0	0	0	0	0	0	0	0	0	0	0	0	0	0	0	0	0	0	0
		0	0	0	0	0	0	0	0	0	0	0	0	0	0	0	0	0	0	0	0	0	0	0	0	0	0	0	0	0	0	0	0	0	0	0	0	0	0	0	0	0	0	0	0	0	0	0	0
		0	0	0	0	0	0	0	0	0	0	0	0	0	0	0	0	0	0	0	0	0	0	0	0	0	0	0	0	0	0	0	0	0	0	0	0	0	0	0	0	0	0	0	0	0	0	0	0
		0	0	0	0	0	0	0	0	0	0	0	0	0	0	0	0	0	0	0	0	0	0	0	0	0	0	0	0	0	0	0	0	0	0	0	0	0	0	0	0	0	0	0	0	0	0	0	0
		0	0	0	0	0	0	0	0	0	0	0	0	0	0	0	0	0	0	0	0	0	0	0	0	0	0	0	0	0	0	0	0	0	0	0	0	0	0	0	0	0	0	0	0	0	0	0	0
		0	0	0	0	0	0	0	0	0	0	0	0	0	0	0	0	0	0	0	0	0	0	0	0	0	0	0	0	0	0	0	0	0	0	0	0	0	0	0	0	0	0	0	0	0	0	0	0
		0	0	0	0	0	0	0	0	0	0	0	0	0	0	0	0	0	0	0	0	0	0	0	0	0	0	0	0	0	0	0	0	0	0	0	0	0	0	0	0	0	0	0	0	0	0	0	0
		0	0	0	0	0	0	0	0	0	0	0	0	0	0	0	0	0	0	0	0	0	0	0	0	0	0	0	0	0	0	0	0	0	0	0	0	0	0	0	0	0	0	0	0	0	0	0	0
		0	0	0	0	0	0	0	0	0	0	0	0	0	0	0	0	0	0	0	0	0	0	0	0	0	0	0	0	0	0	0	0	0	0	0	0	0	0	0	0	0	0	0	0	0	0	0	0
		0	0	0	0	0	0	0	0	0	0	0	0	0	0	0	0	0	0	0	0	0	0	0	0	0	0	0	0	0	0	0	0	0	0	0	0	0	0	0	0	0	0	0	0	0	0	0	0
		0	0	0	0	0	0	0	0	0	0	0	0	0	0	0	0	0	0	0	0	0	0	0	0	0	0	0	0	0	0	0	0	0	0	0	0	0	0	0	0	0	0	0	0	0	0	0	0
		0	0	0	0	0	0	0	0	0	0	0	0	0	0	0	0	0	0	0	0	0	0	0	0	0	0	0	0	0	0	0	0	0	0	0	0	0	0	0	0	0	0	0	0	0	0	0	0
		0	0	0	0	0	0	0	0	0	0	0	0	0	0	0	0	0	0	0	0	0	0	0	0	0	0	0	0	0	0	0	0	0	0	0	0	0	0	0	0	0	0	0	0	0	0	0	0
		0	0	0	0	0	0	0	0	0	0	0	0	0	0	0	0	0	0	0	0	0	0	0	0	0	0	0	0	0	0	0	0	0	0	0	0	0	0	0	0	0	0	0	0	0	0	0	0
		0	0	0	0	0	0	0	0	0	0	0	0	0	0	0	0	0	0	0	0	0	0	0	0	0	0	0	0	0	0	0	0	0	0	0	0	0	0	0	0	0	0	0	0	0	0	0	0
		0	0	0	0	0	0	0	0	0	0	0	0	0	0	0	0	0	0	0	0	0	0	0	0	0	0	0	0	0	0	0	0	0	0	0	0	0	0	0	0	0	0	0	0	0	0	0	0
		0	0	0	0	0	0	0	0	0	0	0	0	0	0	0	0	0	0	0	0	0	0	0	0	0	0	0	0	0	0	0	0	0	0	0	0	0	0	0	0	0	0	0	0	0	0	0	0
		0	0	0	0	0	0	0	0	0	0	0	0	0	0	0	0	0	0	0	0	0	0	0	0	0	0	0	0	0	0	0	0	0	0	0	0	0	0	0	0	0	0	0	0	0	0	0	0
		0	0	0	0	0	0	0	0	0	0	0	0	0	0	0	0	0	0	0	0	0	0	0	0	0	0	0	0	0	0	0	0	0	0	0	0	0	0	0	0	0	0	0	0	0	0	0	0
		0	0	0	0	0	0	0	0	0	0	0	0	0	0	0	0	0	0	0	0	0	0	0	0	0	0	0	0	0	0	0	0	0	0	0	0	0	0	0	0	0	0	0	0	0	0	0	0
		0	0	0	0	0	0	0	0	0	0	0	0	0	0	0	0	0	0	0	0	0	0	0	0	0	0	0	0	0	0	0	0	0	0	0	0	0	0	0	0	0	0	0	0	0	0	0	0
		0	0	0	0	0	0	0	0	0	0	0	0	0	0	0	0	0	0	0	0	0	0	0	0	0	0	0	0	0	0	0	0	0	0	0	0	0	0	0	0	0	0	0	0	0	0	0	0
		0	0	0	0	0	0	0	0	0	0	0	0	0	0	0	0	0	0	0	0	0	0	0	0	0	0	0	0	0	0	0	0	0	0	0	0	0	0	0	0	0	0	0	0	0	0	0	0
		0	0	0	0	0	0	0	0	0	0	0	0	0	0	0	0	0	0	0	0	0	0	0	0	0	0	0	0	0	0	0	0	0	0	0	0	0	0	0	0	0	0	0	0	0	0	0	0
		0	0	0	0	0	0	0	0	0	0	0	0	0	0	0	0	0	0	0	0	0	0	0	0	0	0	0	0	0	0	0	0	0	0	0	0	0	0	0	0	0	0	0	0	0	0	0	0
		0	0	0	0	0	0	0	0	0	0	0	0	0	0	0	0	0	0	0	0	0	0	0	0	0	0	0	0	0	0	0	0	0	0	0	0	0	0	0	0	0	0	0	0	0	0	0	0
		0	0	0	0	0	0	0	0	0	0	0	0	0	0	0	0	0	0	0	0	0	0	0	0	0	0	0	0	0	0	0	0	0	0	0	0	0	0	0	0	0	0	0	0	0	0	0	0
		0	0	0	0	0	0	0	0	0	0	0	0	0	0	0	0	0	0	0	0	0	0	0	0	0	0	0	0	0	0	0	0	0	0	0	0	0	0	0	0	0	0	0	0	0	0	0	0
		0	0	0	0	0	0	0	0	0	0	0	0	0	0	0	0	0	0	0	0	0	0	0	0	0	0	0	0	0	0	0	0	0	0	0	0	0	0	0	0	0	0	0	0	0	0	0	0
		0	0	0	0	0	0	0	0	0	0	0	0	0	0	0	0	0	0	0	0	0	0	0	0	0	0	0	0	0	0	0	0	0	0	0	0	0	0	0	0	0	0	0	0	0	0	0	0
		0	0	0	0	0	0	0	0	0	0	0	0	0	0	0	0	0	0	0	0	0	0	0	0	0	0	0	0	0	0	0	0	0	0	0	0	0	0	0	0	0	0	0	0	0	0	0	0
		0	0	0	0	0	0	0	0	0	0	0	0	0	0	0	0	0	0	0	0	0	0	0	0	0	0	0	0	0	0	0	0	0	0	0	0	0	0	0	0	0	0	0	0	0	0	0	0
		0	0	0	0	0	0	0	0	0	0	0	0	0	0	0	0	0	0	0	0	0	0	0	0	0	0	0	0	0	0	0	0	0	0	0	0	0	0	0	0	0	0	0	0	0	0	0	0
		0	0	0	0	0	0	0	0	0	0	0	0	0	0	0	0	0	0	0	0	0	0	0	0	0	0	0	0	0	0	0	0	0	0	0	0	0	0	0	0	0	0	0	0	0	0	0	0
		0	0	0	0	0	0	0	0	0	0	0	0	0	0	0	0	0	0	0	0	0	0	0	0	0	0	0	0	0	0	0	0	0	0	0	0	0	0	0	0	0	0	0	0	0	0	0	0
		0	0	0	0	0	0	0	0	0	0	0	0	0	0	0	0	0	0	0	0	0	0	0	0	0	0	0	0	0	0	0	0	0	0	0	0	0	0	0	0	0	0	0	0	0	0	0	0
		0	0	0	0	0	0	0	0	0	0	0	0	0	0	0	0	0	0	0	0	0	0	0	0	0	0	0	0	0	0	0	0	0	0	0	0	0	0	0	0	0	0	0	0	0	0	0	0
		0	0	0	0	0	0	0	0	0	0	0	0	0	0	0	0	0	0	0	0	0	0	0	0	0	0	0	0	0	0	0	0	0	0	0	0	0	0	0	0	0	0	0	0	0	0	0	0
		0	0	0	0	0	0	0	0	0	0	0	0	0	0	0	0	0	0	0	0	0	0	0	0	0	0	0	0	0	0	0	0	0	0	0	0	0	0	0	0	0	0	0	0	0	0	0	0
		0	0	0	0	0	0	0	0	0	0	0	0	0	0	0	0	0	0	0	0	0	0	0	0	0	0	0	0	0	0	0	0	0	0	0	0	0	0	0	0	0	0	0	0	0	0	0	0
		0	0	0	0	0	0	0	0	0	0	0	0	0	0	0	0	0	0	0	0	0	0	0	0	0	0	0	0	0	0	0	0	0	0	0	0	0	0	0	0	0	0	0	0	0	0	0	0
		0	0	0	0	0	0	0	0	0	0	0	0	0	0	0	0	0	0	0	0	0	0	0	0	0	0	0	0	0	0	0	0	0	0	0	0	0	0	0	0	0	0	0	0	0	0	0	0
		0	0	0	0	0	0	0	0	0	0	0	0	0	0	0	0	0	0	0	0	0	0	0	0	0	0	0	0	0	0	0	0	0	0	0	0	0	0	0	0	0	0	0	0	0	0	0	0
		0	0	0	0	0	0	0	0	0	0	0	0	0	0	0	0	0	0	0	0	0	0	0	0	0	0	0	0	0	0	0	0	0	0	0	0	0	0	0	0	0	0	0	0	0	0	0	0
		0	0	0	0	0	0	0	0	0	0	0	0	0	0	0	0	0	0	0	0	0	0	0	0	0	0	0	0	0	0	0	0	0	0	0	0	0	0	0	0	0	0	0	0	0	0	0	0
		0	0	0	0	0	0	0	0	0	0	0	0	0	0	0	0	0	0	0	0	0	0	0	0	0	0	0	0	0	0	0	0	0	0	0	0	0	0	0	0	0	0	0	0	0	0	0	0
		0	0	0	0	0	0	0	0	0	0	0	0	0	0	0	0	0	0	0	0	0	0	0	0	0	0	0	0	0	0	0	0	0	0	0	0	0	0	0	0	0	0	0	0	0	0	0	0
		0	0	0	0	0	0	0	0	0	0	0	0	0	0	0	0	0	0	0	0	0	0	0	0	0	0	0	0	0	0	0	0	0	0	0	0	0	0	0	0	0	0	0	0	0	0	0	0
		0	0	0	0	0	0	0	0	0	0	0	0	0	0	0	0	0	0	0	0	0	0	0	0	0	0	0	0	0	0	0	0	0	0	0	0	0	0	0	0	0	0	0	0	0	0	0	0
		0	0	0	0	0	0	0	0	0	0	0	0	0	0	0	0	0	0	0	0	0	0	0	0	0	0	0	0	0	0	0	0	0	0	0	0	0	0	0	0	0	0	0	0	0	0	0	0
		0	0	0	0	0	0	0	0	0	0	0	0	0	0	0	0	0	0	0	0	0	0	0	0	0	0	0	0	0	0	0	0	0	0	0	0	0	0	0	0	0	0	0	0	0	0	0	0
		0	0	0	0	0	0	0	0	0	0	0	0	0	0	0	0	0	0	0	0	0	0	0	0	0	0	0	0	0	0	0	0	0	0	0	0	0	0	0	0	0	0	0	0	0	0	0	0
		0	0	0	0	0	0	0	0	0	0	0	0	0	0	0	0	0	0	0	0	0	0	0	0	0	0	0	0	0	0	0	0	0	0	0	0	0	0	0	0	0	0	0	0	0	0	0	0
		0	0	0	0	0	0	0	0	0	0	0	0	0	0	0	0	0	0	0	0	0	0	0	0	0	0	0	0	0	0	0	0	0	0	0	0	0	0	0	0	0	0	0	0	0	0	0	0
		0	0	0	0	0	0	0	0	0	0	0	0	0	0	0	0	0	0	0	0	0	0	0	0	0	0	0	0	0	0	0	0	0	0	0	0	0	0	0	0	0	0	0	0	0	0	0	0
		0	0	0	0	0	0	0	0	0	0	0	0	0	0	0	0	0	0	0	0	0	0	0	0	0	0	0	0	0	0	0	0	0	0	0	0	0	0	0	0	0	0	0	0	0	0	0	0
		0	0	0	0	0	0	0	0	0	0	0	0	0	0	0	0	0	0	0	0	0	0	0	0	0	0	0	0	0	0	0	0	0	0	0	0	0	0	0	0	0	0	0	0	0	0	0	0
		0	0	0	0	0	0	0	0	0	0	0	0	0	0	0	0	0	0	0	0	0	0	0	0	0	0	0	0	0	0	0	0	0	0	0	0	0	0	0	0	0	0	0	0	0	0	0	0
		0	0	0	0	0	0	0	0	0	0	0	0	0	0	0	0	0	0	0	0	0	0	0	0	0	0	0	0	0	0	0	0	0	0	0	0	0	0	0	0	0	0	0	0	0	0	0	0
		0	0	0	0	0	0	0	0	0	0	0	0	0	0	0	0	0	0	0	0	0	0	0	0	0	0	0	0	0	0	0	0	0	0	0	0	0	0	0	0	0	0	0	0	0	0	0	0
		0	0	0	0	0	0	0	0	0	0	0	0	0	0	0	0	0	0	0	0	0	0	0	0	0	0	0	0	0	0	0	0	0	0	0	0	0	0	0	0	0	0	0	0	0	0	0	0
		0	0	0	0	0	0	0	0	0	0	0	0	0	0	0	0	0	0	0	0	0	0	0	0	0	0	0	0	0	0	0	0	0	0	0	0	0	0	0	0	0	0	0	0	0	0	0	0
		0	0	0	0	0	0	0	0	0	0	0	0	0	0	0	0	0	0	0	0	0	0	0	0	0	0	0	0	0	0	0	0	0	0	0	0	0	0	0	0	0	0	0	0	0	0	0	0
		0	0	0	0	0	0	0	0	0	0	0	0	0	0	0	0	0	0	0	0	0	0	0	0	0	0	0	0	0	0	0	0	0	0	0	0	0	0	0	0	0	0	0	0	0	0	0	0
		0	0	0	0	0	0	0	0	0	0	0	0	0	0	0	0	0	0	0	0	0	0	0	0	0	0	0	0	0	0	0	0	0	0	0	0	0	0	0	0	0	0	0	0	0	0	0	0
		0	0	0	0	0	0	0	0	0	0	0	0	0	0	0	0	0	0	0	0	0	0	0	0	0	0	0	0	0	0	0	0	0	0	0	0	0	0	0	0	0	0	0	0	0	0	0	0
		0	0	0	0	0	0	0	0	0	0	0	0	0	0	0	0	0	0	0	0	0	0	0	0	0	0	0	0	0	0	0	0	0	0	0	0	0	0	0	0	0	0	0	0	0	0	0	0
		0	0	0	0	0	0	0	0	0	0	0	0	0	0	0	0	0	0	0	0	0	0	0	0	0	0	0	0	0	0	0	0	0	0	0	0	0	0	0	0	0	0	0	0	0	0	0	0
		0	0	0	0	0	0	0	0	0	0	0	0	0	0	0	0	0	0	0	0	0	0	0	0	0	0	0	0	0	0	0	0	0	0	0	0	0	0	0	0	0	0	0	0	0	0	0	0
		0	0	0	0	0	0	0	0	0	0	0	0	0	0	0	0	0	0	0	0	0	0	0	0	0	0	0	0	0	0	0	0	0	0	0	0	0	0	0	0	0	0	0	0	0	0	0	0
		0	0	0	0	0	0	0	0	0	0	0	0	0	0	0	0	0	0	0	0	0	0	0	0	0	0	0	0	0	0	0	0	0	0	0	0	0	0	0	0	0	0	0	0	0	0	0	0
		0	0	0	0	0	0	0	0	0	0	0	0	0	0	0	0	0	0	0	0	0	0	0	0	0	0	0	0	0	0	0	0	0	0	0	0	0	0	0	0	0	0	0	0	0	0	0	0
		0	0	0	0	0	0	0	0	0	0	0	0	0	0	0	0	0	0	0	0	0	0	0	0	0	0	0	0	0	0	0	0	0	0	0	0	0	0	0	0	0	0	0	0	0	0	0	0
		0	0	0	0	0	0	0	0	0	0	0	0	0	0	0	0	0	0	0	0	0	0	0	0	0	0	0	0	0	0	0	0	0	0	0	0	0	0	0	0	0	0	0	0	0	0	0	0
		0	0	0	0	0	0	0	0	0	0	0	0	0	0	0	0	0	0	0	0	0	0	0	0	0	0	0	0	0	0	0	0	0	0	0	0	0	0	0	0	0	0	0	0	0	0	0	0
		0	0	0	0	0	0	0	0	0	0	0	0	0	0	0	0	0	0	0	0	0	0	0	0	0	0	0	0	0	0	0	0	0	0	0	0	0	0	0	0	0	0	0	0	0	0	0	0
		0	0	0	0	0	0	0	0	0	0	0	0	0	0	0	0	0	0	0	0	0	0	0	0	0	0	0	0	0	0	0	0	0	0	0	0	0	0	0	0	0	0	0	0	0	0	0	0
		0	0	0	0	0	0	0	0	0	0	0	0	0	0	0	0	0	0	0	0	0	0	0	0	0	0	0	0	0	0	0	0	0	0	0	0	0	0	0	0	0	0	0	0	0	0	0	0
		0	0	0	0	0	0	0	0	0	0	0	0	0	0	0	0	0	0	0	0	0	0	0	0	0	0	0	0	0	0	0	0	0	0	0	0	0	0	0	0	0	0	0	0	0	0	0	0
		0	0	0	0	0	0	0	0	0	0	0	0	0	0	0	0	0	0	0	0	0	0	0	0	0	0	0	0	0	0	0	0	0	0	0	0	0	0	0	0	0	0	0	0	0	0	0	0
		0	0	0	0	0	0	0	0	0	0	0	0	0	0	0	0	0	0	0	0	0	0	0	0	0	0	0	0	0	0	0	0	0	0	0	0	0	0	0	0	0	0	0	0	0	0	0	0
		0	0	0	0	0	0	0	0	0	0	0	0	0	0	0	0	0	0	0	0	0	0	0	0	0	0	0	0	0	0	0	0	0	0	0	0	0	0	0	0	0	0	0	0	0	0	0	0
		0	0	0	0	0	0	0	0	0	0	0	0	0	0	0	0	0	0	0	0	0	0	0	0	0	0	0	0	0	0	0	0	0	0	0	0	0	0	0	0	0	0	0	0	0	0	0	0
		0	0	0	0	0	0	0	0	0	0	0	0	0	0	0	0	0	0	0	0	0	0	0	0	0	0	0	0	0	0	0	0	0	0	0	0	0	0	0	0	0	0	0	0	0	0	0	0
		0	0	0	0	0	0	0	0	0	0	0	0	0	0	0	0	0	0	0	0	0	0	0	0	0	0	0	0	0	0	0	0	0	0	0	0	0	0	0	0	0	0	0	0	0	0	0	0
		0	0	0	0	0	0	0	0	0	0	0	0	0	0	0	0	0	0	0	0	0	0	0	0	0	0	0	0	0	0	0	0	0	0	0	0	0	0	0	0	0	0	0	0	0	0	0	0
		0	0	0	0	0	0	0	0	0	0	0	0	0	0	0	0	0	0	0	0	0	0	0	0	0	0	0	0	0	0	0	0	0	0	0	0	0	0	0	0	0	0	0	0	0	0	0	0
		0	0	0	0	0	0	0	0	0	0	0	0	0	0	0	0	0	0	0	0	0	0	0	0	0	0	0	0	0	0	0	0	0	0	0	0	0	0	0	0	0	0	0	0	0	0	0	0
		0	0	0	0	0	0	0	0	0	0	0	0	0	0	0	0	0	0	0	0	0	0	0	0	0	0	0	0	0	0	0	0	0	0	0	0	0	0	0	0	0	0	0	0	0	0	0	0
		0	0	0	0	0	0	0	0	0	0	0	0	0	0	0	0	0	0	0	0	0	0	0	0	0	0	0	0	0	0	0	0	0	0	0	0	0	0	0	0	0	0	0	0	0	0	0	0
		0	0	0	0	0	0	0	0	0	0	0	0	0	0	0	0	0	0	0	0	0	0	0	0	0	0	0	0	0	0	0	0	0	0	0	0	0	0	0	0	0	0	0	0	0	0	0	0
		0	0	0	0	0	0	0	0	0	0	0	0	0	0	0	0	0	0	0	0	0	0	0	0	0	0	0	0	0	0	0	0	0	0	0	0	0	0	0	0	0	0	0	0	0	0	0	0
		0	0	0	0	0	0	0	0	0	0	0	0	0	0	0	0	0	0	0	0	0	0	0	0	0	0	0	0	0	0	0	0	0	0	0	0	0	0	0	0	0	0	0	0	0	0	0	0
		0	0	0	0	0	0	0	0	0	0	0	0	0	0	0	0	0	0	0	0	0	0	0	0	0	0	0	0	0	0	0	0	0	0	0	0	0	0	0	0	0	0	0	0	0	0	0	0
		0	0	0	0	0	0	0	0	0	0	0	0	0	0	0	0	0	0	0	0	0	0	0	0	0	0	0	0	0	0	0	0	0	0	0	0	0	0	0	0	0	0	0	0	0	0	0	0
		0	0	0	0	0	0	0	0	0	0	0	0	0	0	0	0	0	0	0	0	0	0	0	0	0	0	0	0	0	0	0	0	0	0	0	0	0	0	0	0	0	0	0	0	0	0	0	0
		0	0	0	0	0	0	0	0	0	0	0	0	0	0	0	0	0	0	0	0	0	0	0	0	0	0	0	0	0	0	0	0	0	0	0	0	0	0	0	0	0	0	0	0	0	0	0	0
		0	0	0	0	0	0	0	0	0	0	0	0	0	0	0	0	0	0	0	0	0	0	0	0	0	0	0	0	0	0	0	0	0	0	0	0	0	0	0	0	0	0	0	0	0	0	0	0
		0	0	0	0	0	0	0	0	0	0	0	0	0	0	0	0	0	0	0	0	0	0	0	0	0	0	0	0	0	0	0	0	0	0	0	0	0	0	0	0	0	0	0	0	0	0	0	0
		0	0	0	0	0	0	0	0	0	0	0	0	0	0	0	0	0	0	0	0	0	0	0	0	0	0	0	0	0	0	0	0	0	0	0	0	0	0	0	0	0	0	0	0	0	0	0	0
		0	0	0	0	0	0	0	0	0	0	0	0	0	0	0	0	0	0	0	0	0	0	0	0	0	0	0	0	0	0	0	0	0	0	0	0	0	0	0	0	0	0	0	0	0	0	0	0
		0	0	0	0	0	0	0	0	0	0	0	0	0	0	0	0	0	0	0	0	0	0	0	0	0	0	0	0	0	0	0	0	0	0	0	0	0	0	0	0	0	0	0	0	0	0	0	0
		0	0	0	0	0	0	0	0	0	0	0	0	0	0	0	0	0	0	0	0	0	0	0	0	0	0	0	0	0	0	0	0	0	0	0	0	0	0	0	0	0	0	0	0	0	0	0	0
		0	0	0	0	0	0	0	0	0	0	0	0	0	0	0	0	0	0	0	0	0	0	0	0	0	0	0	0	0	0	0	0	0	0	0	0	0	0	0	0	0	0	0	0	0	0	0	0
		0	0	0	0	0	0	0	0	0	0	0	0	0	0	0	0	0	0	0	0	0	0	0	0	0	0	0	0	0	0	0	0	0	0	0	0	0	0	0	0	0	0	0	0	0	0	0	0
		0	0	0	0	0	0	0	0	0	0	0	0	0	0	0	0	0	0	0	0	0	0	0	0	0	0	0	0	0	0	0	0	0	0	0	0	0	0	0	0	0	0	0	0	0	0	0	0
		0	0	0	0	0	0	0	0	0	0	0	0	0	0	0	0	0	0	0	0	0	0	0	0	0	0	0	0	0	0	0	0	0	0	0	0	0	0	0	0	0	0	0	0	0	0	0	0
		0	0	0	0	0	0	0	0	0	0	0	0	0	0	0	0	0	0	0	0	0	0	0	0	0	0	0	0	0	0	0	0	0	0	0	0	0	0	0	0	0	0	0	0	0	0	0	0
		0	0	0	0	0	0	0	0	0	0	0	0	0	0	0	0	0	0	0	0	0	0	0	0	0	0	0	0	0	0	0	0	0	0	0	0	0	0	0	0	0	0	0	0	0	0	0	0
		0	0	0	0	0	0	0	0	0	0	0	0	0	0	0	0	0	0	0	0	0	0	0	0	0	0	0	0	0	0	0	0	0	0	0	0	0	0	0	0	0	0	0	0	0	0	0	0
		0	0	0	0	0	0	0	0	0	0	0	0	0	0	0	0	0	0	0	0	0	0	0	0	0	0	0	0	0	0	0	0	0	0	0	0	0	0	0	0	0	0	0	0	0	0	0	0
		0	0	0	0	0	0	0	0	0	0	0	0	0	0	0	0	0	0	0	0	0	0	0	0	0	0	0	0	0	0	0	0	0	0	0	0	0	0	0	0	0	0	0	0	0	0	0	0
		0	0	0	0	0	0	0	0	0	0	0	0	0	0	0	0	0	0	0	0	0	0	0	0	0	0	0	0	0	0	0	0	0	0	0	0	0	0	0	0	0	0	0	0	0	0	0	0
		0	0	0	0	0	0	0	0	0	0	0	0	0	0	0	0	0	0	0	0	0	0	0	0	0	0	0	0	0	0	0	0	0	0	0	0	0	0	0	0	0	0	0	0	0	0	0	0
		0	0	0	0	0	0	0	0	0	0	0	0	0	0	0	0	0	0	0	0	0	0	0	0	0	0	0	0	0	0	0	0	0	0	0	0	0	0	0	0	0	0	0	0	0	0	0	0
		0	0	0	0	0	0	0	0	0	0	0	0	0	0	0	0	0	0	0	0	0	0	0	0	0	0	0	0	0	0	0	0	0	0	0	0	0	0	0	0	0	0	0	0	0	0	0	0
		0	0	0	0	0	0	0	0	0	0	0	0	0	0	0	0	0	0	0	0	0	0	0	0	0	0	0	0	0	0	0	0	0	0	0	0	0	0	0	0	0	0	0	0	0	0	0	0
		0	0	0	0	0	0	0	0	0	0	0	0	0	0	0	0	0	0	0	0	0	0	0	0	0	0	0	0	0	0	0	0	0	0	0	0	0	0	0	0	0	0	0	0	0	0	0	0
		0	0	0	0	0	0	0	0	0	0	0	0	0	0	0	0	0	0	0	0	0	0	0	0	0	0	0	0	0	0	0	0	0	0	0	0	0	0	0	0	0	0	0	0	0	0	0	0
		0	0	0	0	0	0	0	0	0	0	0	0	0	0	0	0	0	0	0	0	0	0	0	0	0	0	0	0	0	0	0	0	0	0	0	0	0	0	0	0	0	0	0	0	0	0	0	0
		0	0	0	0	0	0	0	0	0	0	0	0	0	0	0	0	0	0	0	0	0	0	0	0	0	0	0	0	0	0	0	0	0	0	0	0	0	0	0	0	0	0	0	0	0	0	0	0
		0	0	0	0	0	0	0	0	0	0	0	0	0	0	0	0	0	0	0	0	0	0	0	0	0	0	0	0	0	0	0	0	0	0	0	0	0	0	0	0	0	0	0	0	0	0	0	0
		0	0	0	0	0	0	0	0	0	0	0	0	0	0	0	0	0	0	0	0	0	0	0	0	0	0	0	0	0	0	0	0	0	0	0	0	0	0	0	0	0	0	0	0	0	0	0	0
		0	0	0	0	0	0	0	0	0	0	0	0	0	0	0	0	0	0	0	0	0	0	0	0	0	0	0	0	0	0	0	0	0	0	0	0	0	0	0	0	0	0	0	0	0	0	0	0
		0	0	0	0	0	0	0	0	0	0	0	0	0	0	0	0	0	0	0	0	0	0	0	0	0	0	0	0	0	0	0	0	0	0	0	0	0	0	0	0	0	0	0	0	0	0	0	0
		0	0	0	0	0	0	0	0	0	0	0	0	0	0	0	0	0	0	0	0	0	0	0	0	0	0	0	0	0	0	0	0	0	0	0	0	0	0	0	0	0	0	0	0	0	0	0	0
		0	0	0	0	0	0	0	0	0	0	0	0	0	0	0	0	0	0	0	0	0	0	0	0	0	0	0	0	0	0	0	0	0	0	0	0	0	0	0	0	0	0	0	0	0	0	0	0
		0	0	0	0	0	0	0	0	0	0	0	0	0	0	0	0	0	0	0	0	0	0	0	0	0	0	0	0	0	0	0	0	0	0	0	0	0	0	0	0	0	0	0	0	0	0	0	0
		0	0	0	0	0	0	0	0	0	0	0	0	0	0	0	0	0	0	0	0	0	0	0	0	0	0	0	0	0	0	0	0	0	0	0	0	0	0	0	0	0	0	0	0	0	0	0	0
		0	0	0	0	0	0	0	0	0	0	0	0	0	0	0	0	0	0	0	0	0	0	0	0	0	0	0	0	0	0	0	0	0	0	0	0	0	0	0	0	0	0	0	0	0	0	0	0
		0	0	0	0	0	0	0	0	0	0	0	0	0	0	0	0	0	0	0	0	0	0	0	0	0	0	0	0	0	0	0	0	0	0	0	0	0	0	0	0	0	0	0	0	0	0	0	0
		0	0	0	0	0	0	0	0	0	0	0	0	0	0	0	0	0	0	0	0	0	0	0	0	0	0	0	0	0	0	0	0	0	0	0	0	0	0	0	0	0	0	0	0	0	0	0	0
		0	0	0	0	0	0	0	0	0	0	0	0	0	0	0	0	0	0	0	0	0	0	0	0	0	0	0	0	0	0	0	0	0	0	0	0	0	0	0	0	0	0	0	0	0	0	0	0
		0	0	0	0	0	0	0	0	0	0	0	0	0	0	0	0	0	0	0	0	0	0	0	0	0	0	0	0	0	0	0	0	0	0	0	0	0	0	0	0	0	0	0	0	0	0	0	0
		0	0	0	0	0	0	0	0	0	0	0	0	0	0	0	0	0	0	0	0	0	0	0	0	0	0	0	0	0	0	0	0	0	0	0	0	0	0	0	0	0	0	0	0	0	0	0	0
		0	0	0	0	0	0	0	0	0	0	0	0	0	0	0	0	0	0	0	0	0	0	0	0	0	0	0	0	0	0	0	0	0	0	0	0	0	0	0	0	0	0	0	0	0	0	0	0
		0	0	0	0	0	0	0	0	0	0	0	0	0	0	0	0	0	0	0	0	0	0	0	0	0	0	0	0	0	0	0	0	0	0	0	0	0	0	0	0	0	0	0	0	0	0	0	0
		0	0	0	0	0	0	0	0	0	0	0	0	0	0	0	0	0	0	0	0	0	0	0	0	0	0	0	0	0	0	0	0	0	0	0	0	0	0	0	0	0	0	0	0	0	0	0	0
		0	0	0	0	0	0	0	0	0	0	0	0	0	0	0	0	0	0	0	0	0	0	0	0	0	0	0	0	0	0	0	0	0	0	0	0	0	0	0	0	0	0	0	0	0	0	0	0
		0	0	0	0	0	0	0	0	0	0	0	0	0	0	0	0	0	0	0	0	0	0	0	0	0	0	0	0	0	0	0	0	0	0	0	0	0	0	0	0	0	0	0	0	0	0	0	0
		0	0	0	0	0	0	0	0	0	0	0	0	0	0	0	0	0	0	0	0	0	0	0	0	0	0	0	0	0	0	0	0	0	0	0	0	0	0	0	0	0	0	0	0	0	0	0	0
		0	0	0	0	0	0	0	0	0	0	0	0	0	0	0	0	0	0	0	0	0	0	0	0	0	0	0	0	0	0	0	0	0	0	0	0	0	0	0	0	0	0	0	0	0	0	0	0
		0	0	0	0	0	0	0	0	0	0	0	0	0	0	0	0	0	0	0	0	0	0	0	0	0	0	0	0	0	0	0	0	0	0	0	0	0	0	0	0	0	0	0	0	0	0	0	0
		0	0	0	0	0	0	0	0	0	0	0	0	0	0	0	0	0	0	0	0	0	0	0	0	0	0	0	0	0	0	0	0	0	0	0	0	0	0	0	0	0	0	0	0	0	0	0	0
		0	0	0	0	0	0	0	0	0	0	0	0	0	0	0	0	0	0	0	0	0	0	0	0	0	0	0	0	0	0	0	0	0	0	0	0	0	0	0	0	0	0	0	0	0	0	0	0
		0	0	0	0	0	0	0	0	0	0	0	0	0	0	0	0	0	0	0	0	0	0	0	0	0	0	0	0	0	0	0	0	0	0	0	0	0	0	0	0	0	0	0	0	0	0	0	0
		0	0	0	0	0	0	0	0	0	0	0	0	0	0	0	0	0	0	0	0	0	0	0	0	0	0	0	0	0	0	0	0	0	0	0	0	0	0	0	0	0	0	0	0	0	0	0	0
		0	0	0	0	0	0	0	0	0	0	0	0	0	0	0	0	0	0	0	0	0	0	0	0	0	0	0	0	0	0	0	0	0	0	0	0	0	0	0	0	0	0	0	0	0	0	0	0
		0	0	0	0	0	0	0	0	0	0	0	0	0	0	0	0	0	0	0	0	0	0	0	0	0	0	0	0	0	0	0	0	0	0	0	0	0	0	0	0	0	0	0	0	0	0	0	0
		0	0	0	0	0	0	0	0	0	0	0	0	0	0	0	0	0	0	0	0	0	0	0	0	0	0	0	0	0	0	0	0	0	0	0	0	0	0	0	0	0	0	0	0	0	0	0	0
		0	0	0	0	0	0	0	0	0	0	0	0	0	0	0	0	0	0	0	0	0	0	0	0	0	0	0	0	0	0	0	0	0	0	0	0	0	0	0	0	0	0	0	0	0	0	0	0
		0	0	0	0	0	0	0	0	0	0	0	0	0	0	0	0	0	0	0	0	0	0	0	0	0	0	0	0	0	0	0	0	0	0	0	0	0	0	0	0	0	0	0	0	0	0	0	0
		0	0	0	0	0	0	0	0	0	0	0	0	0	0	0	0	0	0	0	0	0	0	0	0	0	0	0	0	0	0	0	0	0	0	0	0	0	0	0	0	0	0	0	0	0	0	0	0
		0	0	0	0	0	0	0	0	0	0	0	0	0	0	0	0	0	0	0	0	0	0	0	0	0	0	0	0	0	0	0	0	0	0	0	0	0	0	0	0	0	0	0	0	0	0	0	0
		0	0	0	0	0	0	0	0	0	0	0	0	0	0	0	0	0	0	0	0	0	0	0	0	0	0	0	0	0	0	0	0	0	0	0	0	0	0	0	0	0	0	0	0	0	0	0	0
		0	0	0	0	0	0	0	0	0	0	0	0	0	0	0	0	0	0	0	0	0	0	0	0	0	0	0	0	0	0	0	0	0	0	0	0	0	0	0	0	0	0	0	0	0	0	0	0
		0	0	0	0	0	0	0	0	0	0	0	0	0	0	0	0	0	0	0	0	0	0	0	0	0	0	0	0	0	0	0	0	0	0	0	0	0	0	0	0	0	0	0	0	0	0	0	0
		0	0	0	0	0	0	0	0	0	0	0	0	0	0	0	0	0	0	0	0	0	0	0	0	0	0	0	0	0	0	0	0	0	0	0	0	0	0	0	0	0	0	0	0	0	0	0	0
		0	0	0	0	0	0	0	0	0	0	0	0	0	0	0	0	0	0	0	0	0	0	0	0	0	0	0	0	0	0	0	0	0	0	0	0	0	0	0	0	0	0	0	0	0	0	0	0
		0	0	0	0	0	0	0	0	0	0	0	0	0	0	0	0	0	0	0	0	0	0	0	0	0	0	0	0	0	0	0	0	0	0	0	0	0	0	0	0	0	0	0	0	0	0	0	0
		0	0	0	0	0	0	0	0	0	0	0	0	0	0	0	0	0	0	0	0	0	0	0	0	0	0	0	0	0	0	0	0	0	0	0	0	0	0	0	0	0	0	0	0	0	0	0	0
		0	0	0	0	0	0	0	0	0	0	0	0	0	0	0	0	0	0	0	0	0	0	0	0	0	0	0	0	0	0	0	0	0	0	0	0	0	0	0	0	0	0	0	0	0	0	0	0
		0	0	0	0	0	0	0	0	0	0	0	0	0	0	0	0	0	0	0	0	0	0	0	0	0	0	0	0	0	0	0	0	0	0	0	0	0	0	0	0	0	0	0	0	0	0	0	0
		0	0	0	0	0	0	0	0	0	0	0	0	0	0	0	0	0	0	0	0	0	0	0	0	0	0	0	0	0	0	0	0	0	0	0	0	0	0	0	0	0	0	0	0	0	0	0	0
		0	0	0	0	0	0	0	0	0	0	0	0	0	0	0	0	0	0	0	0	0	0	0	0	0	0	0	0	0	0	0	0	0	0	0	0	0	0	0	0	0	0	0	0	0	0	0	0
		0	0	0	0	0	0	0	0	0	0	0	0	0	0	0	0	0	0	0	0	0	0	0	0	0	0	0	0	0	0	0	0	0	0	0	0	0	0	0	0	0	0	0	0	0	0	0	0
		0	0	0	0	0	0	0	0	0	0	0	0	0	0	0	0	0	0	0	0	0	0	0	0	0	0	0	0	0	0	0	0	0	0	0	0	0	0	0	0	0	0	0	0	0	0	0	0
		0	0	0	0	0	0	0	0	0	0	0	0	0	0	0	0	0	0	0	0	0	0	0	0	0	0	0	0	0	0	0	0	0	0	0	0	0	0	0	0	0	0	0	0	0	0	0	0
		0	0	0	0	0	0	0	0	0	0	0	0	0	0	0	0	0	0	0	0	0	0	0	0	0	0	0	0	0	0	0	0	0	0	0	0	0	0	0	0	0	0	0	0	0	0	0	0
		0	0	0	0	0	0	0	0	0	0	0	0	0	0	0	0	0	0	0	0	0	0	0	0	0	0	0	0	0	0	0	0	0	0	0	0	0	0	0	0	0	0	0	0	0	0	0	0
		0	0	0	0	0	0	0	0	0	0	0	0	0	0	0	0	0	0	0	0	0	0	0	0	0	0	0	0	0	0	0	0	0	0	0	0	0	0	0	0	0	0	0	0	0	0	0	0
		0	0	0	0	0	0	0	0	0	0	0	0	0	0	0	0	0	0	0	0	0	0	0	0	0	0	0	0	0	0	0	0	0	0	0	0	0	0	0	0	0	0	0	0	0	0	0	0
		0	0	0	0	0	0	0	0	0	0	0	0	0	0	0	0	0	0	0	0	0	0	0	0	0	0	0	0	0	0	0	0	0	0	0	0	0	0	0	0	0	0	0	0	0	0	0	0
		0	0	0	0	0	0	0	0	0	0	0	0	0	0	0	0	0	0	0	0	0	0	0	0	0	0	0	0	0	0	0	0	0	0	0	0	0	0	0	0	0	0	0	0	0	0	0	0
		0	0	0	0	0	0	0	0	0	0	0	0	0	0	0	0	0	0	0	0	0	0	0	0	0	0	0	0	0	0	0	0	0	0	0	0	0	0	0	0	0	0	0	0	0	0	0	0
		0	0	0	0	0	0	0	0	0	0	0	0	0	0	0	0	0	0	0	0	0	0	0	0	0	0	0	0	0	0	0	0	0	0	0	0	0	0	0	0	0	0	0	0	0	0	0	0
		0	0	0	0	0	0	0	0	0	0	0	0	0	0	0	0	0	0	0	0	0	0	0	0	0	0	0	0	0	0	0	0	0	0	0	0	0	0	0	0	0	0	0	0	0	0	0	0
		0	0	0	0	0	0	0	0	0	0	0	0	0	0	0	0	0	0	0	0	0	0	0	0	0	0	0	0	0	0	0	0	0	0	0	0	0	0	0	0	0	0	0	0	0	0	0	0
		0	0	0	0	0	0	0	0	0	0	0	0	0	0	0	0	0	0	0	0	0	0	0	0	0	0	0	0	0	0	0	0	0	0	0	0	0	0	0	0	0	0	0	0	0	0	0	0
		0	0	0	0	0	0	0	0	0	0	0	0	0	0	0	0	0	0	0	0	0	0	0	0	0	0	0	0	0	0	0	0	0	0	0	0	0	0	0	0	0	0	0	0	0	0	0	0
		0	0	0	0	0	0	0	0	0	0	0	0	0	0	0	0	0	0	0	0	0	0	0	0	0	0	0	0	0	0	0	0	0	0	0	0	0	0	0	0	0	0	0	0	0	0	0	0
		0	0	0	0	0	0	0	0	0	0	0	0	0	0	0	0	0	0	0	0	0	0	0	0	0	0	0	0	0	0	0	0	0	0	0	0	0	0	0	0	0	0	0	0	0	0	0	0
		0	0	0	0	0	0	0	0	0	0	0	0	0	0	0	0	0	0	0	0	0	0	0	0	0	0	0	0	0	0	0	0	0	0	0	0	0	0	0	0	0	0	0	0	0	0	0	0
		0	0	0	0	0	0	0	0	0	0	0	0	0	0	0	0	0	0	0	0	0	0	0	0	0	0	0	0	0	0	0	0	0	0	0	0	0	0	0	0	0	0	0	0	0	0	0	0
		0	0	0	0	0	0	0	0	0	0	0	0	0	0	0	0	0	0	0	0	0	0	0	0	0	0	0	0	0	0	0	0	0	0	0	0	0	0	0	0	0	0	0	0	0	0	0	0
		0	0	0	0	0	0	0	0	0	0	0	0	0	0	0	0	0	0	0	0	0	0	0	0	0	0	0	0	0	0	0	0	0	0	0	0	0	0	0	0	0	0	0	0	0	0	0	0
		0	0	0	0	0	0	0	0	0	0	0	0	0	0	0	0	0	0	0	0	0	0	0	0	0	0	0	0	0	0	0	0	0	0	0	0	0	0	0	0	0	0	0	0	0	0	0	0
		0	0	0	0	0	0	0	0	0	0	0	0	0	0	0	0	0	0	0	0	0	0	0	0	0	0	0	0	0	0	0	0	0	0	0	0	0	0	0	0	0	0	0	0	0	0	0	0
		0	0	0	0	0	0	0	0	0	0	0	0	0	0	0	0	0	0	0	0	0	0	0	0	0	0	0	0	0	0	0	0	0	0	0	0	0	0	0	0	0	0	0	0	0	0	0	0
		0	0	0	0	0	0	0	0	0	0	0	0	0	0	0	0	0	0	0	0	0	0	0	0	0	0	0	0	0	0	0	0	0	0	0	0	0	0	0	0	0	0	0	0	0	0	0	0
		0	0	0	0	0	0	0	0	0	0	0	0	0	0	0	0	0	0	0	0	0	0	0	0	0	0	0	0	0	0	0	0	0	0	0	0	0	0	0	0	0	0	0	0	0	0	0	0
		0	0	0	0	0	0	0	0	0	0	0	0	0	0	0	0	0	0	0	0	0	0	0	0	0	0	0	0	0	0	0	0	0	0	0	0	0	0	0	0	0	0	0	0	0	0	0	0
		0	0	0	0	0	0	0	0	0	0	0	0	0	0	0	0	0	0	0	0	0	0	0	0	0	0	0	0	0	0	0	0	0	0	0	0	0	0	0	0	0	0	0	0	0	0	0	0
		0	0	0	0	0	0	0	0	0	0	0	0	0	0	0	0	0	0	0	0	0	0	0	0	0	0	0	0	0	0	0	0	0	0	0	0	0	0	0	0	0	0	0	0	0	0	0	0
		0	0	0	0	0	0	0	0	0	0	0	0	0	0	0	0	0	0	0	0	0	0	0	0	0	0	0	0	0	0	0	0	0	0	0	0	0	0	0	0	0	0	0	0	0	0	0	0
		0	0	0	0	0	0	0	0	0	0	0	0	0	0	0	0	0	0	0	0	0	0	0	0	0	0	0	0	0	0	0	0	0	0	0	0	0	0	0	0	0	0	0	0	0	0	0	0
		0	0	0	0	0	0	0	0	0	0	0	0	0	0	0	0	0	0	0	0	0	0	0	0	0	0	0	0	0	0	0	0	0	0	0	0	0	0	0	0	0	0	0	0	0	0	0	0
		0	0	0	0	0	0	0	0	0	0	0	0	0	0	0	0	0	0	0	0	0	0	0	0	0	0	0	0	0	0	0	0	0	0	0	0	0	0	0	0	0	0	0	0	0	0	0	0
		0	0	0	0	0	0	0	0	0	0	0	0	0	0	0	0	0	0	0	0	0	0	0	0	0	0	0	0	0	0	0	0	0	0	0	0	0	0	0	0	0	0	0	0	0	0	0	0
		0	0	0	0	0	0	0	0	0	0	0	0	0	0	0	0	0	0	0	0	0	0	0	0	0	0	0	0	0	0	0	0	0	0	0	0	0	0	0	0	0	0	0	0	0	0	0	0
		0	0	0	0	0	0	0	0	0	0	0	0	0	0	0	0	0	0	0	0	0	0	0	0	0	0	0	0	0	0	0	0	0	0	0	0	0	0	0	0	0	0	0	0	0	0	0	0
		0	0	0	0	0	0	0	0	0	0	0	0	0	0	0	0	0	0	0	0	0	0	0	0	0	0	0	0	0	0	0	0	0	0	0	0	0	0	0	0	0	0	0	0	0	0	0	0
		0	0	0	0	0	0	0	0	0	0	0	0	0	0	0	0	0	0	0	0	0	0	0	0	0	0	0	0	0	0	0	0	0	0	0	0	0	0	0	0	0	0	0	0	0	0	0	0
		0	0	0	0	0	0	0	0	0	0	0	0	0	0	0	0	0	0	0	0	0	0	0	0	0	0	0	0	0	0	0	0	0	0	0	0	0	0	0	0	0	0	0	0	0	0	0	0
		0	0	0	0	0	0	0	0	0	0	0	0	0	0	0	0	0	0	0	0	0	0	0	0	0	0	0	0	0	0	0	0	0	0	0	0	0	0	0	0	0	0	0	0	0	0	0	0
		0	0	0	0	0	0	0	0	0	0	0	0	0	0	0	0	0	0	0	0	0	0	0	0	0	0	0	0	0	0	0	0	0	0	0	0	0	0	0	0	0	0	0	0	0	0	0	0
		0	0	0	0	0	0	0	0	0	0	0	0	0	0	0	0	0	0	0	0	0	0	0	0	0	0	0	0	0	0	0	0	0	0	0	0	0	0	0	0	0	0	0	0	0	0	0	0
		0	0	0	0	0	0	0	0	0	0	0	0	0	0	0	0	0	0	0	0	0	0	0	0	0	0	0	0	0	0	0	0	0	0	0	0	0	0	0	0	0	0	0	0	0	0	0	0
		0	0	0	0	0	0	0	0	0	0	0	0	0	0	0	0	0	0	0	0	0	0	0	0	0	0	0	0	0	0	0	0	0	0	0	0	0	0	0	0	0	0	0	0	0	0	0	0
		0	0	0	0	0	0	0	0	0	0	0	0	0	0	0	0	0	0	0	0	0	0	0	0	0	0	0	0	0	0	0	0	0	0	0	0	0	0	0	0	0	0	0	0	0	0	0	0
		0	0	0	0	0	0	0	0	0	0	0	0	0	0	0	0	0	0	0	0	0	0	0	0	0	0	0	0	0	0	0	0	0	0	0	0	0	0	0	0	0	0	0	0	0	0	0	0
		0	0	0	0	0	0	0	0	0	0	0	0	0	0	0	0	0	0	0	0	0	0	0	0	0	0	0	0	0	0	0	0	0	0	0	0	0	0	0	0	0	0	0	0	0	0	0	0
		0	0	0	0	0	0	0	0	0	0	0	0	0	0	0	0	0	0	0	0	0	0	0	0	0	0	0	0	0	0	0	0	0	0	0	0	0	0	0	0	0	0	0	0	0	0	0	0
		0	0	0	0	0	0	0	0	0	0	0	0	0	0	0	0	0	0	0	0	0	0	0	0	0	0	0	0	0	0	0	0	0	0	0	0	0	0	0	0	0	0	0	0	0	0	0	0
		0	0	0	0	0	0	0	0	0	0	0	0	0	0	0	0	0	0	0	0	0	0	0	0	0	0	0	0	0	0	0	0	0	0	0	0	0	0	0	0	0	0	0	0	0	0	0	0
		0	0	0	0	0	0	0	0	0	0	0	0	0	0	0	0	0	0	0	0	0	0	0	0	0	0	0	0	0	0	0	0	0	0	0	0	0	0	0	0	0	0	0	0	0	0	0	0
		0	0	0	0	0	0	0	0	0	0	0	0	0	0	0	0	0	0	0	0	0	0	0	0	0	0	0	0	0	0	0	0	0	0	0	0	0	0	0	0	0	0	0	0	0	0	0	0
		0	0	0	0	0	0	0	0	0	0	0	0	0	0	0	0	0	0	0	0	0	0	0	0	0	0	0	0	0	0	0	0	0	0	0	0	0	0	0	0	0	0	0	0	0	0	0	0
		0	0	0	0	0	0	0	0	0	0	0	0	0	0	0	0	0	0	0	0	0	0	0	0	0	0	0	0	0	0	0	0	0	0	0	0	0	0	0	0	0	0	0	0	0	0	0	0
		0	0	0	0	0	0	0	0	0	0	0	0	0	0	0	0	0	0	0	0	0	0	0	0	0	0	0	0	0	0	0	0	0	0	0	0	0	0	0	0	0	0	0	0	0	0	0	0
		0	0	0	0	0	0	0	0	0	0	0	0	0	0	0	0	0	0	0	0	0	0	0	0	0	0	0	0	0	0	0	0	0	0	0	0	0	0	0	0	0	0	0	0	0	0	0	0
		0	0	0	0	0	0	0	0	0	0	0	0	0	0	0	0	0	0	0	0	0	0	0	0	0	0	0	0	0	0	0	0	0	0	0	0	0	0	0	0	0	0	0	0	0	0	0	0
		0	0	0	0	0	0	0	0	0	0	0	0	0	0	0	0	0	0	0	0	0	0	0	0	0	0	0	0	0	0	0	0	0	0	0	0	0	0	0	0	0	0	0	0	0	0	0	0
		0	0	0	0	0	0	0	0	0	0	0	0	0	0	0	0	0	0	0	0	0	0	0	0	0	0	0	0	0	0	0	0	0	0	0	0	0	0	0	0	0	0	0	0	0	0	0	0
		0	0	0	0	0	0	0	0	0	0	0	0	0	0	0	0	0	0	0	0	0	0	0	0	0	0	0	0	0	0	0	0	0	0	0	0	0	0	0	0	0	0	0	0	0	0	0	0
		0	0	0	0	0	0	0	0	0	0	0	0	0	0	0	0	0	0	0	0	0	0	0	0	0	0	0	0	0	0	0	0	0	0	0	0	0	0	0	0	0	0	0	0	0	0	0	0
		0	0	0	0	0	0	0	0	0	0	0	0	0	0	0	0	0	0	0	0	0	0	0	0	0	0	0	0	0	0	0	0	0	0	0	0	0	0	0	0	0	0	0	0	0	0	0	0
		0	0	0	0	0	0	0	0	0	0	0	0	0	0	0	0	0	0	0	0	0	0	0	0	0	0	0	0	0	0	0	0	0	0	0	0	0	0	0	0	0	0	0	0	0	0	0	0
		0	0	0	0	0	0	0	0	0	0	0	0	0	0	0	0	0	0	0	0	0	0	0	0	0	0	0	0	0	0	0	0	0	0	0	0	0	0	0	0	0	0	0	0	0	0	0	0
		0	0	0	0	0	0	0	0	0	0	0	0	0	0	0	0	0	0	0	0	0	0	0	0	0	0	0	0	0	0	0	0	0	0	0	0	0	0	0	0	0	0	0	0	0	0	0	0
		0	0	0	0	0	0	0	0	0	0	0	0	0	0	0	0	0	0	0	0	0	0	0	0	0	0	0	0	0	0	0	0	0	0	0	0	0	0	0	0	0	0	0	0	0	0	0	0
		0	0	0	0	0	0	0	0	0	0	0	0	0	0	0	0	0	0	0	0	0	0	0	0	0	0	0	0	0	0	0	0	0	0	0	0	0	0	0	0	0	0	0	0	0	0	0	0
		0	0	0	0	0	0	0	0	0	0	0	0	0	0	0	0	0	0	0	0	0	0	0	0	0	0	0	0	0	0	0	0	0	0	0	0	0	0	0	0	0	0	0	0	0	0	0	0
		0	0	0	0	0	0	0	0	0	0	0	0	0	0	0	0	0	0	0	0	0	0	0	0	0	0	0	0	0	0	0	0	0	0	0	0	0	0	0	0	0	0	0	0	0	0	0	0
		0	0	0	0	0	0	0	0	0	0	0	0	0	0	0	0	0	0	0	0	0	0	0	0	0	0	0	0	0	0	0	0	0	0	0	0	0	0	0	0	0	0	0	0	0	0	0	0
		0	0	0	0	0	0	0	0	0	0	0	0	0	0	0	0	0	0	0	0	0	0	0	0	0	0	0	0	0	0	0	0	0	0	0	0	0	0	0	0	0	0	0	0	0	0	0	0
		0	0	0	0	0	0	0	0	0	0	0	0	0	0	0	0	0	0	0	0	0	0	0	0	0	0	0	0	0	0	0	0	0	0	0	0	0	0	0	0	0	0	0	0	0	0	0	0
		0	0	0	0	0	0	0	0	0	0	0	0	0	0	0	0	0	0	0	0	0	0	0	0	0	0	0	0	0	0	0	0	0	0	0	0	0	0	0	0	0	0	0	0	0	0	0	0
		0	0	0	0	0	0	0	0	0	0	0	0	0	0	0	0	0	0	0	0	0	0	0	0	0	0	0	0	0	0	0	0	0	0	0	0	0	0	0	0	0	0	0	0	0	0	0	0
		0	0	0	0	0	0	0	0	0	0	0	0	0	0	0	0	0	0	0	0	0	0	0	0	0	0	0	0	0	0	0	0	0	0	0	0	0	0	0	0	0	0	0	0	0	0	0	0
		0	0	0	0	0	0	0	0	0	0	0	0	0	0	0	0	0	0	0	0	0	0	0	0	0	0	0	0	0	0	0	0	0	0	0	0	0	0	0	0	0	0	0	0	0	0	0	0
		0	0	0	0	0	0	0	0	0	0	0	0	0	0	0	0	0	0	0	0	0	0	0	0	0	0	0	0	0	0	0	0	0	0	0	0	0	0	0	0	0	0	0	0	0	0	0	0
		0	0	0	0	0	0	0	0	0	0	0	0	0	0	0	0	0	0	0	0	0	0	0	0	0	0	0	0	0	0	0	0	0	0	0	0	0	0	0	0	0	0	0	0	0	0	0	0
		0	0	0	0	0	0	0	0	0	0	0	0	0	0	0	0	0	0	0	0	0	0	0	0	0	0	0	0	0	0	0	0	0	0	0	0	0	0	0	0	0	0	0	0	0	0	0	0
		0	0	0	0	0	0	0	0	0	0	0	0	0	0	0	0	0	0	0	0	0	0	0	0	0	0	0	0	0	0	0	0	0	0	0	0	0	0	0	0	0	0	0	0	0	0	0	0
		0	0	0	0	0	0	0	0	0	0	0	0	0	0	0	0	0	0	0	0	0	0	0	0	0	0	0	0	0	0	0	0	0	0	0	0	0	0	0	0	0	0	0	0	0	0	0	0
		0	0	0	0	0	0	0	0	0	0	0	0	0	0	0	0	0	0	0	0	0	0	0	0	0	0	0	0	0	0	0	0	0	0	0	0	0	0	0	0	1.24e-10	1.73e-10	2.39e-10	3.28e-10	4.46e-10	6.04e-10	8.11e-10	1.08e-09
		0	0	0	0	0	0	0	0	0	0	0	0	0	0	0	0	0	0	0	0	0	0	0	0	0	0	0	0	0	0	0	0	0	0	0	0	0	0	0	0	1.73e-10	2.41e-10	3.32e-10	4.56e-10	6.21e-10	8.4e-10	1.13e-09	1.5e-09
		0	0	0	0	0	0	0	0	0	0	0	0	0	0	0	0	0	0	0	0	0	0	0	0	0	0	0	0	0	0	0	0	0	0	0	0	0	0	0	0	2.39e-10	3.32e-10	4.59e-10	6.3e-10	8.57e-10	1.16e-09	1.56e-09	2.08e-09
		0	0	0	0	0	0	0	0	0	0	0	0	0	0	0	0	0	0	0	0	0	0	0	0	0	0	0	0	0	0	0	0	0	0	0	0	0	0	0	0	3.28e-10	4.56e-10	6.3e-10	8.63e-10	1.18e-09	1.59e-09	2.14e-09	2.85e-09
		0	0	0	0	0	0	0	0	0	0	0	0	0	0	0	0	0	0	0	0	0	0	0	0	0	0	0	0	0	0	0	0	0	0	0	0	0	0	0	0	4.46e-10	6.21e-10	8.57e-10	1.18e-09	1.6e-09	2.17e-09	3.04e-09	4.06e-09
		0	0	0	0	0	0	0	0	0	0	0	0	0	0	0	0	0	0	0	0	0	0	0	0	0	0	0	0	0	0	0	0	0	0	0	0	0	0	0	0	6.04e-10	8.4e-10	1.16e-09	1.59e-09	2.17e-09	2.93e-09	4.11e-09	5.49e-09
		0	0	0	0	0	0	0	0	0	0	0	0	0	0	0	0	0	0	0	0	0	0	0	0	0	0	0	0	0	0	0	0	0	0	0	0	0	0	0	0	8.11e-10	1.13e-09	1.56e-09	2.14e-09	2.91e-09	4.06e-09	5.7e-09	7.63e-09
		0	0	0	0	0	0	0	0	0	0	0	0	0	0	0	0	0	0	0	0	0	0	0	0	0	0	0	0	0	0	0	0	0	0	0	0	0	0	0	0	1.08e-09	1.5e-09	2.08e-09	2.85e-09	3.88e-09	5.43e-09	7.62e-09	1.02e-08
		0	0	0	0	0	0	0	0	0	0	0	0	0	0	0	0	0	0	0	0	0	0	0	0	0	0	0	0	0	0	0	0	0	0	0	0	0	0	0	0	1.43e-09	1.99e-09	2.75e-09	3.78e-09	5.14e-09	7.2e-09	1.01e-08	1.35e-08
		0	0	0	0	0	0	0	0	0	0	0	0	0	0	0	0	0	0	0	0	0	0	0	0	0	0	0	0	0	0	0	0	0	0	0	0	0	0	0	0	1.89e-09	2.62e-09	3.62e-09	4.97e-09	6.77e-09	9.48e-09	1.34e-08	1.79e-08
		0	0	0	0	0	0	0	0	0	0	0	0	0	0	0	0	0	0	0	0	0	0	0	0	0	0	0	0	0	0	0	0	0	0	0	0	0	0	0	0	2.46e-09	3.43e-09	4.73e-09	6.49e-09	8.84e-09	1.24e-08	1.75e-08	2.34e-08
		0	0	0	0	0	0	0	0	0	0	0	0	0	0	0	0	0	0	0	0	0	0	0	0	0	0	0	0	0	0	0	0	0	0	0	0	0	1.24e-10	1.73e-10	2.39e-10	3.52e-09	4.89e-09	6.74e-09	9.23e-09	1.26e-08	1.76e-08	2.47e-08	3.29e-08
		0	0	0	0	0	0	0	0	0	0	0	0	0	0	0	0	0	0	0	0	0	0	0	0	0	0	0	0	0	0	0	0	0	0	0	0	0	1.73e-10	2.41e-10	3.32e-10	4.58e-09	6.35e-09	8.75e-09	1.2e-08	1.63e-08	2.28e-08	3.2e-08	4.28e-08
		0	0	0	0	0	0	0	0	0	0	0	0	0	0	0	0	0	0	0	0	0	0	0	0	0	0	0	0	0	0	0	0	0	0	0	0	0	2.39e-10	3.32e-10	4.59e-10	5.9e-09	8.19e-09	1.13e-08	1.54e-08	2.1e-08	2.94e-08	4.14e-08	5.53e-08
		0	0	0	0	0	0	0	0	0	0	0	0	0	0	0	0	0	0	0	0	0	0	0	0	0	0	0	0	0	0	0	0	0	0	0	0	0	3.28e-10	4.56e-10	6.3e-10	7.56e-09	1.05e-08	1.45e-08	1.98e-08	2.69e-08	3.77e-08	5.31e-08	7.09e-08
		0	0	0	0	0	0	0	0	0	0	0	0	0	0	0	0	0	0	0	0	0	0	0	0	0	0	0	0	0	0	0	0	0	0	0	0	0	4.46e-10	6.21e-10	8.57e-10	9.63e-09	1.34e-08	1.84e-08	2.52e-08	3.42e-08	4.81e-08	6.77e-08	9.04e-08
		0	0	0	0	0	0	0	0	0	0	0	0	0	0	0	0	0	0	0	0	0	0	0	0	0	0	0	0	0	0	0	0	0	0	0	0	0	6.04e-10	8.4e-10	1.16e-09	1.22e-08	1.69e-08	2.33e-08	3.18e-08	4.33e-08	6.08e-08	8.58e-08	1.15e-07
		0	0	0	0	0	0	0	0	0	0	0	0	0	0	0	0	0	0	0	0	0	0	0	0	0	0	0	0	0	0	0	0	0	0	0	0	0	8.11e-10	1.13e-09	1.56e-09	1.53e-08	2.12e-08	2.93e-08	4e-08	5.44e-08	7.65e-08	1.08e-07	1.44e-07
		0	0	0	0	0	0	0	0	0	0	0	0	0	0	0	0	0	0	0	0	0	0	0	0	0	0	0	0	0	0	0	0	0	0	0	0	0	1.08e-09	1.5e-09	2.08e-09	1.91e-08	2.65e-08	3.65e-08	5e-08	6.79e-08	9.57e-08	1.35e-07	1.8e-07
		0	0	0	0	0	0	0	0	0	0	0	0	0	0	0	0	0	0	0	0	0	0	0	0	0	0	0	0	0	0	0	0	0	0	0	0	0	1.43e-09	1.99e-09	2.75e-09	2.38e-08	3.3e-08	4.54e-08	6.2e-08	8.42e-08	1.19e-07	1.68e-07	2.24e-07
		0	0	0	0	0	0	0	0	0	0	0	0	0	0	0	0	0	0	0	0	0	0	0	0	0	0	0	0	0	0	0	0	0	0	0	0	0	1.89e-09	2.62e-09	3.62e-09	2.93e-08	4.07e-08	5.6e-08	7.65e-08	1.04e-07	1.47e-07	2.07e-07	2.77e-07
		0	0	0	0	0	0	0	0	0	0	0	0	0	0	0	0	0	0	0	0	0	0	0	0	0	0	0	0	0	0	0	0	0	0	0	0	0	2.46e-09	3.43e-09	4.73e-09	3.6e-08	4.99e-08	6.86e-08	9.38e-08	1.27e-07	1.8e-07	2.55e-07	3.4e-07
		0	0	0	0	0	0	0	0	0	0	0	0	0	0	0	0	0	0	0	0	0	0	0	0	0	0	0	0	0	0	0	0	0	0	0	0	0	3.2e-09	4.45e-09	6.14e-09	4.39e-08	6.08e-08	8.36e-08	1.14e-07	1.55e-07	2.2e-07	3.11e-07	4.15e-07
		0	0	0	0	0	0	0	0	0	0	0	0	0	0	0	0	0	0	0	0	0	0	0	0	0	0	0	0	0	0	0	0	0	0	0	0	0	4.12e-09	5.73e-09	7.91e-09	5.32e-08	7.37e-08	1.01e-07	1.38e-07	1.88e-07	2.66e-07	3.77e-07	5.03e-07
		0	0	0	0	0	0	0	0	0	0	0	0	0	0	0	0	0	0	0	0	0	0	0	0	0	0	0	0	0	0	0	0	0	0	0	0	0	5.27e-09	7.33e-09	1.01e-08	6.41e-08	8.87e-08	1.22e-07	1.67e-07	2.26e-07	3.21e-07	4.54e-07	6.06e-07
		0	0	0	0	0	0	0	0	0	0	0	0	0	0	0	0	0	0	0	0	0	0	0	0	0	0	0	0	0	0	0	0	0	0	0	0	0	6.7e-09	9.32e-09	1.29e-08	7.67e-08	1.06e-07	1.46e-07	1.99e-07	2.7e-07	3.84e-07	5.44e-07	7.26e-07
		0	0	0	0	0	0	0	0	0	0	0	0	0	0	0	0	0	0	0	0	0	0	0	0	0	0	0	0	0	0	0	0	0	0	0	0	0	8.45e-09	1.18e-08	1.62e-08	9.13e-08	1.26e-07	1.74e-07	2.37e-07	3.21e-07	4.57e-07	6.48e-07	8.65e-07
		0	0	0	0	0	0	0	0	0	0	0	0	0	0	0	0	0	0	0	0	0	0	0	0	0	0	0	0	0	0	0	0	0	0	0	0	1.24e-10	1.08e-08	1.5e-08	2.07e-08	1.09e-07	1.5e-07	2.06e-07	2.81e-07	3.81e-07	5.43e-07	7.7e-07	1.03e-06
		0	0	0	0	0	0	0	0	0	0	0	0	0	0	0	0	0	0	0	0	0	0	0	0	0	0	0	0	0	0	0	0	0	0	0	0	1.73e-10	1.34e-08	1.87e-08	2.58e-08	1.28e-07	1.77e-07	2.43e-07	3.31e-07	4.48e-07	6.39e-07	9.06e-07	1.21e-06
		0	0	0	0	0	0	0	0	0	0	0	0	0	0	0	0	0	0	0	0	0	0	0	0	0	0	0	0	0	0	0	0	0	0	0	0	2.39e-10	1.66e-08	2.31e-08	3.19e-08	1.5e-07	2.07e-07	2.84e-07	3.87e-07	5.24e-07	7.48e-07	1.06e-06	1.41e-06
		0	0	0	0	0	0	0	0	0	0	0	0	0	0	0	0	0	0	0	0	0	0	0	0	0	0	0	0	0	0	0	0	0	0	0	0	3.28e-10	2.05e-08	2.84e-08	3.93e-08	1.74e-07	2.41e-07	3.3e-07	4.5e-07	6.1e-07	8.7e-07	1.23e-06	1.65e-06
		0	0	0	0	0	0	0	0	0	0	0	0	0	0	0	0	0	0	0	0	0	0	0	0	0	0	0	0	0	0	0	0	0	0	0	0	4.46e-10	2.5e-08	3.48e-08	4.8e-08	2.02e-07	2.79e-07	3.82e-07	5.21e-07	7.05e-07	1.01e-06	1.43e-06	1.9e-06
		0	0	0	0	0	0	0	0	0	0	0	0	0	0	0	0	0	0	0	0	0	0	0	0	0	0	0	0	0	0	0	0	0	0	0	0	6.04e-10	3.03e-08	4.22e-08	5.83e-08	2.32e-07	3.21e-07	4.4e-07	5.99e-07	8.11e-07	1.16e-06	1.64e-06	2.19e-06
		0	0	0	0	0	0	0	0	0	0	0	0	0	0	0	0	0	0	0	0	0	0	0	0	0	0	0	0	0	0	0	0	0	0	0	0	8.11e-10	3.66e-08	5.09e-08	7.03e-08	2.66e-07	3.67e-07	5.04e-07	6.86e-07	9.28e-07	1.33e-06	1.88e-06	2.51e-06
		0	0	0	0	0	0	0	0	0	0	0	0	0	0	0	0	0	0	0	0	0	0	0	0	0	0	0	0	0	0	0	0	0	0	0	0	1.08e-09	4.38e-08	6.1e-08	8.42e-08	3.03e-07	4.18e-07	5.74e-07	7.81e-07	1.06e-06	1.51e-06	2.14e-06	2.85e-06
		0	0	0	0	0	0	0	0	0	0	0	0	0	0	0	0	0	0	0	0	0	0	0	0	0	0	0	0	0	0	0	0	0	0	0	0	1.43e-09	5.22e-08	7.25e-08	1e-07	3.44e-07	4.74e-07	6.5e-07	8.84e-07	1.19e-06	1.71e-06	2.42e-06	3.23e-06
		0	0	0	0	0	0	0	0	0	0	0	0	0	0	0	0	0	0	0	0	0	0	0	0	0	0	0	0	0	0	0	0	0	0	0	0	1.89e-09	6.17e-08	8.58e-08	1.18e-07	3.87e-07	5.34e-07	7.32e-07	9.96e-07	1.35e-06	1.93e-06	2.73e-06	3.63e-06
		0	0	0	0	0	0	0	0	0	0	0	0	0	0	0	0	0	0	0	0	0	0	0	0	0	0	0	0	0	0	0	0	0	0	0	0	2.46e-09	7.25e-08	1.01e-07	1.39e-07	4.34e-07	5.99e-07	8.21e-07	1.12e-06	1.51e-06	2.16e-06	3.05e-06	4.06e-06
		0	0	0	0	0	0	0	0	0	0	0	0	0	0	0	0	0	0	0	0	0	0	0	0	0	0	0	0	0	0	0	0	0	0	0	0	3.2e-09	8.46e-08	1.18e-07	1.62e-07	4.85e-07	6.69e-07	9.16e-07	1.24e-06	1.68e-06	2.41e-06	3.4e-06	4.52e-06
		0	0	0	0	0	0	0	0	0	0	0	0	0	0	0	0	0	0	0	0	0	0	0	0	0	0	0	0	0	0	0	0	0	0	0	0	4.12e-09	9.82e-08	1.37e-07	1.88e-07	5.38e-07	7.42e-07	1.02e-06	1.38e-06	1.86e-06	2.67e-06	3.77e-06	5.01e-06
		0	0	0	0	0	0	0	0	0	0	0	0	0	0	0	0	0	0	0	0	0	0	0	0	0	0	0	0	0	0	0	0	0	0	0	0	5.27e-09	1.13e-07	1.57e-07	2.17e-07	5.95e-07	8.2e-07	1.12e-06	1.52e-06	2.06e-06	2.95e-06	4.16e-06	5.52e-06
		0	0	0	0	0	0	0	0	0	0	0	0	0	0	0	0	0	0	0	0	0	0	0	0	0	0	0	0	0	0	0	0	0	0	0	0	6.7e-09	1.3e-07	1.8e-07	2.49e-07	6.54e-07	9.02e-07	1.23e-06	1.68e-06	2.26e-06	3.24e-06	4.56e-06	6.06e-06
		0	0	0	0	0	0	0	0	0	0	0	0	0	0	0	0	0	0	0	0	0	0	0	0	0	0	0	0	0	0	0	0	0	0	0	0	8.45e-09	1.48e-07	2.05e-07	2.83e-07	7.16e-07	9.87e-07	1.35e-06	1.83e-06	2.47e-06	3.54e-06	4.98e-06	6.61e-06
		0	0	0	0	0	0	0	0	0	0	0	0	0	0	0	0	0	0	0	0	0	0	0	0	0	0	0	0	0	0	0	0	0	0	0	0	1.06e-08	1.67e-07	2.32e-07	3.21e-07	7.8e-07	1.08e-06	1.47e-06	2e-06	2.69e-06	3.85e-06	5.41e-06	7.18e-06
		0	0	0	0	0	0	0	0	0	0	0	0	0	0	0	0	0	0	0	0	0	0	0	0	0	0	0	0	0	0	0	0	0	0	0	0	1.32e-08	1.88e-07	2.61e-07	3.61e-07	8.45e-07	1.17e-06	1.6e-06	2.16e-06	2.91e-06	4.17e-06	5.86e-06	7.77e-06
		0	0	0	0	0	0	0	0	0	0	0	0	0	0	0	0	0	0	0	0	0	0	0	0	0	0	0	0	0	0	0	0	0	0	0	0	1.63e-08	2.1e-07	2.92e-07	4.04e-07	9.13e-07	1.26e-06	1.73e-06	2.34e-06	3.14e-06	4.5e-06	6.31e-06	8.36e-06
		0	0	0	0	0	0	0	0	0	0	0	0	0	0	0	0	0	0	0	0	0	0	0	0	0	0	0	0	0	0	0	0	0	0	0	0	2e-08	2.34e-07	3.25e-07	4.49e-07	9.81e-07	1.35e-06	1.86e-06	2.51e-06	3.38e-06	4.84e-06	6.76e-06	8.96e-06
		0	0	0	0	0	0	0	0	0	0	0	0	0	0	0	0	0	0	0	0	0	0	0	0	0	0	0	0	0	0	0	0	0	0	0	0	2.44e-08	2.59e-07	3.6e-07	4.96e-07	1.05e-06	1.45e-06	1.99e-06	2.69e-06	3.62e-06	5.18e-06	7.22e-06	9.57e-06
		0	0	0	0	0	0	0	0	0	0	0	0	0	0	0	0	0	0	0	0	0	0	0	0	0	0	0	0	0	0	0	0	0	0	0	0	2.95e-08	2.85e-07	3.95e-07	5.46e-07	1.12e-06	1.55e-06	2.12e-06	2.87e-06	3.86e-06	5.52e-06	7.69e-06	1.02e-05
		0	0	0	0	0	0	0	0	0	0	0	0	0	0	0	0	0	0	0	0	0	0	0	0	0	0	0	0	0	0	0	0	0	0	0	0	3.55e-08	3.11e-07	4.33e-07	5.97e-07	1.19e-06	1.64e-06	2.26e-06	3.05e-06	4.1e-06	5.86e-06	8.14e-06	1.08e-05
		0	0	0	0	0	0	0	0	0	0	0	0	0	0	0	0	0	0	0	0	0	0	0	0	0	0	0	0	0	0	0	0	0	0	0	0	4.23e-08	3.39e-07	4.71e-07	6.49e-07	1.26e-06	1.74e-06	2.39e-06	3.24e-06	4.34e-06	6.2e-06	8.6e-06	1.14e-05
		0	0	0	0	0	0	0	0	0	0	0	0	0	0	0	0	0	0	0	0	0	0	0	0	0	0	0	0	0	0	0	0	0	0	0	0	5.02e-08	3.67e-07	5.09e-07	7.03e-07	1.32e-06	1.84e-06	2.53e-06	3.42e-06	4.59e-06	6.54e-06	9.05e-06	1.2e-05
		0	0	0	0	0	0	0	0	0	0	0	0	0	0	0	0	0	0	0	0	0	0	0	0	0	0	0	0	0	0	0	0	0	0	0	0	5.91e-08	3.95e-07	5.49e-07	7.56e-07	1.39e-06	1.93e-06	2.66e-06	3.6e-06	4.83e-06	6.87e-06	9.5e-06	1.26e-05
		0	0	0	0	0	0	0	0	0	0	0	0	0	0	0	0	0	0	0	0	0	0	0	0	0	0	0	0	0	0	0	0	0	0	0	0	6.91e-08	4.23e-07	5.88e-07	8.11e-07	1.45e-06	2.02e-06	2.8e-06	3.78e-06	5.06e-06	7.21e-06	9.93e-06	1.31e-05
		0	0	0	0	0	0	0	0	0	0	0	0	0	0	0	0	0	0	0	0	0	0	0	0	0	0	0	0	0	0	0	0	0	0	0	0	8.02e-08	4.52e-07	6.27e-07	8.64e-07	1.51e-06	2.11e-06	2.93e-06	3.95e-06	5.3e-06	7.54e-06	1.04e-05	1.37e-05
		0	0	0	0	0	0	0	0	0	0	0	0	0	0	0	0	0	0	0	0	0	0	0	0	0	0	0	0	0	0	0	0	0	0	0	0	9.25e-08	4.79e-07	6.65e-07	9.17e-07	1.57e-06	2.2e-06	3.06e-06	4.13e-06	5.53e-06	7.86e-06	1.08e-05	1.42e-05
		0	0	0	0	0	0	0	0	0	0	0	0	0	0	0	0	0	0	0	0	0	0	0	0	0	0	0	0	0	0	0	0	0	0	0	0	1.06e-07	5.07e-07	7.03e-07	9.69e-07	1.62e-06	2.29e-06	3.19e-06	4.3e-06	5.77e-06	8.18e-06	1.12e-05	1.48e-05
		0	0	0	0	0	0	0	0	0	0	0	0	0	0	0	0	0	0	0	0	0	0	0	0	0	0	0	0	0	0	0	0	0	0	0	0	1.2e-07	5.33e-07	7.4e-07	1.02e-06	1.68e-06	2.37e-06	3.32e-06	4.47e-06	5.99e-06	8.5e-06	1.16e-05	1.53e-05
		0	0	0	0	0	0	0	0	0	0	0	0	0	0	0	0	0	0	0	0	0	0	0	0	0	0	0	0	0	0	0	0	0	0	0	0	1.36e-07	5.59e-07	7.75e-07	1.07e-06	1.72e-06	2.45e-06	3.44e-06	4.64e-06	6.22e-06	8.81e-06	1.2e-05	1.58e-05
		0	0	0	0	0	0	0	0	0	0	0	0	0	0	0	0	0	0	0	0	0	0	0	0	0	0	0	0	0	0	0	0	0	0	0	0	1.52e-07	5.83e-07	8.09e-07	1.11e-06	1.77e-06	2.53e-06	3.57e-06	4.81e-06	6.44e-06	9.11e-06	1.24e-05	1.63e-05
		0	0	0	0	0	0	0	0	0	0	0	0	0	0	0	0	0	0	0	0	0	0	0	0	0	0	0	0	0	0	0	0	0	0	0	0	1.7e-07	6.06e-07	8.4e-07	1.16e-06	1.81e-06	2.6e-06	3.69e-06	4.97e-06	6.66e-06	9.41e-06	1.28e-05	1.68e-05
		0	0	0	0	0	0	0	0	0	0	0	0	0	0	0	0	0	0	0	0	0	0	0	0	0	0	0	0	0	0	0	0	0	0	0	0	1.88e-07	6.27e-07	8.69e-07	1.2e-06	1.84e-06	2.67e-06	3.81e-06	5.13e-06	6.87e-06	9.71e-06	1.31e-05	1.73e-05
		0	0	0	0	0	0	0	0	0	0	0	0	0	0	0	0	0	0	0	0	0	0	0	0	0	0	0	0	0	0	0	0	0	0	0	0	2.06e-07	6.46e-07	8.96e-07	1.23e-06	1.87e-06	2.74e-06	3.92e-06	5.29e-06	7.08e-06	1e-05	1.35e-05	1.78e-05
		0	0	0	0	0	0	0	0	0	0	0	0	0	0	0	0	0	0	0	0	0	0	0	0	0	0	0	0	0	0	0	0	0	0	0	0	2.25e-07	6.64e-07	9.2e-07	1.27e-06	1.9e-06	2.8e-06	4.03e-06	5.44e-06	7.28e-06	1.03e-05	1.39e-05	1.83e-05
		0	0	0	0	0	0	0	0	0	0	0	0	0	0	0	0	0	0	0	0	0	0	0	0	0	0	0	0	0	0	0	0	0	0	0	0	2.44e-07	6.79e-07	9.41e-07	1.29e-06	1.92e-06	2.86e-06	4.14e-06	5.58e-06	7.47e-06	1.06e-05	1.42e-05	1.87e-05
		0	0	0	0	0	0	0	0	0	0	0	0	0	0	0	0	0	0	0	0	0	0	0	0	0	0	0	0	0	0	0	0	0	0	0	0	2.62e-07	6.92e-07	9.58e-07	1.32e-06	1.94e-06	2.91e-06	4.24e-06	5.72e-06	7.66e-06	1.08e-05	1.45e-05	1.92e-05
		0	0	0	0	0	0	0	0	0	0	0	0	0	0	0	0	0	0	0	0	0	0	0	0	0	0	0	0	0	0	0	0	0	0	0	0	2.8e-07	7.02e-07	9.73e-07	1.34e-06	1.95e-06	2.95e-06	4.34e-06	5.85e-06	7.84e-06	1.11e-05	1.49e-05	1.96e-05
		0	0	0	0	0	0	0	0	0	0	0	0	0	0	0	0	0	0	0	0	0	0	0	0	0	0	0	0	0	0	0	0	0	0	0	0	2.97e-07	7.1e-07	9.83e-07	1.35e-06	1.95e-06	2.99e-06	4.43e-06	5.97e-06	8e-06	1.13e-05	1.52e-05	2e-05
		0	0	0	0	0	0	0	0	0	0	0	0	0	0	0	0	0	0	0	0	0	0	0	0	0	0	0	0	0	0	0	0	0	0	0	0	3.13e-07	7.15e-07	9.9e-07	1.36e-06	1.95e-06	3.03e-06	4.51e-06	6.09e-06	8.15e-06	1.15e-05	1.54e-05	2.03e-05
		0	0	0	0	0	0	0	0	0	0	0	0	0	0	0	0	0	0	0	0	0	0	0	0	0	0	0	0	0	0	0	0	0	0	0	0	3.27e-07	7.17e-07	9.93e-07	1.37e-06	1.94e-06	3.05e-06	4.58e-06	6.18e-06	8.29e-06	1.17e-05	1.57e-05	2.07e-05
		0	0	0	0	0	0	0	0	0	0	0	0	0	0	0	0	0	0	0	0	0	0	0	0	0	0	0	0	0	0	0	0	0	0	0	0	3.4e-07	7.16e-07	9.92e-07	1.36e-06	1.93e-06	3.07e-06	4.64e-06	6.27e-06	8.41e-06	1.19e-05	1.59e-05	2.1e-05
		0	0	0	0	0	0	0	0	0	0	0	0	0	0	0	0	0	0	0	0	0	0	0	0	0	0	0	0	0	0	0	0	0	0	0	0	3.51e-07	7.13e-07	9.87e-07	1.36e-06	1.91e-06	3.08e-06	4.69e-06	6.34e-06	8.5e-06	1.2e-05	1.61e-05	2.12e-05
		0	0	0	0	0	0	0	0	0	0	0	0	0	0	0	0	0	0	0	0	0	0	0	0	0	0	0	0	0	0	0	0	0	0	0	0	3.59e-07	7.06e-07	9.77e-07	1.34e-06	1.88e-06	3.08e-06	4.73e-06	6.39e-06	8.57e-06	1.21e-05	1.62e-05	2.14e-05
		0	0	0	0	0	0	0	0	0	0	0	0	0	0	0	0	0	0	0	0	0	0	0	0	0	0	0	0	0	0	0	0	0	0	0	0	3.66e-07	6.96e-07	9.64e-07	1.32e-06	1.85e-06	3.07e-06	4.75e-06	6.41e-06	8.61e-06	1.22e-05	1.63e-05	2.15e-05
		0	0	0	0	0	0	0	0	0	0	0	0	0	0	0	0	0	0	0	0	0	0	0	0	0	0	0	0	0	0	0	0	0	0	0	0	3.7e-07	6.84e-07	9.46e-07	1.3e-06	1.81e-06	3.05e-06	4.75e-06	6.42e-06	8.62e-06	1.22e-05	1.63e-05	2.16e-05
		0	0	0	0	0	0	0	0	0	0	0	0	0	0	0	0	0	0	0	0	0	0	0	0	0	0	0	0	0	0	0	0	0	0	0	0	3.71e-07	6.68e-07	9.24e-07	1.27e-06	1.76e-06	3.01e-06	4.74e-06	6.4e-06	8.6e-06	1.22e-05	1.63e-05	2.15e-05
		0	0	0	0	0	0	0	0	0	0	0	0	0	0	0	0	0	0	0	0	0	0	0	0	0	0	0	0	0	0	0	0	0	0	0	0	3.7e-07	6.5e-07	8.99e-07	1.23e-06	1.71e-06	2.97e-06	4.7e-06	6.36e-06	8.55e-06	1.21e-05	1.62e-05	2.14e-05
		0	0	0	0	0	0	0	0	0	0	0	0	0	0	0	0	0	0	0	0	0	0	0	0	0	0	0	0	0	0	0	0	0	0	0	0	3.66e-07	6.29e-07	8.7e-07	1.19e-06	1.65e-06	2.91e-06	4.65e-06	6.29e-06	8.46e-06	1.2e-05	1.61e-05	2.12e-05
		0	0	0	0	0	0	0	0	0	0	0	0	0	0	0	0	0	0	0	0	0	0	0	0	0	0	0	0	0	0	0	0	0	0	0	0	3.59e-07	6.06e-07	8.38e-07	1.15e-06	1.58e-06	2.85e-06	4.58e-06	6.2e-06	8.34e-06	1.19e-05	1.58e-05	2.1e-05
		0	0	0	0	0	0	0	0	0	0	0	0	0	0	0	0	0	0	0	0	0	0	0	0	0	0	0	0	0	0	0	0	0	0	0	0	3.51e-07	5.8e-07	8.02e-07	1.1e-06	1.52e-06	2.77e-06	4.49e-06	6.08e-06	8.18e-06	1.17e-05	1.56e-05	2.06e-05
		0	0	0	0	0	0	0	0	0	0	0	0	0	0	0	0	0	0	0	0	0	0	0	0	0	0	0	0	0	0	0	0	0	0	0	0	3.4e-07	5.53e-07	7.65e-07	1.05e-06	1.44e-06	2.68e-06	4.38e-06	5.93e-06	7.99e-06	1.14e-05	1.52e-05	2.02e-05
		0	0	0	0	0	0	0	0	0	0	0	0	0	0	0	0	0	0	0	0	0	0	0	0	0	0	0	0	0	0	0	0	0	0	0	0	3.27e-07	5.24e-07	7.25e-07	9.95e-07	1.36e-06	2.58e-06	4.25e-06	5.76e-06	7.76e-06	1.11e-05	1.48e-05	1.96e-05
		0	0	0	0	0	0	0	0	0	0	0	0	0	0	0	0	0	0	0	0	0	0	0	0	0	0	0	0	0	0	0	0	0	0	0	0	3.13e-07	4.94e-07	6.83e-07	9.38e-07	1.28e-06	2.48e-06	4.1e-06	5.57e-06	7.5e-06	1.07e-05	1.43e-05	1.9e-05
		0	0	0	0	0	0	0	0	0	0	0	0	0	0	0	0	0	0	0	0	0	0	0	0	0	0	0	0	0	0	0	0	0	0	0	0	2.97e-07	4.63e-07	6.4e-07	8.79e-07	1.2e-06	2.37e-06	3.94e-06	5.35e-06	7.22e-06	1.03e-05	1.38e-05	1.83e-05
		0	0	0	0	0	0	0	0	0	0	0	0	0	0	0	0	0	0	0	0	0	0	0	0	0	0	0	0	0	0	0	0	0	0	0	0	2.8e-07	4.32e-07	5.97e-07	8.19e-07	1.12e-06	2.25e-06	3.77e-06	5.12e-06	6.91e-06	9.91e-06	1.33e-05	1.76e-05
		0	0	0	0	0	0	0	0	0	0	0	0	0	0	0	0	0	0	0	0	0	0	0	0	0	0	0	0	0	0	0	0	0	0	0	0	2.62e-07	4e-07	5.53e-07	7.58e-07	1.04e-06	2.12e-06	3.58e-06	4.87e-06	6.57e-06	9.45e-06	1.26e-05	1.68e-05
		0	0	0	0	0	0	0	0	0	0	0	0	0	0	0	0	0	0	0	0	0	0	0	0	0	0	0	0	0	0	0	0	0	0	0	0	2.44e-07	3.68e-07	5.09e-07	6.98e-07	9.54e-07	1.99e-06	3.39e-06	4.6e-06	6.22e-06	8.96e-06	1.2e-05	1.59e-05
		0	0	0	0	0	0	0	0	0	0	0	0	0	0	0	0	0	0	0	0	0	0	0	0	0	0	0	0	0	0	0	0	0	0	0	0	2.25e-07	3.37e-07	4.66e-07	6.39e-07	8.73e-07	1.86e-06	3.18e-06	4.33e-06	5.85e-06	8.45e-06	1.13e-05	1.5e-05
		0	0	0	0	0	0	0	0	0	0	0	0	0	0	0	0	0	0	0	0	0	0	0	0	0	0	0	0	0	0	0	0	0	0	0	0	2.06e-07	3.07e-07	4.24e-07	5.82e-07	7.94e-07	1.73e-06	2.98e-06	4.05e-06	5.47e-06	7.92e-06	1.06e-05	1.41e-05
		0	0	0	0	0	0	0	0	0	0	0	0	0	0	0	0	0	0	0	0	0	0	0	0	0	0	0	0	0	0	0	0	0	0	0	0	1.88e-07	2.77e-07	3.83e-07	5.26e-07	7.18e-07	1.6e-06	2.77e-06	3.77e-06	5.09e-06	7.39e-06	9.89e-06	1.32e-05
		0	0	0	0	0	0	0	0	0	0	0	0	0	0	0	0	0	0	0	0	0	0	0	0	0	0	0	0	0	0	0	0	0	0	0	0	1.7e-07	2.49e-07	3.44e-07	4.73e-07	6.45e-07	1.47e-06	2.56e-06	3.48e-06	4.71e-06	6.85e-06	9.18e-06	1.22e-05
		0	0	0	0	0	0	0	0	0	0	0	0	0	0	0	0	0	0	0	0	0	0	0	0	0	0	0	0	0	0	0	0	0	0	0	0	1.52e-07	2.23e-07	3.08e-07	4.22e-07	5.76e-07	1.34e-06	2.35e-06	3.2e-06	4.33e-06	6.32e-06	8.47e-06	1.13e-05
		0	0	0	0	0	0	0	0	0	0	0	0	0	0	0	0	0	0	0	0	0	0	0	0	0	0	0	0	0	0	0	0	0	0	0	0	1.36e-07	1.98e-07	2.73e-07	3.74e-07	5.11e-07	1.21e-06	2.14e-06	2.92e-06	3.96e-06	5.79e-06	7.77e-06	1.03e-05
		0	0	0	0	0	0	0	0	0	0	0	0	0	0	0	0	0	0	0	0	0	0	0	0	0	0	0	0	0	0	0	0	0	0	0	0	1.2e-07	1.74e-07	2.41e-07	3.3e-07	4.5e-07	1.1e-06	1.95e-06	2.65e-06	3.59e-06	5.28e-06	7.09e-06	9.45e-06
		0	0	0	0	0	0	0	0	0	0	0	0	0	0	0	0	0	0	0	0	0	0	0	0	0	0	0	0	0	0	0	0	0	0	0	0	1.06e-07	1.53e-07	2.11e-07	2.89e-07	3.94e-07	9.83e-07	1.75e-06	2.39e-06	3.24e-06	4.79e-06	6.43e-06	8.58e-06
		0	0	0	0	0	0	0	0	0	0	0	0	0	0	0	0	0	0	0	0	0	0	0	0	0	0	0	0	0	0	0	0	0	0	0	0	9.25e-08	1.33e-07	1.83e-07	2.52e-07	3.43e-07	8.77e-07	1.57e-06	2.15e-06	2.91e-06	4.33e-06	5.81e-06	7.75e-06
		0	0	0	0	0	0	0	0	0	0	0	0	0	0	0	0	0	0	0	0	0	0	0	0	0	0	0	0	0	0	0	0	0	0	0	0	8.02e-08	1.15e-07	1.58e-07	2.17e-07	2.96e-07	7.77e-07	1.4e-06	1.91e-06	2.6e-06	3.89e-06	5.22e-06	6.97e-06
		0	0	0	0	0	0	0	0	0	0	0	0	0	0	0	0	0	0	0	0	0	0	0	0	0	0	0	0	0	0	0	0	0	0	0	0	6.91e-08	9.85e-08	1.36e-07	1.87e-07	2.54e-07	6.84e-07	1.24e-06	1.7e-06	2.3e-06	3.47e-06	4.67e-06	6.24e-06
		0	0	0	0	0	0	0	0	0	0	0	0	0	0	0	0	0	0	0	0	0	0	0	0	0	0	0	0	0	0	0	0	0	0	0	0	5.91e-08	8.41e-08	1.16e-07	1.59e-07	2.17e-07	5.99e-07	1.09e-06	1.49e-06	2.03e-06	3.09e-06	4.16e-06	5.56e-06
		0	0	0	0	0	0	0	0	0	0	0	0	0	0	0	0	0	0	0	0	0	0	0	0	0	0	0	0	0	0	0	0	0	0	0	0	5.02e-08	7.12e-08	9.84e-08	1.35e-07	1.84e-07	5.22e-07	9.55e-07	1.31e-06	1.77e-06	2.74e-06	3.69e-06	4.94e-06
		0	0	0	0	0	0	0	0	0	0	0	0	0	0	0	0	0	0	0	0	0	0	0	0	0	0	0	0	0	0	0	0	0	0	0	0	4.23e-08	6e-08	8.28e-08	1.14e-07	1.55e-07	4.51e-07	8.3e-07	1.14e-06	1.54e-06	2.42e-06	3.27e-06	4.37e-06
		0	0	0	0	0	0	0	0	0	0	0	0	0	0	0	0	0	0	0	0	0	0	0	0	0	0	0	0	0	0	0	0	0	0	0	0	3.55e-08	5.01e-08	6.92e-08	9.5e-08	1.29e-07	3.88e-07	7.17e-07	9.81e-07	1.33e-06	2.14e-06	2.88e-06	3.86e-06
		0	0	0	0	0	0	0	0	0	0	0	0	0	0	0	0	0	0	0	0	0	0	0	0	0	0	0	0	0	0	0	0	0	0	0	0	2.95e-08	4.16e-08	5.75e-08	7.89e-08	1.07e-07	3.31e-07	6.16e-07	8.43e-07	1.15e-06	1.88e-06	2.54e-06	3.41e-06
		0	0	0	0	0	0	0	0	0	0	0	0	0	0	0	0	0	0	0	0	0	0	0	0	0	0	0	0	0	0	0	0	0	0	0	0	2.44e-08	3.43e-08	4.74e-08	6.51e-08	8.86e-08	2.81e-07	5.25e-07	7.19e-07	9.78e-07	1.65e-06	2.24e-06	3e-06
		0	0	0	0	0	0	0	0	0	0	0	0	0	0	0	0	0	0	0	0	0	0	0	0	0	0	0	0	0	0	0	0	0	0	0	0	2e-08	2.81e-08	3.89e-08	5.33e-08	7.26e-08	2.38e-07	4.45e-07	6.09e-07	8.29e-07	1.45e-06	1.97e-06	2.65e-06
		0	0	0	0	0	0	0	0	0	0	0	0	0	0	0	0	0	0	0	0	0	0	0	0	0	0	0	0	0	0	0	0	0	0	0	0	1.63e-08	2.29e-08	3.16e-08	4.34e-08	5.91e-08	1.99e-07	3.75e-07	5.13e-07	6.99e-07	1.28e-06	1.74e-06	2.34e-06
		0	0	0	0	0	0	0	0	0	0	0	0	0	0	0	0	0	0	0	0	0	0	0	0	0	0	0	0	0	0	0	0	0	0	0	0	1.32e-08	1.85e-08	2.56e-08	3.51e-08	4.78e-08	1.66e-07	3.13e-07	4.3e-07	5.85e-07	1.13e-06	1.54e-06	2.08e-06
		0	0	0	0	0	0	0	0	0	0	0	0	0	0	0	0	0	0	0	0	0	0	0	0	0	0	0	0	0	0	0	0	0	0	0	0	1.06e-08	1.49e-08	2.05e-08	2.81e-08	3.83e-08	1.38e-07	2.61e-07	3.57e-07	4.87e-07	1.01e-06	1.37e-06	1.85e-06
		0	0	0	0	0	0	0	0	0	0	0	0	0	0	0	0	0	0	0	0	0	0	0	0	0	0	0	0	0	0	0	0	0	0	0	0	8.45e-09	1.18e-08	1.62e-08	2.23e-08	3.03e-08	1.13e-07	2.15e-07	2.95e-07	4.02e-07	8.97e-07	1.22e-06	1.66e-06
		0	0	0	0	0	0	0	0	0	0	0	0	0	0	0	0	0	0	0	0	0	0	0	0	0	0	0	0	0	0	0	0	0	0	0	0	6.7e-09	9.32e-09	1.29e-08	1.76e-08	2.4e-08	9.23e-08	1.76e-07	2.42e-07	3.3e-07	8.07e-07	1.1e-06	1.49e-06
		0	0	0	0	0	0	0	0	0	0	0	0	0	0	0	0	0	0	0	0	0	0	0	0	0	0	0	0	0	0	0	0	0	0	0	0	5.27e-09	7.33e-09	1.01e-08	1.39e-08	1.89e-08	7.51e-08	1.44e-07	1.97e-07	2.69e-07	7.31e-07	1e-06	1.36e-06
		0	0	0	0	0	0	0	0	0	0	0	0	0	0	0	0	0	0	0	0	0	0	0	0	0	0	0	0	0	0	0	0	0	0	0	0	4.12e-09	5.73e-09	7.91e-09	1.09e-08	1.48e-08	6.07e-08	1.17e-07	1.6e-07	2.18e-07	6.68e-07	9.16e-07	1.25e-06
		0	0	0	0	0	0	0	0	0	0	0	0	0	0	0	0	0	0	0	0	0	0	0	0	0	0	0	0	0	0	0	0	0	0	0	0	3.2e-09	4.45e-09	6.14e-09	8.42e-09	1.15e-08	4.87e-08	9.39e-08	1.29e-07	1.76e-07	6.16e-07	8.46e-07	1.15e-06
		0	0	0	0	0	0	0	0	0	0	0	0	0	0	0	0	0	0	0	0	0	0	0	0	0	0	0	0	0	0	0	0	0	0	0	0	2.46e-09	3.43e-09	4.73e-09	6.49e-09	8.84e-09	3.88e-08	7.51e-08	1.03e-07	1.41e-07	5.72e-07	7.87e-07	1.08e-06
		0	0	0	0	0	0	0	0	0	0	0	0	0	0	0	0	0	0	0	0	0	0	0	0	0	0	0	0	0	0	0	0	0	0	0	0	1.89e-09	2.62e-09	3.62e-09	4.97e-09	6.77e-09	3.08e-08	5.97e-08	8.2e-08	1.12e-07	5.35e-07	7.38e-07	1.01e-06
		0	0	0	0	0	0	0	0	0	0	0	0	0	0	0	0	0	0	0	0	0	0	0	0	0	0	0	0	0	0	0	0	0	0	0	0	1.43e-09	1.99e-09	2.75e-09	3.78e-09	5.14e-09	2.42e-08	4.71e-08	6.48e-08	8.84e-08	5.04e-07	6.95e-07	9.53e-07
		0	0	0	0	0	0	0	0	0	0	0	0	0	0	0	0	0	0	0	0	0	0	0	0	0	0	0	0	0	0	0	0	0	0	0	0	1.08e-09	1.5e-09	2.08e-09	2.85e-09	3.88e-09	1.9e-08	3.7e-08	5.08e-08	6.94e-08	4.76e-07	6.58e-07	9.04e-07
		0	0	0	0	0	0	0	0	0	0	0	0	0	0	0	0	0	0	0	0	0	0	0	0	0	0	0	0	0	0	0	0	0	0	0	0	8.11e-10	1.13e-09	1.56e-09	2.14e-09	2.91e-09	1.48e-08	2.88e-08	3.96e-08	5.41e-08	4.52e-07	6.25e-07	8.6e-07
		0	0	0	0	0	0	0	0	0	0	0	0	0	0	0	0	0	0	0	0	0	0	0	0	0	0	0	0	0	0	0	0	0	0	0	0	6.04e-10	8.4e-10	1.16e-09	1.59e-09	2.17e-09	1.14e-08	2.23e-08	3.07e-08	4.19e-08	4.3e-07	5.95e-07	8.19e-07
		0	0	0	0	0	0	0	0	0	0	0	0	0	0	0	0	0	0	0	0	0	0	0	0	0	0	0	0	0	0	0	0	0	0	0	0	4.46e-10	6.21e-10	8.57e-10	1.18e-09	1.6e-09	8.75e-09	1.71e-08	2.36e-08	3.23e-08	4.09e-07	5.67e-07	7.8e-07
		0	0	0	0	0	0	0	0	0	0	0	0	0	0	0	0	0	0	0	0	0	0	0	0	0	0	0	0	0	0	0	0	0	0	0	0	3.28e-10	4.56e-10	6.3e-10	8.63e-10	1.18e-09	6.67e-09	1.31e-08	1.8e-08	2.47e-08	3.89e-07	5.39e-07	7.43e-07
		0	0	0	0	0	0	0	0	0	0	0	0	0	0	0	0	0	0	0	0	0	0	0	0	0	0	0	0	0	0	0	0	0	0	0	0	2.39e-10	3.32e-10	4.59e-10	6.3e-10	8.57e-10	5.06e-09	9.95e-09	1.37e-08	1.87e-08	3.69e-07	5.12e-07	7.05e-07
		0	0	0	0	0	0	0	0	0	0	0	0	0	0	0	0	0	0	0	0	0	0	0	0	0	0	0	0	0	0	0	0	0	0	0	0	1.73e-10	2.41e-10	3.32e-10	4.56e-10	6.21e-10	3.81e-09	7.5e-09	1.03e-08	1.41e-08	3.49e-07	4.85e-07	6.68e-07
		0	0	0	0	0	0	0	0	0	0	0	0	0	0	0	0	0	0	0	0	0	0	0	0	0	0	0	0	0	0	0	0	0	0	0	0	1.24e-10	1.73e-10	2.39e-10	3.28e-10	4.46e-10	2.85e-09	5.62e-09	7.74e-09	1.06e-08	3.29e-07	4.57e-07	6.3e-07
		0	0	0	0	0	0	0	0	0	0	0	0	0	0	0	0	0	0	0	0	0	0	0	0	0	0	0	0	0	0	0	0	0	0	0	0	0	0	0	0	0	1.69e-09	3.6e-09	4.99e-09	6.86e-09	3.08e-07	4.28e-07	5.9e-07
		0	0	0	0	0	0	0	0	0	0	0	0	0	0	0	0	0	0	0	0	0	0	0	0	0	0	0	0	0	0	0	0	0	0	0	0	0	0	0	0	0	1.26e-09	2.68e-09	3.71e-09	5.1e-09	2.88e-07	4e-07	5.52e-07
		0	0	0	0	0	0	0	0	0	0	0	0	0	0	0	0	0	0	0	0	0	0	0	0	0	0	0	0	0	0	0	0	0	0	0	0	0	0	0	0	0	9.32e-10	1.98e-09	2.74e-09	3.77e-09	2.68e-07	3.73e-07	5.14e-07
		0	0	0	0	0	0	0	0	0	0	0	0	0	0	0	0	0	0	0	0	0	0	0	0	0	0	0	0	0	0	0	0	0	0	0	0	0	0	0	0	0	6.85e-10	1.45e-09	2.01e-09	2.77e-09	2.48e-07	3.45e-07	4.76e-07
		0	0	0	0	0	0	0	0	0	0	0	0	0	0	0	0	0	0	0	0	0	0	0	0	0	0	0	0	0	0	0	0	0	0	0	0	0	0	0	0	0	5.01e-10	1.06e-09	1.47e-09	2.02e-09	2.28e-07	3.17e-07	4.38e-07
		0	0	0	0	0	0	0	0	0	0	0	0	0	0	0	0	0	0	0	0	0	0	0	0	0	0	0	0	0	0	0	0	0	0	0	0	0	0	0	0	0	3.63e-10	6.78e-10	9.39e-10	1.29e-09	2.08e-07	2.9e-07	4e-07
		0	0	0	0	0	0	0	0	0	0	0	0	0	0	0	0	0	0	0	0	0	0	0	0	0	0	0	0	0	0	0	0	0	0	0	0	0	0	0	0	0	1.73e-10	3.65e-10	5.05e-10	6.95e-10	1.89e-07	2.63e-07	3.63e-07
		0	0	0	0	0	0	0	0	0	0	0	0	0	0	0	0	0	0	0	0	0	0	0	0	0	0	0	0	0	0	0	0	0	0	0	0	0	0	0	0	0	1.24e-10	1.73e-10	2.39e-10	3.28e-10	1.7e-07	2.37e-07	3.27e-07
		0	0	0	0	0	0	0	0	0	0	0	0	0	0	0	0	0	0	0	0	0	0	0	0	0	0	0	0	0	0	0	0	0	0	0	0	0	0	0	0	0	0	0	0	0	1.53e-07	2.12e-07	2.93e-07
		0	0	0	0	0	0	0	0	0	0	0	0	0	0	0	0	0	0	0	0	0	0	0	0	0	0	0	0	0	0	0	0	0	0	0	0	0	0	0	0	0	0	0	0	0	1.36e-07	1.89e-07	2.61e-07
		0	0	0	0	0	0	0	0	0	0	0	0	0	0	0	0	0	0	0	0	0	0	0	0	0	0	0	0	0	0	0	0	0	0	0	0	0	0	0	0	0	0	0	0	0	1.2e-07	1.67e-07	2.31e-07
		0	0	0	0	0	0	0	0	0	0	0	0	0	0	0	0	0	0	0	0	0	0	0	0	0	0	0	0	0	0	0	0	0	0	0	0	0	0	0	0	0	0	0	0	0	1.06e-07	1.47e-07	2.03e-07
		0	0	0	0	0	0	0	0	0	0	0	0	0	0	0	0	0	0	0	0	0	0	0	0	0	0	0	0	0	0	0	0	0	0	0	0	0	0	0	0	0	0	0	0	0	9.25e-08	1.29e-07	1.78e-07
		0	0	0	0	0	0	0	0	0	0	0	0	0	0	0	0	0	0	0	0	0	0	0	0	0	0	0	0	0	0	0	0	0	0	0	0	0	0	0	0	0	0	0	0	0	8.02e-08	1.12e-07	1.54e-07
		0	0	0	0	0	0	0	0	0	0	0	0	0	0	0	0	0	0	0	0	0	0	0	0	0	0	0	0	0	0	0	0	0	0	0	0	0	0	0	0	0	0	0	0	0	6.91e-08	9.61e-08	1.33e-07
		0	0	0	0	0	0	0	0	0	0	0	0	0	0	0	0	0	0	0	0	0	0	0	0	0	0	0	0	0	0	0	0	0	0	0	0	0	0	0	0	0	0	0	0	0	5.91e-08	8.22e-08	1.13e-07
		0	0	0	0	0	0	0	0	0	0	0	0	0	0	0	0	0	0	0	0	0	0	0	0	0	0	0	0	0	0	0	0	0	0	0	0	0	0	0	0	0	0	0	0	0	5.02e-08	6.98e-08	9.64e-08
		0	0	0	0	0	0	0	0	0	0	0	0	0	0	0	0	0	0	0	0	0	0	0	0	0	0	0	0	0	0	0	0	0	0	0	0	0	0	0	0	0	0	0	0	0	4.23e-08	5.89e-08	8.13e-08
		0	0	0	0	0	0	0	0	0	0	0	0	0	0	0	0	0	0	0	0	0	0	0	0	0	0	0	0	0	0	0	0	0	0	0	0	0	0	0	0	0	0	0	0	0	3.55e-08	4.93e-08	6.81e-08
		0	0	0	0	0	0	0	0	0	0	0	0	0	0	0	0	0	0	0	0	0	0	0	0	0	0	0	0	0	0	0	0	0	0	0	0	0	0	0	0	0	0	0	0	0	2.95e-08	4.1e-08	5.67e-08
		0	0	0	0	0	0	0	0	0	0	0	0	0	0	0	0	0	0	0	0	0	0	0	0	0	0	0	0	0	0	0	0	0	0	0	0	0	0	0	0	0	0	0	0	0	2.44e-08	3.39e-08	4.68e-08
		0	0	0	0	0	0	0	0	0	0	0	0	0	0	0	0	0	0	0	0	0	0	0	0	0	0	0	0	0	0	0	0	0	0	0	0	0	0	0	0	0	0	0	0	0	2e-08	2.78e-08	3.84e-08
		0	0	0	0	0	0	0	0	0	0	0	0	0	0	0	0	0	0	0	0	0	0	0	0	0	0	0	0	0	0	0	0	0	0	0	0	0	0	0	0	0	0	0	0	0	1.63e-08	2.27e-08	3.13e-08
		0	0	0	0	0	0	0	0	0	0	0	0	0	0	0	0	0	0	0	0	0	0	0	0	0	0	0	0	0	0	0	0	0	0	0	0	0	0	0	0	0	0	0	0	0	1.32e-08	1.83e-08	2.53e-08
		0	0	0	0	0	0	0	0	0	0	0	0	0	0	0	0	0	0	0	0	0	0	0	0	0	0	0	0	0	0	0	0	0	0	0	0	0	0	0	0	0	0	0	0	0	1.06e-08	1.47e-08	2.03e-08
		0	0	0	0	0	0	0	0	0	0	0	0	0	0	0	0	0	0	0	0	0	0	0	0	0	0	0	0	0	0	0	0	0	0	0	0	0	0	0	0	0	0	0	0	0	8.45e-09	1.18e-08	1.62e-08
		0	0	0	0	0	0	0	0	0	0	0	0	0	0	0	0	0	0	0	0	0	0	0	0	0	0	0	0	0	0	0	0	0	0	0	0	0	0	0	0	0	0	0	0	0	6.7e-09	9.32e-09	1.29e-08
		0	0	0	0	0	0	0	0	0	0	0	0	0	0	0	0	0	0	0	0	0	0	0	0	0	0	0	0	0	0	0	0	0	0	0	0	0	0	0	0	0	0	0	0	0	5.27e-09	7.33e-09	1.01e-08
		0	0	0	0	0	0	0	0	0	0	0	0	0	0	0	0	0	0	0	0	0	0	0	0	0	0	0	0	0	0	0	0	0	0	0	0	0	0	0	0	0	0	0	0	0	4.12e-09	5.73e-09	7.91e-09
		0	0	0	0	0	0	0	0	0	0	0	0	0	0	0	0	0	0	0	0	0	0	0	0	0	0	0	0	0	0	0	0	0	0	0	0	0	0	0	0	0	0	0	0	0	3.2e-09	4.45e-09	6.14e-09
		0	0	0	0	0	0	0	0	0	0	0	0	0	0	0	0	0	0	0	0	0	0	0	0	0	0	0	0	0	0	0	0	0	0	0	0	0	0	0	0	0	0	0	0	0	2.46e-09	3.43e-09	4.73e-09
		0	0	0	0	0	0	0	0	0	0	0	0	0	0	0	0	0	0	0	0	0	0	0	0	0	0	0	0	0	0	0	0	0	0	0	0	0	0	0	0	0	0	0	0	0	1.89e-09	2.62e-09	3.62e-09
		0	0	0	0	0	0	0	0	0	0	0	0	0	0	0	0	0	0	0	0	0	0	0	0	0	0	0	0	0	0	0	0	0	0	0	0	0	0	0	0	0	0	0	0	0	1.43e-09	1.99e-09	2.75e-09
		0	0	0	0	0	0	0	0	0	0	0	0	0	0	0	0	0	0	0	0	0	0	0	0	0	0	0	0	0	0	0	0	0	0	0	0	0	0	0	0	0	0	0	0	0	1.08e-09	1.5e-09	2.08e-09
		0	0	0	0	0	0	0	0	0	0	0	0	0	0	0	0	0	0	0	0	0	0	0	0	0	0	0	0	0	0	0	0	0	0	0	0	0	0	0	0	0	0	0	0	0	8.11e-10	1.13e-09	1.56e-09
		0	0	0	0	0	0	0	0	0	0	0	0	0	0	0	0	0	0	0	0	0	0	0	0	0	0	0	0	0	0	0	0	0	0	0	0	0	0	0	0	0	0	0	0	0	6.04e-10	8.4e-10	1.16e-09
		0	0	0	0	0	0	0	0	0	0	0	0	0	0	0	0	0	0	0	0	0	0	0	0	0	0	0	0	0	0	0	0	0	0	0	0	0	0	0	0	0	0	0	0	0	4.46e-10	6.21e-10	8.57e-10
		0	0	0	0	0	0	0	0	0	0	0	0	0	0	0	0	0	0	0	0	0	0	0	0	0	0	0	0	0	0	0	0	0	0	0	0	0	0	0	0	0	0	0	0	0	3.28e-10	4.56e-10	6.3e-10
		0	0	0	0	0	0	0	0	0	0	0	0	0	0	0	0	0	0	0	0	0	0	0	0	0	0	0	0	0	0	0	0	0	0	0	0	0	0	0	0	0	0	0	0	0	2.39e-10	3.32e-10	4.59e-10
		0	0	0	0	0	0	0	0	0	0	0	0	0	0	0	0	0	0	0	0	0	0	0	0	0	0	0	0	0	0	0	0	0	0	0	0	0	0	0	0	0	0	0	0	0	1.73e-10	2.41e-10	3.32e-10
		0	0	0	0	0	0	0	0	0	0	0	0	0	0	0	0	0	0	0	0	0	0	0	0	0	0	0	0	0	0	0	0	0	0	0	0	0	0	0	0	0	0	0	0	0	1.24e-10	1.73e-10	2.39e-10
		0	0	0	0	0	0	0	0	0	0	0	0	0	0	0	0	0	0	0	0	0	0	0	0	0	0	0	0	0	0	0	0	0	0	0	0	0	0	0	0	0	0	0	0	0	0	0	0
		0	0	0	0	0	0	0	0	0	0	0	0	0	0	0	0	0	0	0	0	0	0	0	0	0	0	0	0	0	0	0	0	0	0	0	0	0	0	0	0	0	0	0	0	0	0	0	0
		0	0	0	0	0	0	0	0	0	0	0	0	0	0	0	0	0	0	0	0	0	0	0	0	0	0	0	0	0	0	0	0	0	0	0	0	0	0	0	0	0	0	0	0	0	0	0	0
		0	0	0	0	0	0	0	0	0	0	0	0	0	0	0	0	0	0	0	0	0	0	0	0	0	0	0	0	0	0	0	0	0	0	0	0	0	0	0	0	0	0	0	0	0	0	0	0
		0	0	0	0	0	0	0	0	0	0	0	0	0	0	0	0	0	0	0	0	0	0	0	0	0	0	0	0	0	0	0	0	0	0	0	0	0	0	0	0	0	0	0	0	0	0	0	0
		0	0	0	0	0	0	0	0	0	0	0	0	0	0	0	0	0	0	0	0	0	0	0	0	0	0	0	0	0	0	0	0	0	0	0	0	0	0	0	0	0	0	0	0	0	0	0	0
		0	0	0	0	0	0	0	0	0	0	0	0	0	0	0	0	0	0	0	0	0	0	0	0	0	0	0	0	0	0	0	0	0	0	0	0	0	0	0	0	0	0	0	0	0	0	0	0
		0	0	0	0	0	0	0	0	0	0	0	0	0	0	0	0	0	0	0	0	0	0	0	0	0	0	0	0	0	0	0	0	0	0	0	0	0	0	0	0	0	0	0	0	0	0	0	0
		0	0	0	0	0	0	0	0	0	0	0	0	0	0	0	0	0	0	0	0	0	0	0	0	0	0	0	0	0	0	0	0	0	0	0	0	0	0	0	0	0	0	0	0	0	0	0	0
		0	0	0	0	0	0	0	0	0	0	0	0	0	0	0	0	0	0	0	0	0	0	0	0	0	0	0	0	0	0	0	0	0	0	0	0	0	0	0	0	0	0	0	0	0	0	0	0
		0	0	0	0	0	0	0	0	0	0	0	0	0	0	0	0	0	0	0	0	0	0	0	0	0	0	0	0	0	0	0	0	0	0	0	0	0	0	0	0	0	0	0	0	0	0	0	0
		0	0	0	0	0	0	0	0	0	0	0	0	0	0	0	0	0	0	0	0	0	0	0	0	0	0	0	0	0	0	0	0	0	0	0	0	0	0	0	0	0	0	0	0	0	0	0	0
		0	0	0	0	0	0	0	0	0	0	0	0	0	0	0	0	0	0	0	0	0	0	0	0	0	0	0	0	0	0	0	0	0	0	0	0	0	0	0	0	0	0	0	0	0	0	0	0
		0	0	0	0	0	0	0	0	0	0	0	0	0	0	0	0	0	0	0	0	0	0	0	0	0	0	0	0	0	0	0	0	0	0	0	0	0	0	0	0	0	0	0	0	0	0	0	0
		0	0	0	0	0	0	0	0	0	0	0	0	0	0	0	0	0	0	0	0	0	0	0	0	0	0	0	0	0	0	0	0	0	0	0	0	0	0	0	0	0	0	0	0	0	0	0	0
		0	0	0	0	0	0	0	0	0	0	0	0	0	0	0	0	0	0	0	0	0	0	0	0	0	0	0	0	0	0	0	0	0	0	0	0	0	0	0	0	0	0	0	0	0	0	0	0
		0	0	0	0	0	0	0	0	0	0	0	0	0	0	0	0	0	0	0	0	0	0	0	0	0	0	0	0	0	0	0	0	0	0	0	0	0	0	0	0	0	0	0	0	0	0	0	0
		0	0	0	0	0	0	0	0	0	0	0	0	0	0	0	0	0	0	0	0	0	0	0	0	0	0	0	0	0	0	0	0	0	0	0	0	0	0	0	0	0	0	0	0	0	0	0	0
		0	0	0	0	0	0	0	0	0	0	0	0	0	0	0	0	0	0	0	0	0	0	0	0	0	0	0	0	0	0	0	0	0	0	0	0	0	0	0	0	0	0	0	0	0	0	0	0
		0	0	0	0	0	0	0	0	0	0	0	0	0	0	0	0	0	0	0	0	0	0	0	0	0	0	0	0	0	0	0	0	0	0	0	0	0	0	0	0	0	0	0	0	0	0	0	0
		0	0	0	0	0	0	0	0	0	0	0	0	0	0	0	0	0	0	0	0	0	0	0	0	0	0	0	0	0	0	0	0	0	0	0	0	0	0	0	0	0	0	0	0	0	0	0	0
		0	0	0	0	0	0	0	0	0	0	0	0	0	0	0	0	0	0	0	0	0	0	0	0	0	0	0	0	0	0	0	0	0	0	0	0	0	0	0	0	0	0	0	0	0	0	0	0
		0	0	0	0	0	0	0	0	0	0	0	0	0	0	0	0	0	0	0	0	0	0	0	0	0	0	0	0	0	0	0	0	0	0	0	0	0	0	0	0	0	0	0	0	0	0	0	0
		0	0	0	0	0	0	0	0	0	0	0	0	0	0	0	0	0	0	0	0	0	0	0	0	0	0	0	0	0	0	0	0	0	0	0	0	0	0	0	0	0	0	0	0	0	0	0	0
		0	0	0	0	0	0	0	0	0	0	0	0	0	0	0	0	0	0	0	0	0	0	0	0	0	0	0	0	0	0	0	0	0	0	0	0	0	0	0	0	0	0	0	0	0	0	0	0
		0	0	0	0	0	0	0	0	0	0	0	0	0	0	0	0	0	0	0	0	0	0	0	0	0	0	0	0	0	0	0	0	0	0	0	0	0	0	0	0	0	0	0	0	0	0	0	0
		0	0	0	0	0	0	0	0	0	0	0	0	0	0	0	0	0	0	0	0	0	0	0	0	0	0	0	0	0	0	0	0	0	0	0	0	0	0	0	0	0	0	0	0	0	0	0	0
		0	0	0	0	0	0	0	0	0	0	0	0	0	0	0	0	0	0	0	0	0	0	0	0	0	0	0	0	0	0	0	0	0	0	0	0	0	0	0	0	0	0	0	0	0	0	0	0
		0	0	0	0	0	0	0	0	0	0	0	0	0	0	0	0	0	0	0	0	0	0	0	0	0	0	0	0	0	0	0	0	0	0	0	0	0	0	0	0	0	0	0	0	0	0	0	0
		0	0	0	0	0	0	0	0	0	0	0	0	0	0	0	0	0	0	0	0	0	0	0	0	0	0	0	0	0	0	0	0	0	0	0	0	0	0	0	0	0	0	0	0	0	0	0	0
		0	0	0	0	0	0	0	0	0	0	0	0	0	0	0	0	0	0	0	0	0	0	0	0	0	0	0	0	0	0	0	0	0	0	0	0	0	0	0	0	0	0	0	0	0	0	0	0
		0	0	0	0	0	0	0	0	0	0	0	0	0	0	0	0	0	0	0	0	0	0	0	0	0	0	0	0	0	0	0	0	0	0	0	0	0	0	0	0	0	0	0	0	0	0	0	0
		0	0	0	0	0	0	0	0	0	0	0	0	0	0	0	0	0	0	0	0	0	0	0	0	0	0	0	0	0	0	0	0	0	0	0	0	0	0	0	0	0	0	0	0	0	0	0	0
		0	0	0	0	0	0	0	0	0	0	0	0	0	0	0	0	0	0	0	0	0	0	0	0	0	0	0	0	0	0	0	0	0	0	0	0	0	0	0	0	0	0	0	0	0	0	0	0
		0	0	0	0	0	0	0	0	0	0	0	0	0	0	0	0	0	0	0	0	0	0	0	0	0	0	0	0	0	0	0	0	0	0	0	0	0	0	0	0	0	0	0	0	0	0	0	0
		0	0	0	0	0	0	0	0	0	0	0	0	0	0	0	0	0	0	0	0	0	0	0	0	0	0	0	0	0	0	0	0	0	0	0	0	0	0	0	0	0	0	0	0	0	0	0	0
		0	0	0	0	0	0	0	0	0	0	0	0	0	0	0	0	0	0	0	0	0	0	0	0	0	0	0	0	0	0	0	0	0	0	0	0	0	0	0	0	0	0	0	0	0	0	0	0
		0	0	0	0	0	0	0	0	0	0	0	0	0	0	0	0	0	0	0	0	0	0	0	0	0	0	0	0	0	0	0	0	0	0	0	0	0	0	0	0	0	0	0	0	0	0	0	0
		0	0	0	0	0	0	0	0	0	0	0	0	0	0	0	0	0	0	0	0	0	0	0	0	0	0	0	0	0	0	0	0	0	0	0	0	0	0	0	0	0	0	0	0	0	0	0	0
		0	0	0	0	0	0	0	0	0	0	0	0	0	0	0	0	0	0	0	0	0	0	0	0	0	0	0	0	0	0	0	0	0	0	0	0	0	0	0	0	0	0	0	0	0	0	0	0
		0	0	0	0	0	0	0	0	0	0	0	0	0	0	0	0	0	0	0	0	0	0	0	0	0	0	0	0	0	0	0	0	0	0	0	0	0	0	0	0	0	0	0	0	0	0	0	0
		0	0	0	0	0	0	0	0	0	0	0	0	0	0	0	0	0	0	0	0	0	0	0	0	0	0	0	0	0	0	0	0	0	0	0	0	0	0	0	0	0	0	0	0	0	0	0	0
		0	0	0	0	0	0	0	0	0	0	0	0	0	0	0	0	0	0	0	0	0	0	0	0	0	0	0	0	0	0	0	0	0	0	0	0	0	0	0	0	0	0	0	0	0	0	0	0
		0	0	0	0	0	0	0	0	0	0	0	0	0	0	0	0	0	0	0	0	0	0	0	0	0	0	0	0	0	0	0	0	0	0	0	0	0	0	0	0	0	0	0	0	0	0	0	0
		0	0	0	0	0	0	0	0	0	0	0	0	0	0	0	0	0	0	0	0	0	0	0	0	0	0	0	0	0	0	0	0	0	0	0	0	0	0	0	0	0	0	0	0	0	0	0	0
		0	0	0	0	0	0	0	0	0	0	0	0	0	0	0	0	0	0	0	0	0	0	0	0	0	0	0	0	0	0	0	0	0	0	0	0	0	0	0	0	0	0	0	0	0	0	0	0
		0	0	0	0	0	0	0	0	0	0	0	0	0	0	0	0	0	0	0	0	0	0	0	0	0	0	0	0	0	0	0	0	0	0	0	0	0	0	0	0	0	0	0	0	0	0	0	0
		0	0	0	0	0	0	0	0	0	0	0	0	0	0	0	0	0	0	0	0	0	0	0	0	0	0	0	0	0	0	0	0	0	0	0	0	0	0	0	0	0	0	0	0	0	0	0	0
		0	0	0	0	0	0	0	0	0	0	0	0	0	0	0	0	0	0	0	0	0	0	0	0	0	0	0	0	0	0	0	0	0	0	0	0	0	0	0	0	0	0	0	0	0	0	0	0
		0	0	0	0	0	0	0	0	0	0	0	0	0	0	0	0	0	0	0	0	0	0	0	0	0	0	0	0	0	0	0	0	0	0	0	0	0	0	0	0	0	0	0	0	0	0	0	0
		0	0	0	0	0	0	0	0	0	0	0	0	0	0	0	0	0	0	0	0	0	0	0	0	0	0	0	0	0	0	0	0	0	0	0	0	0	0	0	0	0	0	0	0	0	0	0	0
		0	0	0	0	0	0	0	0	0	0	0	0	0	0	0	0	0	0	0	0	0	0	0	0	0	0	0	0	0	0	0	0	0	0	0	0	0	0	0	0	0	0	0	0	0	0	0	0
		0	0	0	0	0	0	0	0	0	0	0	0	0	0	0	0	0	0	0	0	0	0	0	0	0	0	0	0	0	0	0	0	0	0	0	0	0	0	0	0	0	0	0	0	0	0	0	0
		0	0	0	0	0	0	0	0	0	0	0	0	0	0	0	0	0	0	0	0	0	0	0	0	0	0	0	0	0	0	0	0	0	0	0	0	0	0	0	0	0	0	0	0	0	0	0	0
		0	0	0	0	0	0	0	0	0	0	0	0	0	0	0	0	0	0	0	0	0	0	0	0	0	0	0	0	0	0	0	0	0	0	0	0	0	0	0	0	0	0	0	0	0	0	0	0
		0	0	0	0	0	0	0	0	0	0	0	0	0	0	0	0	0	0	0	0	0	0	0	0	0	0	0	0	0	0	0	0	0	0	0	0	0	0	0	0	0	0	0	0	0	0	0	0
		0	0	0	0	0	0	0	0	0	0	0	0	0	0	0	0	0	0	0	0	0	0	0	0	0	0	0	0	0	0	0	0	0	0	0	0	0	0	0	0	0	0	0	0	0	0	0	0
		0	0	0	0	0	0	0	0	0	0	0	0	0	0	0	0	0	0	0	0	0	0	0	0	0	0	0	0	0	0	0	0	0	0	0	0	0	0	0	0	0	0	0	0	0	0	0	0
		0	0	0	0	0	0	0	0	0	0	0	0	0	0	0	0	0	0	0	0	0	0	0	0	0	0	0	0	0	0	0	0	0	0	0	0	0	0	0	0	0	0	0	0	0	0	0	0
		0	0	0	0	0	0	0	0	0	0	0	0	0	0	0	0	0	0	0	0	0	0	0	0	0	0	0	0	0	0	0	0	0	0	0	0	0	0	0	0	0	0	0	0	0	0	0	0
		0	0	0	0	0	0	0	0	0	0	0	0	0	0	0	0	0	0	0	0	0	0	0	0	0	0	0	0	0	0	0	0	0	0	0	0	0	0	0	0	0	0	0	0	0	0	0	0
		0	0	0	0	0	0	0	0	0	0	0	0	0	0	0	0	0	0	0	0	0	0	0	0	0	0	0	0	0	0	0	0	0	0	0	0	0	0	0	0	0	0	0	0	0	0	0	0
		0	0	0	0	0	0	0	0	0	0	0	0	0	0	0	0	0	0	0	0	0	0	0	0	0	0	0	0	0	0	0	0	0	0	0	0	0	0	0	0	0	0	0	0	0	0	0	0
		0	0	0	0	0	0	0	0	0	0	0	0	0	0	0	0	0	0	0	0	0	0	0	0	0	0	0	0	0	0	0	0	0	0	0	0	0	0	0	0	0	0	0	0	0	0	0	0
		0	0	0	0	0	0	0	0	0	0	0	0	0	0	0	0	0	0	0	0	0	0	0	0	0	0	0	0	0	0	0	0	0	0	0	0	0	0	0	0	0	0	0	0	0	0	0	0
		0	0	0	0	0	0	0	0	0	0	0	0	0	0	0	0	0	0	0	0	0	0	0	0	0	0	0	0	0	0	0	0	0	0	0	0	0	0	0	0	0	0	0	0	0	0	0	0
		0	0	0	0	0	0	0	0	0	0	0	0	0	0	0	0	0	0	0	0	0	0	0	0	0	0	0	0	0	0	0	0	0	0	0	0	0	0	0	0	0	0	0	0	0	0	0	0
		0	0	0	0	0	0	0	0	0	0	0	0	0	0	0	0	0	0	0	0	0	0	0	0	0	0	0	0	0	0	0	0	0	0	0	0	0	0	0	0	0	0	0	0	0	0	0	0
		0	0	0	0	0	0	0	0	0	0	0	0	0	0	0	0	0	0	0	0	0	0	0	0	0	0	0	0	0	0	0	0	0	0	0	0	0	0	0	0	0	0	0	0	0	0	0	0
		0	0	0	0	0	0	0	0	0	0	0	0	0	0	0	0	0	0	0	0	0	0	0	0	0	0	0	0	0	0	0	0	0	0	0	0	0	0	0	0	0	0	0	0	0	0	0	0
		0	0	0	0	0	0	0	0	0	0	0	0	0	0	0	0	0	0	0	0	0	0	0	0	0	0	0	0	0	0	0	0	0	0	0	0	0	0	0	0	0	0	0	0	0	0	0	0
		0	0	0	0	0	0	0	0	0	0	0	0	0	0	0	0	0	0	0	0	0	0	0	0	0	0	0	0	0	0	0	0	0	0	0	0	0	0	0	0	0	0	0	0	0	0	0	0
		0	0	0	0	0	0	0	0	0	0	0	0	0	0	0	0	0	0	0	0	0	0	0	0	0	0	0	0	0	0	0	0	0	0	0	0	0	0	0	0	0	0	0	0	0	0	0	0
		0	0	0	0	0	0	0	0	0	0	0	0	0	0	0	0	0	0	0	0	0	0	0	0	0	0	0	0	0	0	0	0	0	0	0	0	0	0	0	0	0	0	0	0	0	0	0	0
		0	0	0	0	0	0	0	0	0	0	0	0	0	0	0	0	0	0	0	0	0	0	0	0	0	0	0	0	0	0	0	0	0	0	0	0	0	0	0	0	0	0	0	0	0	0	0	0
		0	0	0	0	0	0	0	0	0	0	0	0	0	0	0	0	0	0	0	0	0	0	0	0	0	0	0	0	0	0	0	0	0	0	0	0	0	0	0	0	0	0	0	0	0	0	0	0
		0	0	0	0	0	0	0	0	0	0	0	0	0	0	0	0	0	0	0	0	0	0	0	0	0	0	0	0	0	0	0	0	0	0	0	0	0	0	0	0	0	0	0	0	0	0	0	0
		0	0	0	0	0	0	0	0	0	0	0	0	0	0	0	0	0	0	0	0	0	0	0	0	0	0	0	0	0	0	0	0	0	0	0	0	0	0	0	0	0	0	0	0	0	0	0	0
		0	0	0	0	0	0	0	0	0	0	0	0	0	0	0	0	0	0	0	0	0	0	0	0	0	0	0	0	0	0	0	0	0	0	0	0	0	0	0	0	0	0	0	0	0	0	0	0
		0	0	0	0	0	0	0	0	0	0	0	0	0	0	0	0	0	0	0	0	0	0	0	0	0	0	0	0	0	0	0	0	0	0	0	0	0	0	0	0	0	0	0	0	0	0	0	0
		0	0	0	0	0	0	0	0	0	0	0	0	0	0	0	0	0	0	0	0	0	0	0	0	0	0	0	0	0	0	0	0	0	0	0	0	0	0	0	0	0	0	0	0	0	0	0	0
		0	0	0	0	0	0	0	0	0	0	0	0	0	0	0	0	0	0	0	0	0	0	0	0	0	0	0	0	0	0	0	0	0	0	0	0	0	0	0	0	0	0	0	0	0	0	0	0
		0	0	0	0	0	0	0	0	0	0	0	0	0	0	0	0	0	0	0	0	0	0	0	0	0	0	0	0	0	0	0	0	0	0	0	0	0	0	0	0	0	0	0	0	0	0	0	0
		0	0	0	0	0	0	0	0	0	0	0	0	0	0	0	0	0	0	0	0	0	0	0	0	0	0	0	0	0	0	0	0	0	0	0	0	0	0	0	0	0	0	0	0	0	0	0	0
		0	0	0	0	0	0	0	0	0	0	0	0	0	0	0	0	0	0	0	0	0	0	0	0	0	0	0	0	0	0	0	0	0	0	0	0	0	0	0	0	0	0	0	0	0	0	0	0
		0	0	0	0	0	0	0	0	0	0	0	0	0	0	0	0	0	0	0	0	0	0	0	0	0	0	0	0	0	0	0	0	0	0	0	0	0	0	0	0	0	0	0	0	0	0	0	0
		0	0	0	0	0	0	0	0	0	0	0	0	0	0	0	0	0	0	0	0	0	0	0	0	0	0	0	0	0	0	0	0	0	0	0	0	0	0	0	0	0	0	0	0	0	0	0	0
		0	0	0	0	0	0	0	0	0	0	0	0	0	0	0	0	0	0	0	0	0	0	0	0	0	0	0	0	0	0	0	0	0	0	0	0	0	0	0	0	0	0	0	0	0	0	0	0
		0	0	0	0	0	0	0	0	0	0	0	0	0	0	0	0	0	0	0	0	0	0	0	0	0	0	0	0	0	0	0	0	0	0	0	0	0	0	0	0	0	0	0	0	0	0	0	0
		0	0	0	0	0	0	0	0	0	0	0	0	0	0	0	0	0	0	0	0	0	0	0	0	0	0	0	0	0	0	0	0	0	0	0	0	0	0	0	0	0	0	0	0	0	0	0	0
		0	0	0	0	0	0	0	0	0	0	0	0	0	0	0	0	0	0	0	0	0	0	0	0	0	0	0	0	0	0	0	0	0	0	0	0	0	0	0	0	0	0	0	0	0	0	0	0
		0	0	0	0	0	0	0	0	0	0	0	0	0	0	0	0	0	0	0	0	0	0	0	0	0	0	0	0	0	0	0	0	0	0	0	0	0	0	0	0	0	0	0	0	0	0	0	0
		0	0	0	0	0	0	0	0	0	0	0	0	0	0	0	0	0	0	0	0	0	0	0	0	0	0	0	0	0	0	0	0	0	0	0	0	0	0	0	0	0	0	0	0	0	0	0	0
		0	0	0	0	0	0	0	0	0	0	0	0	0	0	0	0	0	0	0	0	0	0	0	0	0	0	0	0	0	0	0	0	0	0	0	0	0	0	0	0	0	0	0	0	0	0	0	0
		0	0	0	0	0	0	0	0	0	0	0	0	0	0	0	0	0	0	0	0	0	0	0	0	0	0	0	0	0	0	0	0	0	0	0	0	0	0	0	0	0	0	0	0	0	0	0	0
		0	0	0	0	0	0	0	0	0	0	0	0	0	0	0	0	0	0	0	0	0	0	0	0	0	0	0	0	0	0	0	0	0	0	0	0	0	0	0	0	0	0	0	0	0	0	0	0
		0	0	0	0	0	0	0	0	0	0	0	0	0	0	0	0	0	0	0	0	0	0	0	0	0	0	0	0	0	0	0	0	0	0	0	0	0	0	0	0	0	0	0	0	0	0	0	0
		0	0	0	0	0	0	0	0	0	0	0	0	0	0	0	0	0	0	0	0	0	0	0	0	0	0	0	0	0	0	0	0	0	0	0	0	0	0	0	0	0	0	0	0	0	0	0	0
		0	0	0	0	0	0	0	0	0	0	0	0	0	0	0	0	0	0	0	0	0	0	0	0	0	0	0	0	0	0	0	0	0	0	0	0	0	0	0	0	0	0	0	0	0	0	0	0
		0	0	0	0	0	0	0	0	0	0	0	0	0	0	0	0	0	0	0	0	0	0	0	0	0	0	0	0	0	0	0	0	0	0	0	0	0	0	0	0	0	0	0	0	0	0	0	0
		0	0	0	0	0	0	0	0	0	0	0	0	0	0	0	0	0	0	0	0	0	0	0	0	0	0	0	0	0	0	0	0	0	0	0	0	0	0	0	0	0	0	0	0	0	0	0	0
		0	0	0	0	0	0	0	0	0	0	0	0	0	0	0	0	0	0	0	0	0	0	0	0	0	0	0	0	0	0	0	0	0	0	0	0	0	0	0	0	0	0	0	0	0	0	0	0
		0	0	0	0	0	0	0	0	0	0	0	0	0	0	0	0	0	0	0	0	0	0	0	0	0	0	0	0	0	0	0	0	0	0	0	0	0	0	0	0	0	0	0	0	0	0	0	0
		0	0	0	0	0	0	0	0	0	0	0	0	0	0	0	0	0	0	0	0	0	0	0	0	0	0	0	0	0	0	0	0	0	0	0	0	0	0	0	0	0	0	0	0	0	0	0	0
		0	0	0	0	0	0	0	0	0	0	0	0	0	0	0	0	0	0	0	0	0	0	0	0	0	0	0	0	0	0	0	0	0	0	0	0	0	0	0	0	0	0	0	0	0	0	0	0
		0	0	0	0	0	0	0	0	0	0	0	0	0	0	0	0	0	0	0	0	0	0	0	0	0	0	0	0	0	0	0	0	0	0	0	0	0	0	0	0	0	0	0	0	0	0	0	0
		0	0	0	0	0	0	0	0	0	0	0	0	0	0	0	0	0	0	0	0	0	0	0	0	0	0	0	0	0	0	0	0	0	0	0	0	0	0	0	0	0	0	0	0	0	0	0	0
		0	0	0	0	0	0	0	0	0	0	0	0	0	0	0	0	0	0	0	0	0	0	0	0	0	0	0	0	0	0	0	0	0	0	0	0	0	0	0	0	0	0	0	0	0	0	0	0
		0	0	0	0	0	0	0	0	0	0	0	0	0	0	0	0	0	0	0	0	0	0	0	0	0	0	0	0	0	0	0	0	0	0	0	0	0	0	0	0	0	0	0	0	0	0	0	0
		0	0	0	0	0	0	0	0	0	0	0	0	0	0	0	0	0	0	0	0	0	0	0	0	0	0	0	0	0	0	0	0	0	0	0	0	0	0	0	0	0	0	0	0	0	0	0	0
		0	0	0	0	0	0	0	0	0	0	0	0	0	0	0	0	0	0	0	0	0	0	0	0	0	0	0	0	0	0	0	0	0	0	0	0	0	0	0	0	0	0	0	0	0	0	0	0
		0	0	0	0	0	0	0	0	0	0	0	0	0	0	0	0	0	0	0	0	0	0	0	0	0	0	0	0	0	0	0	0	0	0	0	0	0	0	0	0	0	0	0	0	0	0	0	0
		0	0	0	0	0	0	0	0	0	0	0	0	0	0	0	0	0	0	0	0	0	0	0	0	0	0	0	0	0	0	0	0	0	0	0	0	0	0	0	0	0	0	0	0	0	0	0	0
		0	0	0	0	0	0	0	0	0	0	0	0	0	0	0	0	0	0	0	0	0	0	0	0	0	0	0	0	0	0	0	0	0	0	0	0	0	0	0	0	0	0	0	0	0	0	0	0
		0	0	0	0	0	0	0	0	0	0	0	0	0	0	0	0	0	0	0	0	0	0	0	0	0	0	0	0	0	0	0	0	0	0	0	0	0	0	0	0	0	0	0	0	0	0	0	0
		0	0	0	0	0	0	0	0	0	0	0	0	0	0	0	0	0	0	0	0	0	0	0	0	0	0	0	0	0	0	0	0	0	0	0	0	0	0	0	0	0	0	0	0	0	0	0	0
		0	0	0	0	0	0	0	0	0	0	0	0	0	0	0	0	0	0	0	0	0	0	0	0	0	0	0	0	0	0	0	0	0	0	0	0	0	0	0	0	0	0	0	0	0	0	0	0
		0	0	0	0	0	0	0	0	0	0	0	0	0	0	0	0	0	0	0	0	0	0	0	0	0	0	0	0	0	0	0	0	0	0	0	0	0	0	0	0	0	0	0	0	0	0	0	0
		0	0	0	0	0	0	0	0	0	0	0	0	0	0	0	0	0	0	0	0	0	0	0	0	0	0	0	0	0	0	0	0	0	0	0	0	0	0	0	0	0	0	0	0	0	0	0	0
		0	0	0	0	0	0	0	0	0	0	0	0	0	0	0	0	0	0	0	0	0	0	0	0	0	0	0	0	0	0	0	0	0	0	0	0	0	0	0	0	0	0	0	0	0	0	0	0
		0	0	0	0	0	0	0	0	0	0	0	0	0	0	0	0	0	0	0	0	0	0	0	0	0	0	0	0	0	0	0	0	0	0	0	0	0	0	0	0	0	0	0	0	0	0	0	0
		0	0	0	0	0	0	0	0	0	0	0	0	0	0	0	0	0	0	0	0	0	0	0	0	0	0	0	0	0	0	0	0	0	0	0	0	0	0	0	0	0	0	0	0	0	0	0	0
		0	0	0	0	0	0	0	0	0	0	0	0	0	0	0	0	0	0	0	0	0	0	0	0	0	0	0	0	0	0	0	0	0	0	0	0	0	0	0	0	0	0	0	0	0	0	0	0
		0	0	0	0	0	0	0	0	0	0	0	0	0	0	0	0	0	0	0	0	0	0	0	0	0	0	0	0	0	0	0	0	0	0	0	0	0	0	0	0	0	0	0	0	0	0	0	0
		0	0	0	0	0	0	0	0	0	0	0	0	0	0	0	0	0	0	0	0	0	0	0	0	0	0	0	0	0	0	0	0	0	0	0	0	0	0	0	0	0	0	0	0	0	0	0	0
		0	0	0	0	0	0	0	0	0	0	0	0	0	0	0	0	0	0	0	0	0	0	0	0	0	0	0	0	0	0	0	0	0	0	0	0	0	0	0	0	0	0	0	0	0	0	0	0
		0	0	0	0	0	0	0	0	0	0	0	0	0	0	0	0	0	0	0	0	0	0	0	0	0	0	0	0	0	0	0	0	0	0	0	0	0	0	0	0	0	0	0	0	0	0	0	0
		0	0	0	0	0	0	0	0	0	0	0	0	0	0	0	0	0	0	0	0	0	0	0	0	0	0	0	0	0	0	0	0	0	0	0	0	0	0	0	0	0	0	0	0	0	0	0	0
		0	0	0	0	0	0	0	0	0	0	0	0	0	0	0	0	0	0	0	0	0	0	0	0	0	0	0	0	0	0	0	0	0	0	0	0	0	0	0	0	0	0	0	0	0	0	0	0
		0	0	0	0	0	0	0	0	0	0	0	0	0	0	0	0	0	0	0	0	0	0	0	0	0	0	0	0	0	0	0	0	0	0	0	0	0	0	0	0	0	0	0	0	0	0	0	0
		0	0	0	0	0	0	0	0	0	0	0	0	0	0	0	0	0	0	0	0	0	0	0	0	0	0	0	0	0	0	0	0	0	0	0	0	0	0	0	0	0	0	0	0	0	0	0	0
		0	0	0	0	0	0	0	0	0	0	0	0	0	0	0	0	0	0	0	0	0	0	0	0	0	0	0	0	0	0	0	0	0	0	0	0	0	0	0	0	0	0	0	0	0	0	0	0
		0	0	0	0	0	0	0	0	0	0	0	0	0	0	0	0	0	0	0	0	0	0	0	0	0	0	0	0	0	0	0	0	0	0	0	0	0	0	0	0	0	0	0	0	0	0	0	0
		0	0	0	0	0	0	0	0	0	0	0	0	0	0	0	0	0	0	0	0	0	0	0	0	0	0	0	0	0	0	0	0	0	0	0	0	0	0	0	0	0	0	0	0	0	0	0	0
		0	0	0	0	0	0	0	0	0	0	0	0	0	0	0	0	0	0	0	0	0	0	0	0	0	0	0	0	0	0	0	0	0	0	0	0	0	0	0	0	0	0	0	0	0	0	0	0
		0	0	0	0	0	0	0	0	0	0	0	0	0	0	0	0	0	0	0	0	0	0	0	0	0	0	0	0	0	0	0	0	0	0	0	0	0	0	0	0	0	0	0	0	0	0	0	0
		0	0	0	0	0	0	0	0	0	0	0	0	0	0	0	0	0	0	0	0	0	0	0	0	0	0	0	0	0	0	0	0	0	0	0	0	0	0	0	0	0	0	0	0	0	0	0	0
		0	0	0	0	0	0	0	0	0	0	0	0	0	0	0	0	0	0	0	0	0	0	0	0	0	0	0	0	0	0	0	0	0	0	0	0	0	0	0	0	0	0	0	0	0	0	0	0
		0	0	0	0	0	0	0	0	0	0	0	0	0	0	0	0	0	0	0	0	0	0	0	0	0	0	0	0	0	0	0	0	0	0	0	0	0	0	0	0	0	0	0	0	0	0	0	0
		0	0	0	0	0	0	0	0	0	0	0	0	0	0	0	0	0	0	0	0	0	0	0	0	0	0	0	0	0	0	0	0	0	0	0	0	0	0	0	0	0	0	0	0	0	0	0	0
		0	0	0	0	0	0	0	0	0	0	0	0	0	0	0	0	0	0	0	0	0	0	0	0	0	0	0	0	0	0	0	0	0	0	0	0	0	0	0	0	0	0	0	0	0	0	0	0
		0	0	0	0	0	0	0	0	0	0	0	0	0	0	0	0	0	0	0	0	0	0	0	0	0	0	0	0	0	0	0	0	0	0	0	0	0	0	0	0	0	0	0	0	0	0	0	0
		0	0	0	0	0	0	0	0	0	0	0	0	0	0	0	0	0	0	0	0	0	0	0	0	0	0	0	0	0	0	0	0	0	0	0	0	0	0	0	0	0	0	0	0	0	0	0	0
		0	0	0	0	0	0	0	0	0	0	0	0	0	0	0	0	0	0	0	0	0	0	0	0	0	0	0	0	0	0	0	0	0	0	0	0	0	0	0	0	0	0	0	0	0	0	0	0
		0	0	0	0	0	0	0	0	0	0	0	0	0	0	0	0	0	0	0	0	0	0	0	0	0	0	0	0	0	0	0	0	0	0	0	0	0	0	0	0	0	0	0	0	0	0	0	0
		0	0	0	0	0	0	0	0	0	0	0	0	0	0	0	0	0	0	0	0	0	0	0	0	0	0	0	0	0	0	0	0	0	0	0	0	0	0	0	0	0	0	0	0	0	0	0	0
		0	0	0	0	0	0	0	0	0	0	0	0	0	0	0	0	0	0	0	0	0	0	0	0	0	0	0	0	0	0	0	0	0	0	0	0	0	0	0	0	0	0	0	0	0	0	0	0
		0	0	0	0	0	0	0	0	0	0	0	0	0	0	0	0	0	0	0	0	0	0	0	0	0	0	0	0	0	0	0	0	0	0	0	0	0	0	0	0	0	0	0	0	0	0	0	0
		0	0	0	0	0	0	0	0	0	0	0	0	0	0	0	0	0	0	0	0	0	0	0	0	0	0	0	0	0	0	0	0	0	0	0	0	0	0	0	0	0	0	0	0	0	0	0	0
		0	0	0	0	0	0	0	0	0	0	0	0	0	0	0	0	0	0	0	0	0	0	0	0	0	0	0	0	0	0	0	0	0	0	0	0	0	0	0	0	0	0	0	0	0	0	0	0
		0	0	0	0	0	0	0	0	0	0	0	0	0	0	0	0	0	0	0	0	0	0	0	0	0	0	0	0	0	0	0	0	0	0	0	0	0	0	0	0	0	0	0	0	0	0	0	0
		0	0	0	0	0	0	0	0	0	0	0	0	0	0	0	0	0	0	0	0	0	0	0	0	0	0	0	0	0	0	0	0	0	0	0	0	0	0	0	0	0	0	0	0	0	0	0	0
		0	0	0	0	0	0	0	0	0	0	0	0	0	0	0	0	0	0	0	0	0	0	0	0	0	0	0	0	0	0	0	0	0	0	0	0	0	0	0	0	0	0	0	0	0	0	0	0
		0	0	0	0	0	0	0	0	0	0	0	0	0	0	0	0	0	0	0	0	0	0	0	0	0	0	0	0	0	0	0	0	0	0	0	0	0	0	0	0	0	0	0	0	0	0	0	0
		0	0	0	0	0	0	0	0	0	0	0	0	0	0	0	0	0	0	0	0	0	0	0	0	0	0	0	0	0	0	0	0	0	0	0	0	0	0	0	0	0	0	0	0	0	0	0	0
		0	0	0	0	0	0	0	0	0	0	0	0	0	0	0	0	0	0	0	0	0	0	0	0	0	0	0	0	0	0	0	0	0	0	0	0	0	0	0	0	0	0	0	0	0	0	0	0
		0	0	0	0	0	0	0	0	0	0	0	0	0	0	0	0	0	0	0	0	0	0	0	0	0	0	0	0	0	0	0	0	0	0	0	0	0	0	0	0	0	0	0	0	0	0	0	0
		0	0	0	0	0	0	0	0	0	0	0	0	0	0	0	0	0	0	0	0	0	0	0	0	0	0	0	0	0	0	0	0	0	0	0	0	0	0	0	0	0	0	0	0	0	0	0	0
		0	0	0	0	0	0	0	0	0	0	0	0	0	0	0	0	0	0	0	0	0	0	0	0	0	0	0	0	0	0	0	0	0	0	0	0	0	0	0	0	0	0	0	0	0	0	0	0
		0	0	0	0	0	0	0	0	0	0	0	0	0	0	0	0	0	0	0	0	0	0	0	0	0	0	0	0	0	0	0	0	0	0	0	0	0	0	0	0	0	0	0	0	0	0	0	0
		0	0	0	0	0	0	0	0	0	0	0	0	0	0	0	0	0	0	0	0	0	0	0	0	0	0	0	0	0	0	0	0	0	0	0	0	0	0	0	0	0	0	0	0	0	0	0	0
		0	0	0	0	0	0	0	0	0	0	0	0	0	0	0	0	0	0	0	0	0	0	0	0	0	0	0	0	0	0	0	0	0	0	0	0	0	0	0	0	0	0	0	0	0	0	0	0
		0	0	0	0	0	0	0	0	0	0	0	0	0	0	0	0	0	0	0	0	0	0	0	0	0	0	0	0	0	0	0	0	0	0	0	0	0	0	0	0	0	0	0	0	0	0	0	0
		0	0	0	0	0	0	0	0	0	0	0	0	0	0	0	0	0	0	0	0	0	0	0	0	0	0	0	0	0	0	0	0	0	0	0	0	0	0	0	0	0	0	0	0	0	0	0	0
		0	0	0	0	0	0	0	0	0	0	0	0	0	0	0	0	0	0	0	0	0	0	0	0	0	0	0	0	0	0	0	0	0	0	0	0	0	0	0	0	0	0	0	0	0	0	0	0
		0	0	0	0	0	0	0	0	0	0	0	0	0	0	0	0	0	0	0	0	0	0	0	0	0	0	0	0	0	0	0	0	0	0	0	0	0	0	0	0	0	0	0	0	0	0	0	0
		0	0	0	0	0	0	0	0	0	0	0	0	0	0	0	0	0	0	0	0	0	0	0	0	0	0	0	0	0	0	0	0	0	0	0	0	0	0	0	0	0	0	0	0	0	0	0	0
		0	0	0	0	0	0	0	0	0	0	0	0	0	0	0	0	0	0	0	0	0	0	0	0	0	0	0	0	0	0	0	0	0	0	0	0	0	0	0	0	0	0	0	0	0	0	0	0
		0	0	0	0	0	0	0	0	0	0	0	0	0	0	0	0	0	0	0	0	0	0	0	0	0	0	0	0	0	0	0	0	0	0	0	0	0	0	0	0	0	0	0	0	0	0	0	0
		0	0	0	0	0	0	0	0	0	0	0	0	0	0	0	0	0	0	0	0	0	0	0	0	0	0	0	0	0	0	0	0	0	0	0	0	0	0	0	0	0	0	0	0	0	0	0	0
		0	0	0	0	0	0	0	0	0	0	0	0	0	0	0	0	0	0	0	0	0	0	0	0	0	0	0	0	0	0	0	0	0	0	0	0	0	0	0	0	0	0	0	0	0	0	0	0
		0	0	0	0	0	0	0	0	0	0	0	0	0	0	0	0	0	0	0	0	0	0	0	0	0	0	0	0	0	0	0	0	0	0	0	0	0	0	0	0	0	0	0	0	0	0	0	0
		0	0	0	0	0	0	0	0	0	0	0	0	0	0	0	0	0	0	0	0	0	0	0	0	0	0	0	0	0	0	0	0	0	0	0	0	0	0	0	0	0	0	0	0	0	0	0	0
		0	0	0	0	0	0	0	0	0	0	0	0	0	0	0	0	0	0	0	0	0	0	0	0	0	0	0	0	0	0	0	0	0	0	0	0	0	0	0	0	0	0	0	0	0	0	0	0
		0	0	0	0	0	0	0	0	0	0	0	0	0	0	0	0	0	0	0	0	0	0	0	0	0	0	0	0	0	0	0	0	0	0	0	0	0	0	0	0	0	0	0	0	0	0	0	0
		0	0	0	0	0	0	0	0	0	0	0	0	0	0	0	0	0	0	0	0	0	0	0	0	0	0	0	0	0	0	0	0	0	0	0	0	0	0	0	0	0	0	0	0	0	0	0	0
		0	0	0	0	0	0	0	0	0	0	0	0	0	0	0	0	0	0	0	0	0	0	0	0	0	0	0	0	0	0	0	0	0	0	0	0	0	0	0	0	0	0	0	0	0	0	0	0
		0	0	0	0	0	0	0	0	0	0	0	0	0	0	0	0	0	0	0	0	0	0	0	0	0	0	0	0	0	0	0	0	0	0	0	0	0	0	0	0	0	0	0	0	0	0	0	0
		0	0	0	0	0	0	0	0	0	0	0	0	0	0	0	0	0	0	0	0	0	0	0	0	0	0	0	0	0	0	0	0	0	0	0	0	0	0	0	0	0	0	0	0	0	0	0	0
		0	0	0	0	0	0	0	0	0	0	0	0	0	0	0	0	0	0	0	0	0	0	0	0	0	0	0	0	0	0	0	0	0	0	0	0	0	0	0	0	0	0	0	0	0	0	0	0
		0	0	0	0	0	0	0	0	0	0	0	0	0	0	0	0	0	0	0	0	0	0	0	0	0	0	0	0	0	0	0	0	0	0	0	0	0	0	0	0	0	0	0	0	0	0	0	0
		0	0	0	0	0	0	0	0	0	0	0	0	0	0	0	0	0	0	0	0	0	0	0	0	0	0	0	0	0	0	0	0	0	0	0	0	0	0	0	0	0	0	0	0	0	0	0	0
		0	0	0	0	0	0	0	0	0	0	0	0	0	0	0	0	0	0	0	0	0	0	0	0	0	0	0	0	0	0	0	0	0	0	0	0	0	0	0	0	0	0	0	0	0	0	0	0
		0	0	0	0	0	0	0	0	0	0	0	0	0	0	0	0	0	0	0	0	0	0	0	0	0	0	0	0	0	0	0	0	0	0	0	0	0	0	0	0	0	0	0	0	0	0	0	0
		0	0	0	0	0	0	0	0	0	0	0	0	0	0	0	0	0	0	0	0	0	0	0	0	0	0	0	0	0	0	0	0	0	0	0	0	0	0	0	0	0	0	0	0	0	0	0	0
		0	0	0	0	0	0	0	0	0	0	0	0	0	0	0	0	0	0	0	0	0	0	0	0	0	0	0	0	0	0	0	0	0	0	0	0	0	0	0	0	0	0	0	0	0	0	0	0
		0	0	0	0	0	0	0	0	0	0	0	0	0	0	0	0	0	0	0	0	0	0	0	0	0	0	0	0	0	0	0	0	0	0	0	0	0	0	0	0	0	0	0	0	0	0	0	0
		0	0	0	0	0	0	0	0	0	0	0	0	0	0	0	0	0	0	0	0	0	0	0	0	0	0	0	0	0	0	0	0	0	0	0	0	0	0	0	0	0	0	0	0	0	0	0	0
		0	0	0	0	0	0	0	0	0	0	0	0	0	0	0	0	0	0	0	0	0	0	0	0	0	0	0	0	0	0	0	0	0	0	0	0	0	0	0	0	0	0	0	0	0	0	0	0
		0	0	0	0	0	0	0	0	0	0	0	0	0	0	0	0	0	0	0	0	0	0	0	0	0	0	0	0	0	0	0	0	0	0	0	0	0	0	0	0	0	0	0	0	0	0	0	0
		0	0	0	0	0	0	0	0	0	0	0	0	0	0	0	0	0	0	0	0	0	0	0	0	0	0	0	0	0	0	0	0	0	0	0	0	0	0	0	0	0	0	0	0	0	0	0	0
		0	0	0	0	0	0	0	0	0	0	0	0	0	0	0	0	0	0	0	0	0	0	0	0	0	0	0	0	0	0	0	0	0	0	0	0	0	0	0	0	0	0	0	0	0	0	0	0
		0	0	0	0	0	0	0	0	0	0	0	0	0	0	0	0	0	0	0	0	0	0	0	0	0	0	0	0	0	0	0	0	0	0	0	0	0	0	0	0	0	0	0	0	0	0	0	0
		0	0	0	0	0	0	0	0	0	0	0	0	0	0	0	0	0	0	0	0	0	0	0	0	0	0	0	0	0	0	0	0	0	0	0	0	0	0	0	0	0	0	0	0	0	0	0	0
		0	0	0	0	0	0	0	0	0	0	0	0	0	0	0	0	0	0	0	0	0	0	0	0	0	0	0	0	0	0	0	0	0	0	0	0	0	0	0	0	0	0	0	0	0	0	0	0
		0	0	0	0	0	0	0	0	0	0	0	0	0	0	0	0	0	0	0	0	0	0	0	0	0	0	0	0	0	0	0	0	0	0	0	0	0	0	0	0	0	0	0	0	0	0	0	0
		0	0	0	0	0	0	0	0	0	0	0	0	0	0	0	0	0	0	0	0	0	0	0	0	0	0	0	0	0	0	0	0	0	0	0	0	0	0	0	0	0	0	0	0	0	0	0	0
		0	0	0	0	0	0	0	0	0	0	0	0	0	0	0	0	0	0	0	0	0	0	0	0	0	0	0	0	0	0	0	0	0	0	0	0	0	0	0	0	0	0	0	0	0	0	0	0
		0	0	0	0	0	0	0	0	0	0	0	0	0	0	0	0	0	0	0	0	0	0	0	0	0	0	0	0	0	0	0	0	0	0	0	0	0	0	0	0	0	0	0	0	0	0	0	0
		0	0	0	0	0	0	0	0	0	0	0	0	0	0	0	0	0	0	0	0	0	0	0	0	0	0	0	0	0	0	0	0	0	0	0	0	0	0	0	0	0	0	0	0	0	0	0	0
		0	0	0	0	0	0	0	0	0	0	0	0	0	0	0	0	0	0	0	0	0	0	0	0	0	0	0	0	0	0	0	0	0	0	0	0	0	0	0	0	0	0	0	0	0	0	0	0
		0	0	0	0	0	0	0	0	0	0	0	0	0	0	0	0	0	0	0	0	0	0	0	0	0	0	0	0	0	0	0	0	0	0	0	0	0	0	0	0	0	0	0	0	0	0	0	0
		0	0	0	0	0	0	0	0	0	0	0	0	0	0	0	0	0	0	0	0	0	0	0	0	0	0	0	0	0	0	0	0	0	0	0	0	0	0	0	0	0	0	0	0	0	0	0	0
		0	0	0	0	0	0	0	0	0	0	0	0	0	0	0	0	0	0	0	0	0	0	0	0	0	0	0	0	0	0	0	0	0	0	0	0	0	0	0	0	0	0	0	0	0	0	0	0
		0	0	0	0	0	0	0	0	0	0	0	0	0	0	0	0	0	0	0	0	0	0	0	0	0	0	0	0	0	0	0	0	0	0	0	0	0	0	0	0	0	0	0	0	0	0	0	0
		0	0	0	0	0	0	0	0	0	0	0	0	0	0	0	0	0	0	0	0	0	0	0	0	0	0	0	0	0	0	0	0	0	0	0	0	0	0	0	0	0	0	0	0	0	0	0	0
		0	0	0	0	0	0	0	0	0	0	0	0	0	0	0	0	0	0	0	0	0	0	0	0	0	0	0	0	0	0	0	0	0	0	0	0	0	0	0	0	0	0	0	0	0	0	0	0
		0	0	0	0	0	0	0	0	0	0	0	0	0	0	0	0	0	0	0	0	0	0	0	0	0	0	0	0	0	0	0	0	0	0	0	0	0	0	0	0	0	0	0	0	0	0	0	0
		0	0	0	0	0	0	0	0	0	0	0	0	0	0	0	0	0	0	0	0	0	0	0	0	0	0	0	0	0	0	0	0	0	0	0	0	0	0	0	0	0	0	0	0	0	0	0	0
		0	0	0	0	0	0	0	0	0	0	0	0	0	0	0	0	0	0	0	0	0	0	0	0	0	0	0	0	0	0	0	0	0	0	0	0	0	0	0	0	0	0	0	0	0	0	0	0
		0	0	0	0	0	0	0	0	0	0	0	0	0	0	0	0	0	0	0	0	0	0	0	0	0	0	0	0	0	0	0	0	0	0	0	0	0	0	0	0	0	0	0	0	0	0	0	0
		0	0	0	0	0	0	0	0	0	0	0	0	0	0	0	0	0	0	0	0	0	0	0	0	0	0	0	0	0	0	0	0	0	0	0	0	0	0	0	0	0	0	0	0	0	0	0	0
		0	0	0	0	0	0	0	0	0	0	0	0	0	0	0	0	0	0	0	0	0	0	0	0	0	0	0	0	0	0	0	0	0	0	0	0	0	0	0	0	0	0	0	0	0	0	0	0
		0	0	0	0	0	0	0	0	0	0	0	0	0	0	0	0	0	0	0	0	0	0	0	0	0	0	0	0	0	0	0	0	0	0	0	0	0	0	0	0	0	0	0	0	0	0	0	0
		0	0	0	0	0	0	0	0	0	0	0	0	0	0	0	0	0	0	0	0	0	0	0	0	0	0	0	0	0	0	0	0	0	0	0	0	0	0	0	0	0	0	0	0	0	0	0	0
		0	0	0	0	0	0	0	0	0	0	0	0	0	0	0	0	0	0	0	0	0	0	0	0	0	0	0	0	0	0	0	0	0	0	0	0	0	0	0	0	0	0	0	0	0	0	0	0
		0	0	0	0	0	0	0	0	0	0	0	0	0	0	0	0	0	0	0	0	0	0	0	0	0	0	0	0	0	0	0	0	0	0	0	0	0	0	0	0	0	0	0	0	0	0	0	0
		0	0	0	0	0	0	0	0	0	0	0	0	0	0	0	0	0	0	0	0	0	0	0	0	0	0	0	0	0	0	0	0	0	0	0	0	0	0	0	0	0	0	0	0	0	0	0	0
		0	0	0	0	0	0	0	0	0	0	0	0	0	0	0	0	0	0	0	0	0	0	0	0	0	0	0	0	0	0	0	0	0	0	0	0	0	0	0	0	0	0	0	0	0	0	0	0
		0	0	0	0	0	0	0	0	0	0	0	0	0	0	0	0	0	0	0	0	0	0	0	0	0	0	0	0	0	0	0	0	0	0	0	0	0	0	0	0	0	0	0	0	0	0	0	0
		0	0	0	0	0	0	0	0	0	0	0	0	0	0	0	0	0	0	0	0	0	0	0	0	0	0	0	0	0	0	0	0	0	0	0	0	0	0	0	0	0	0	0	0	0	0	0	0
		0	0	0	0	0	0	0	0	0	0	0	0	0	0	0	0	0	0	0	0	0	0	0	0	0	0	0	0	0	0	0	0	0	0	0	0	0	0	0	0	0	0	0	0	0	0	0	0
		0	0	0	0	0	0	0	0	0	0	0	0	0	0	0	0	0	0	0	0	0	0	0	0	0	0	0	0	0	0	0	0	0	0	0	0	0	0	0	0	0	0	0	0	0	0	0	0
		0	0	0	0	0	0	0	0	0	0	0	0	0	0	0	0	0	0	0	0	0	0	0	0	0	0	0	0	0	0	0	0	0	0	0	0	0	0	0	0	0	0	0	0	0	0	0	0
		0	0	0	0	0	0	0	0	0	0	0	0	0	0	0	0	0	0	0	0	0	0	0	0	0	0	0	0	0	0	0	0	0	0	0	0	0	0	0	0	0	0	0	0	0	0	0	0
		0	0	0	0	0	0	0	0	0	0	0	0	0	0	0	0	0	0	0	0	0	0	0	0	0	0	0	0	0	0	0	0	0	0	0	0	0	0	0	0	0	0	0	0	0	0	0	0
		0	0	0	0	0	0	0	0	0	0	0	0	0	0	0	0	0	0	0	0	0	0	0	0	0	0	0	0	0	0	0	0	0	0	0	0	0	0	0	0	0	0	0	0	0	0	0	0
		0	0	0	0	0	0	0	0	0	0	0	0	0	0	0	0	0	0	0	0	0	0	0	0	0	0	0	0	0	0	0	0	0	0	0	0	0	0	0	0	0	0	0	0	0	0	0	0
		0	0	0	0	0	0	0	0	0	0	0	0	0	0	0	0	0	0	0	0	0	0	0	0	0	0	0	0	0	0	0	0	0	0	0	0	0	0	0	0	0	0	0	0	0	0	0	0
		0	0	0	0	0	0	0	0	0	0	0	0	0	0	0	0	0	0	0	0	0	0	0	0	0	0	0	0	0	0	0	0	0	0	0	0	0	0	0	0	0	0	0	0	0	0	0	0
		0	0	0	0	0	0	0	0	0	0	0	0	0	0	0	0	0	0	0	0	0	0	0	0	0	0	0	0	0	0	0	0	0	0	0	0	0	0	0	0	0	0	0	0	0	0	0	0
		0	0	0	0	0	0	0	0	0	0	0	0	0	0	0	0	0	0	0	0	0	0	0	0	0	0	0	0	0	0	0	0	0	0	0	0	0	0	0	0	0	0	0	0	0	0	0	0
		0	0	0	0	0	0	0	0	0	0	0	0	0	0	0	0	0	0	0	0	0	0	0	0	0	0	0	0	0	0	0	0	0	0	0	0	0	0	0	0	0	0	0	0	0	0	0	0
		0	0	0	0	0	0	0	0	0	0	0	0	0	0	0	0	0	0	0	0	0	0	0	0	0	0	0	0	0	0	0	0	0	0	0	0	0	0	0	0	0	0	0	0	0	0	0	0
		0	0	0	0	0	0	0	0	0	0	0	0	0	0	0	0	0	0	0	0	0	0	0	0	0	0	0	0	0	0	0	0	0	0	0	0	0	0	0	0	0	0	0	0	0	0	0	0
		0	0	0	0	0	0	0	0	0	0	0	0	0	0	0	0	0	0	0	0	0	0	0	0	0	0	0	0	0	0	0	0	0	0	0	0	0	0	0	0	0	0	0	0	0	0	0	0
		0	0	0	0	0	0	0	0	0	0	0	0	0	0	0	0	0	0	0	0	0	0	0	0	0	0	0	0	0	0	0	0	0	0	0	0	0	0	0	0	0	0	0	0	0	0	0	0
		0	0	0	0	0	0	0	0	0	0	0	0	0	0	0	0	0	0	0	0	0	0	0	0	0	0	0	0	0	0	0	0	0	0	0	0	0	0	0	0	0	0	0	0	0	0	0	0
		0	0	0	0	0	0	0	0	0	0	0	0	0	0	0	0	0	0	0	0	0	0	0	0	0	0	0	0	0	0	0	0	0	0	0	0	0	0	0	0	0	0	0	0	0	0	0	0
		0	0	0	0	0	0	0	0	0	0	0	0	0	0	0	0	0	0	0	0	0	0	0	0	0	0	0	0	0	0	0	0	0	0	0	0	0	0	0	0	0	0	0	0	0	0	0	0
		0	0	0	0	0	0	0	0	0	0	0	0	0	0	0	0	0	0	0	0	0	0	0	0	0	0	0	0	0	0	0	0	0	0	0	0	0	0	0	0	0	0	0	0	0	0	0	0
		0	0	0	0	0	0	0	0	0	0	0	0	0	0	0	0	0	0	0	0	0	0	0	0	0	0	0	0	0	0	0	0	0	0	0	0	0	0	0	0	0	0	0	0	0	0	0	0
		0	0	0	0	0	0	0	0	0	0	0	0	0	0	0	0	0	0	0	0	0	0	0	0	0	0	0	0	0	0	0	0	0	0	0	0	0	0	0	0	0	0	0	0	0	0	0	0
		0	0	0	0	0	0	0	0	0	0	0	0	0	0	0	0	0	0	0	0	0	0	0	0	0	0	0	0	0	0	0	0	0	0	0	0	0	0	0	0	0	0	0	0	0	0	0	0
		0	0	0	0	0	0	0	0	0	0	0	0	0	0	0	0	0	0	0	0	0	0	0	0	0	0	0	0	0	0	0	0	0	0	0	0	0	0	0	0	0	0	0	0	0	0	0	0
		0	0	0	0	0	0	0	0	0	0	0	0	0	0	0	0	0	0	0	0	0	0	0	0	0	0	0	0	0	0	0	0	0	0	0	0	0	0	0	0	0	0	0	0	0	0	0	0
		0	0	0	0	0	0	0	0	0	0	0	0	0	0	0	0	0	0	0	0	0	0	0	0	0	0	0	0	0	0	0	0	0	0	0	0	0	0	0	0	0	0	0	0	0	0	0	0
		0	0	0	0	0	0	0	0	0	0	0	0	0	0	0	0	0	0	0	0	0	0	0	0	0	0	0	0	0	0	0	0	0	0	0	0	0	0	0	0	0	0	0	0	0	0	0	0
		0	0	0	0	0	0	0	0	0	0	0	0	0	0	0	0	0	0	0	0	0	0	0	0	0	0	0	0	0	0	0	0	0	0	0	0	0	0	0	0	0	0	0	0	0	0	0	0
		0	0	0	0	0	0	0	0	0	0	0	0	0	0	0	0	0	0	0	0	0	0	0	0	0	0	0	0	0	0	0	0	0	0	0	0	0	0	0	0	0	0	0	0	0	0	0	0
		0	0	0	0	0	0	0	0	0	0	0	0	0	0	0	0	0	0	0	0	0	0	0	0	0	0	0	0	0	0	0	0	0	0	0	0	0	0	0	0	0	0	0	0	0	0	0	0
		0	0	0	0	0	0	0	0	0	0	0	0	0	0	0	0	0	0	0	0	0	0	0	0	0	0	0	0	0	0	0	0	0	0	0	0	0	0	0	0	0	0	0	0	0	0	0	0
		0	0	0	0	0	0	0	0	0	0	0	0	0	0	0	0	0	0	0	0	0	0	0	0	0	0	0	0	0	0	0	0	0	0	0	0	0	0	0	0	0	0	0	0	0	0	0	0
		0	0	0	0	0	0	0	0	0	0	0	0	0	0	0	0	0	0	0	0	0	0	0	0	0	0	0	0	0	0	0	0	0	0	0	0	0	0	0	0	0	0	0	0	0	0	0	0
		0	0	0	0	0	0	0	0	0	0	0	0	0	0	0	0	0	0	0	0	0	0	0	0	0	0	0	0	0	0	0	0	0	0	0	0	0	0	0	0	0	0	0	0	0	0	0	0
		0	0	0	0	0	0	0	0	0	0	0	0	0	0	0	0	0	0	0	0	0	0	0	0	0	0	0	0	0	0	0	0	0	0	0	0	0	0	0	0	0	0	0	0	0	0	0	0
		0	0	0	0	0	0	0	0	0	0	0	0	0	0	0	0	0	0	0	0	0	0	0	0	0	0	0	0	0	0	0	0	0	0	0	0	0	0	0	0	0	0	0	0	0	0	0	0
		0	0	0	0	0	0	0	0	0	0	0	0	0	0	0	0	0	0	0	0	0	0	0	0	0	0	0	0	0	0	0	0	0	0	0	0	0	0	0	0	0	0	0	0	0	0	0	0
		0	0	0	0	0	0	0	0	0	0	0	0	0	0	0	0	0	0	0	0	0	0	0	0	0	0	0	0	0	0	0	0	0	0	0	0	0	0	0	0	0	0	0	0	0	0	0	0
		0	0	0	0	0	0	0	0	0	0	0	0	0	0	0	0	0	0	0	0	0	0	0	0	0	0	0	0	0	0	0	0	0	0	0	0	0	0	0	0	0	0	0	0	0	0	0	0
		0	0	0	0	0	0	0	0	0	0	0	0	0	0	0	0	0	0	0	0	0	0	0	0	0	0	0	0	0	0	0	0	0	0	0	0	0	0	0	0	0	0	0	0	0	0	0	0
		0	0	0	0	0	0	0	0	0	0	0	0	0	0	0	0	0	0	0	0	0	0	0	0	0	0	0	0	0	0	0	0	0	0	0	0	0	0	0	0	0	0	0	0	0	0	0	0
		0	0	0	0	0	0	0	0	0	0	0	0	0	0	0	0	0	0	0	0	0	0	0	0	0	0	0	0	0	0	0	0	0	0	0	0	0	0	0	0	0	0	0	0	0	0	0	0
		0	0	0	0	0	0	0	0	0	0	0	0	0	0	0	0	0	0	0	0	0	0	0	0	0	0	0	0	0	0	0	0	0	0	0	0	0	0	0	0	0	0	0	0	0	0	0	0
		0	0	0	0	0	0	0	0	0	0	0	0	0	0	0	0	0	0	0	0	0	0	0	0	0	0	0	0	0	0	0	0	0	0	0	0	0	0	0	0	0	0	0	0	0	0	0	0
		0	0	0	0	0	0	0	0	0	0	0	0	0	0	0	0	0	0	0	0	0	0	0	0	0	0	0	0	0	0	0	0	0	0	0	0	0	0	0	0	0	0	0	0	0	0	0	0
		0	0	0	0	0	0	0	0	0	0	0	0	0	0	0	0	0	0	0	0	0	0	0	0	0	0	0	0	0	0	0	0	0	0	0	0	0	0	0	0	0	0	0	0	0	0	0	0
		0	0	0	0	0	0	0	0	0	0	0	0	0	0	0	0	0	0	0	0	0	0	0	0	0	0	0	0	0	0	0	0	0	0	0	0	0	0	0	0	0	0	0	0	0	0	0	0
		0	0	0	0	0	0	0	0	0	0	0	0	0	0	0	0	0	0	0	0	0	0	0	0	0	0	0	0	0	0	0	0	0	0	0	0	0	0	0	0	0	0	0	0	0	0	0	0
		0	0	0	0	0	0	0	0	0	0	0	0	0	0	0	0	0	0	0	0	0	0	0	0	0	0	0	0	0	0	0	0	0	0	0	0	0	0	0	0	0	0	0	0	0	0	0	0
		0	0	0	0	0	0	0	0	0	0	0	0	0	0	0	0	0	0	0	0	0	0	0	0	0	0	0	0	0	0	0	0	0	0	0	0	0	0	0	0	0	0	0	0	0	0	0	0
		0	0	0	0	0	0	0	0	0	0	0	0	0	0	0	0	0	0	0	0	0	0	0	0	0	0	0	0	0	0	0	0	0	0	0	0	0	0	0	0	0	0	0	0	0	0	0	0
		0	0	0	0	0	0	0	0	0	0	0	0	0	0	0	0	0	0	0	0	0	0	0	0	0	0	0	0	0	0	0	0	0	0	0	0	0	0	0	0	0	0	0	0	0	0	0	0
		0	0	0	0	0	0	0	0	0	0	0	0	0	0	0	0	0	0	0	0	0	0	0	0	0	0	0	0	0	0	0	0	0	0	0	0	0	0	0	0	0	0	0	0	0	0	0	0
		0	0	0	0	0	0	0	0	0	0	0	0	0	0	0	0	0	0	0	0	0	0	0	0	0	0	0	0	0	0	0	0	0	0	0	0	0	0	0	0	0	0	0	0	0	0	0	0
		0	0	0	0	0	0	0	0	0	0	0	0	0	0	0	0	0	0	0	0	0	0	0	0	0	0	0	0	0	0	0	0	0	0	0	0	0	0	0	0	0	0	0	0	0	0	0	0
		0	0	0	0	0	0	0	0	0	0	0	0	0	0	0	0	0	0	0	0	0	0	0	0	0	0	0	0	0	0	0	0	0	0	0	0	0	0	0	0	0	0	0	0	0	0	0	0
		0	0	0	0	0	0	0	0	0	0	0	0	0	0	0	0	0	0	0	0	0	0	0	0	0	0	0	0	0	0	0	0	0	0	0	0	0	0	0	0	0	0	0	0	0	0	0	0
		0	0	0	0	0	0	0	0	0	0	0	0	0	0	0	0	0	0	0	0	0	0	0	0	0	0	0	0	0	0	0	0	0	0	0	0	0	0	0	0	0	0	0	0	0	0	0	0
		0	0	0	0	0	0	0	0	0	0	0	0	0	0	0	0	0	0	0	0	0	0	0	0	0	0	0	0	0	0	0	0	0	0	0	0	0	0	0	0	0	0	0	0	0	0	0	0
		0	0	0	0	0	0	0	0	0	0	0	0	0	0	0	0	0	0	0	0	0	0	0	0	0	0	0	0	0	0	0	0	0	0	0	0	0	0	0	0	0	0	0	0	0	0	0	0
		0	0	0	0	0	0	0	0	0	0	0	0	0	0	0	0	0	0	0	0	0	0	0	0	0	0	0	0	0	0	0	0	0	0	0	0	0	0	0	0	0	0	0	0	0	0	0	0
		0	0	0	0	0	0	0	0	0	0	0	0	0	0	0	0	0	0	0	0	0	0	0	0	0	0	0	0	0	0	0	0	0	0	0	0	0	0	0	0	0	0	0	0	0	0	0	0
		0	0	0	0	0	0	0	0	0	0	0	0	0	0	0	0	0	0	0	0	0	0	0	0	0	0	0	0	0	0	0	0	0	0	0	0	0	0	0	0	0	0	0	0	0	0	0	0
		0	0	0	0	0	0	0	0	0	0	0	0	0	0	0	0	0	0	0	0	0	0	0	0	0	0	0	0	0	0	0	0	0	0	0	0	0	0	0	0	0	0	0	0	0	0	0	0
		0	0	0	0	0	0	0	0	0	0	0	0	0	0	0	0	0	0	0	0	0	0	0	0	0	0	0	0	0	0	0	0	0	0	0	0	0	0	0	0	0	0	0	0	0	0	0	0
		0	0	0	0	0	0	0	0	0	0	0	0	0	0	0	0	0	0	0	0	0	0	0	0	0	0	0	0	0	0	0	0	0	0	0	0	0	0	0	0	0	0	0	0	0	0	0	0
		0	0	0	0	0	0	0	0	0	0	0	0	0	0	0	0	0	0	0	0	0	0	0	0	0	0	0	0	0	0	0	0	0	0	0	0	0	0	0	0	0	0	0	0	0	0	0	0
		0	0	0	0	0	0	0	0	0	0	0	0	0	0	0	0	0	0	0	0	0	0	0	0	0	0	0	0	0	0	0	0	0	0	0	0	0	0	0	0	0	0	0	0	0	0	0	0
		0	0	0	0	0	0	0	0	0	0	0	0	0	0	0	0	0	0	0	0	0	0	0	0	0	0	0	0	0	0	0	0	0	0	0	0	0	0	0	0	0	0	0	0	0	0	0	0
		0	0	0	0	0	0	0	0	0	0	0	0	0	0	0	0	0	0	0	0	0	0	0	0	0	0	0	0	0	0	0	0	0	0	0	0	0	0	0	0	0	0	0	0	0	0	0	0
		0	0	0	0	0	0	0	0	0	0	0	0	0	0	0	0	0	0	0	0	0	0	0	0	0	0	0	0	0	0	0	0	0	0	0	0	0	0	0	0	0	0	0	0	0	0	0	0
		0	0	0	0	0	0	0	0	0	0	0	0	0	0	0	0	0	0	0	0	0	0	0	0	0	0	0	0	0	0	0	0	0	0	0	0	0	0	0	0	0	0	0	0	0	0	0	0
		0	0	0	0	0	0	0	0	0	0	0	0	0	0	0	0	0	0	0	0	0	0	0	0	0	0	0	0	0	0	0	0	0	0	0	0	0	0	0	0	0	0	0	0	0	0	0	0
		0	0	0	0	0	0	0	0	0	0	0	0	0	0	0	0	0	0	0	0	0	0	0	0	0	0	0	0	0	0	0	0	0	0	0	0	0	0	0	0	0	0	0	0	0	0	0	0
		0	0	0	0	0	0	0	0	0	0	0	0	0	0	0	0	0	0	0	0	0	0	0	0	0	0	0	0	0	0	0	0	0	0	0	0	0	0	0	0	0	0	0	0	0	0	0	0
		0	0	0	0	0	0	0	0	0	0	0	0	0	0	0	0	0	0	0	0	0	0	0	0	0	0	0	0	0	0	0	0	0	0	0	0	0	0	0	0	0	0	0	0	0	0	0	0
		0	0	0	0	0	0	0	0	0	0	0	0	0	0	0	0	0	0	0	0	0	0	0	0	0	0	0	0	0	0	0	0	0	0	0	0	0	0	0	0	0	0	0	0	0	0	0	0
		0	0	0	0	0	0	0	0	0	0	0	0	0	0	0	0	0	0	0	0	0	0	0	0	0	0	0	0	0	0	0	0	0	0	0	0	0	0	0	0	0	0	0	0	0	0	0	0
		0	0	0	0	0	0	0	0	0	0	0	0	0	0	0	0	0	0	0	0	0	0	0	0	0	0	0	0	0	0	0	0	0	0	0	0	0	0	0	0	0	0	0	0	0	0	0	0
		0	0	0	0	0	0	0	0	0	0	0	0	0	0	0	0	0	0	0	0	0	0	0	0	0	0	0	0	0	0	0	0	0	0	0	0	0	0	0	0	0	0	0	0	0	0	0	0
		0	0	0	0	0	0	0	0	0	0	0	0	0	0	0	0	0	0	0	0	0	0	0	0	0	0	0	0	0	0	0	0	0	0	0	0	0	0	0	0	0	0	0	0	0	0	0	0
		0	0	0	0	0	0	0	0	0	0	0	0	0	0	0	0	0	0	0	0	0	0	0	0	0	0	0	0	0	0	0	0	0	0	0	0	0	0	0	0	0	0	0	0	0	0	0	0
		0	0	0	0	0	0	0	0	0	0	0	0	0	0	0	0	0	0	0	0	0	0	0	0	0	0	0	0	0	0	0	0	0	0	0	0	0	0	0	0	0	0	0	0	0	0	0	0
		0	0	0	0	0	0	0	0	0	0	0	0	0	0	0	0	0	0	0	0	0	0	0	0	0	0	0	0	0	0	0	0	0	0	0	0	0	0	0	0	0	0	0	0	0	0	0	0
		0	0	0	0	0	0	0	0	0	0	0	0	0	0	0	0	0	0	0	0	0	0	0	0	0	0	0	0	0	0	0	0	0	0	0	0	0	0	0	0	0	0	0	0	0	0	0	0
		0	0	0	0	0	0	0	0	0	0	0	0	0	0	0	0	0	0	0	0	0	0	0	0	0	0	0	0	0	0	0	0	0	0	0	0	0	0	0	0	0	0	0	0	0	0	0	0
		0	0	0	0	0	0	0	0	0	0	0	0	0	0	0	0	0	0	0	0	0	0	0	0	0	0	0	0	0	0	0	0	0	0	0	0	0	0	0	0	0	0	0	0	0	0	0	0
		0	0	0	0	0	0	0	0	0	0	0	0	0	0	0	0	0	0	0	0	0	0	0	0	0	0	0	0	0	0	0	0	0	0	0	0	0	0	0	0	0	0	0	0	0	0	0	0
		0	0	0	0	0	0	0	0	0	0	0	0	0	0	0	0	0	0	0	0	0	0	0	0	0	0	0	0	0	0	0	0	0	0	0	0	0	0	0	0	0	0	0	0	0	0	0	0
		0	0	0	0	0	0	0	0	0	0	0	0	0	0	0	0	0	0	0	0	0	0	0	0	0	0	0	0	0	0	0	0	0	0	0	0	0	0	0	0	0	0	0	0	0	0	0	0
		0	0	0	0	0	0	0	0	0	0	0	0	0	0	0	0	0	0	0	0	0	0	0	0	0	0	0	0	0	0	0	0	0	0	0	0	0	0	0	0	0	0	0	0	0	0	0	0
		0	0	0	0	0	0	0	0	0	0	0	0	0	0	0	0	0	0	0	0	0	0	0	0	0	0	0	0	0	0	0	0	0	0	0	0	0	0	0	0	0	0	0	0	0	0	0	0
		0	0	0	0	0	0	0	0	0	0	0	0	0	0	0	0	0	0	0	0	0	0	0	0	0	0	0	0	0	0	0	0	0	0	0	0	0	0	0	0	0	0	0	0	0	0	0	0
		0	0	0	0	0	0	0	0	0	0	0	0	0	0	0	0	0	0	0	0	0	0	0	0	0	0	0	0	0	0	0	0	0	0	0	0	0	0	0	0	0	0	0	0	0	0	0	0
		0	0	0	0	0	0	0	0	0	0	0	0	0	0	0	0	0	0	0	0	0	0	0	0	0	0	0	0	0	0	0	0	0	0	0	0	0	0	0	0	0	0	0	0	0	0	0	0
		0	0	0	0	0	0	0	0	0	0	0	0	0	0	0	0	0	0	0	0	0	0	0	0	0	0	0	0	0	0	0	0	0	0	0	0	0	0	0	0	0	0	0	0	0	0	0	0
		0	0	0	0	0	0	0	0	0	0	0	0	0	0	0	0	0	0	0	0	0	0	0	0	0	0	0	0	0	0	0	0	0	0	0	0	0	0	0	0	0	0	0	0	0	0	0	0
		0	0	0	0	0	0	0	0	0	0	0	0	0	0	0	0	0	0	0	0	0	0	0	0	0	0	0	0	0	0	0	0	0	0	0	0	0	0	0	0	0	0	0	0	0	0	0	0
		0	0	0	0	0	0	0	0	0	0	0	0	0	0	0	0	0	0	0	0	0	0	0	0	0	0	0	0	0	0	0	0	0	0	0	0	0	0	0	0	0	0	0	0	0	0	0	0
		0	0	0	0	0	0	0	0	0	0	0	0	0	0	0	0	0	0	0	0	0	0	0	0	0	0	0	0	0	0	0	0	0	0	0	0	0	0	0	0	0	0	0	0	0	0	0	0
		0	0	0	0	0	0	0	0	0	0	0	0	0	0	0	0	0	0	0	0	0	0	0	0	0	0	0	0	0	0	0	0	0	0	0	0	0	0	0	0	0	0	0	0	0	0	0	0
		0	0	0	0	0	0	0	0	0	0	0	0	0	0	0	0	0	0	0	0	0	0	0	0	0	0	0	0	0	0	0	0	0	0	0	0	0	0	0	0	0	0	0	0	0	0	0	0
		0	0	0	0	0	0	0	0	0	0	0	0	0	0	0	0	0	0	0	0	0	0	0	0	0	0	0	0	0	0	0	0	0	0	0	0	0	0	0	0	0	0	0	0	0	0	0	0
		0	0	0	0	0	0	0	0	0	0	0	0	0	0	0	0	0	0	0	0	0	0	0	0	0	0	0	0	0	0	0	0	0	0	0	0	0	0	0	0	0	0	0	0	0	0	0	0
		0	0	0	0	0	0	0	0	0	0	0	0	0	0	0	0	0	0	0	0	0	0	0	0	0	0	0	0	0	0	0	0	0	0	0	0	0	0	0	0	0	0	0	0	0	0	0	0
		0	0	0	0	0	0	0	0	0	0	0	0	0	0	0	0	0	0	0	0	0	0	0	0	0	0	0	0	0	0	0	0	0	0	0	0	0	0	0	0	0	0	0	0	0	0	0	0
		0	0	0	0	0	0	0	0	0	0	0	0	0	0	0	0	0	0	0	0	0	0	0	0	0	0	0	0	0	0	0	0	0	0	0	0	0	0	0	0	0	0	0	0	0	0	0	0
		0	0	0	0	0	0	0	0	0	0	0	0	0	0	0	0	0	0	0	0	0	0	0	0	0	0	0	0	0	0	0	0	0	0	0	0	0	0	0	0	0	0	0	0	0	0	0	0
		0	0	0	0	0	0	0	0	0	0	0	0	0	0	0	0	0	0	0	0	0	0	0	0	0	0	0	0	0	0	0	0	0	0	0	0	0	0	0	0	0	0	0	0	0	0	0	0
		0	0	0	0	0	0	0	0	0	0	0	0	0	0	0	0	0	0	0	0	0	0	0	0	0	0	0	0	0	0	0	0	0	0	0	0	0	0	0	0	0	0	0	0	0	0	0	0
		0	0	0	0	0	0	0	0	0	0	0	0	0	0	0	0	0	0	0	0	0	0	0	0	0	0	0	0	0	0	0	0	0	0	0	0	0	0	0	0	0	0	0	0	0	0	0	0
		0	0	0	0	0	0	0	0	0	0	0	0	0	0	0	0	0	0	0	0	0	0	0	0	0	0	0	0	0	0	0	0	0	0	0	0	0	0	0	0	0	0	0	0	0	0	0	0
		0	0	0	0	0	0	0	0	0	0	0	0	0	0	0	0	0	0	0	0	0	0	0	0	0	0	0	0	0	0	0	0	0	0	0	0	0	0	0	0	0	0	0	0	0	0	0	0
		0	0	0	0	0	0	0	0	0	0	0	0	0	0	0	0	0	0	0	0	0	0	0	0	0	0	0	0	0	0	0	0	0	0	0	0	0	0	0	0	0	0	0	0	0	0	0	0
		0	0	0	0	0	0	0	0	0	0	0	0	0	0	0	0	0	0	0	0	0	0	0	0	0	0	0	0	0	0	0	0	0	0	0	0	0	0	0	0	0	0	0	0	0	0	0	0
		0	0	0	0	0	0	0	0	0	0	0	0	0	0	0	0	0	0	0	0	0	0	0	0	0	0	0	0	0	0	0	0	0	0	0	0	0	0	0	0	0	0	0	0	0	0	0	0
		0	0	0	0	0	0	0	0	0	0	0	0	0	0	0	0	0	0	0	0	0	0	0	0	0	0	0	0	0	0	0	0	0	0	0	0	0	0	0	0	0	0	0	0	0	0	0	0
		0	0	0	0	0	0	0	0	0	0	0	0	0	0	0	0	0	0	0	0	0	0	0	0	0	0	0	0	0	0	0	0	0	0	0	0	0	0	0	0	0	0	0	0	0	0	0	0
		0	0	0	0	0	0	0	0	0	0	0	0	0	0	0	0	0	0	0	0	0	0	0	0	0	0	0	0	0	0	0	0	0	0	0	0	0	0	0	0	0	0	0	0	0	0	0	0
		0	0	0	0	0	0	0	0	0	0	0	0	0	0	0	0	0	0	0	0	0	0	0	0	0	0	0	0	0	0	0	0	0	0	0	0	0	0	0	0	0	0	0	0	0	0	0	0
		0	0	0	0	0	0	0	0	0	0	0	0	0	0	0	0	0	0	0	0	0	0	0	0	0	0	0	0	0	0	0	0	0	0	0	0	0	0	0	0	0	0	0	0	0	0	0	0
		0	0	0	0	0	0	0	0	0	0	0	0	0	0	0	0	0	0	0	0	0	0	0	0	0	0	0	0	0	0	0	0	0	0	0	0	0	0	0	0	0	0	0	0	0	0	0	0
		0	0	0	0	0	0	0	0	0	0	0	0	0	0	0	0	0	0	0	0	0	0	0	0	0	0	0	0	0	0	0	0	0	0	0	0	0	0	0	0	0	0	0	0	0	0	0	0
		0	0	0	0	0	0	0	0	0	0	0	0	0	0	0	0	0	0	0	0	0	0	0	0	0	0	0	0	0	0	0	0	0	0	0	0	0	0	0	0	0	0	0	0	0	0	0	0
		0	0	0	0	0	0	0	0	0	0	0	0	0	0	0	0	0	0	0	0	0	0	0	0	0	0	0	0	0	0	0	0	0	0	0	0	0	0	0	0	0	0	0	0	0	0	0	0
		0	0	0	0	0	0	0	0	0	0	0	0	0	0	0	0	0	0	0	0	0	0	0	0	0	0	0	0	0	0	0	0	0	0	0	0	0	0	0	0	0	0	0	0	0	0	0	0
		0	0	0	0	0	0	0	0	0	0	0	0	0	0	0	0	0	0	0	0	0	0	0	0	0	0	0	0	0	0	0	0	0	0	0	0	0	0	0	0	0	0	0	0	0	0	0	0
		0	0	0	0	0	0	0	0	0	0	0	0	0	0	0	0	0	0	0	0	0	0	0	0	0	0	0	0	0	0	0	0	0	0	0	0	0	0	0	0	0	0	0	0	0	0	0	0
		0	0	0	0	0	0	0	0	0	0	0	0	0	0	0	0	0	0	0	0	0	0	0	0	0	0	0	0	0	0	0	0	0	0	0	0	0	0	0	0	0	0	0	0	0	0	0	0
		0	0	0	0	0	0	0	0	0	0	0	0	0	0	0	0	0	0	0	0	0	0	0	0	0	0	0	0	0	0	0	0	0	0	0	0	0	0	0	0	0	0	0	0	0	0	0	0
		0	0	0	0	0	0	0	0	0	0	0	0	0	0	0	0	0	0	0	0	0	0	0	0	0	0	0	0	0	0	0	0	0	0	0	0	0	0	0	0	0	0	0	0	0	0	0	0
		0	0	0	0	0	0	0	0	0	0	0	0	0	0	0	0	0	0	0	0	0	0	0	0	0	0	0	0	0	0	0	0	0	0	0	0	0	0	0	0	0	0	0	0	0	0	0	0
		0	0	0	0	0	0	0	0	0	0	0	0	0	0	0	0	0	0	0	0	0	0	0	0	0	0	0	0	0	0	0	0	0	0	0	0	0	0	0	0	0	0	0	0	0	0	0	0
		0	0	0	0	0	0	0	0	0	0	0	0	0	0	0	0	0	0	0	0	0	0	0	0	0	0	0	0	0	0	0	0	0	0	0	0	0	0	0	0	0	0	0	0	0	0	0	0
		0	0	0	0	0	0	0	0	0	0	0	0	0	0	0	0	0	0	0	0	0	0	0	0	0	0	0	0	0	0	0	0	0	0	0	0	0	0	0	0	0	0	0	0	0	0	0	0
		0	0	0	0	0	0	0	0	0	0	0	0	0	0	0	0	0	0	0	0	0	0	0	0	0	0	0	0	0	0	0	0	0	0	0	0	0	0	0	0	0	0	0	0	0	0	0	0
		0	0	0	0	0	0	0	0	0	0	0	0	0	0	0	0	0	0	0	0	0	0	0	0	0	0	0	0	0	0	0	0	0	0	0	0	0	0	0	0	0	0	0	0	0	0	0	0
		0	0	0	0	0	0	0	0	0	0	0	0	0	0	0	0	0	0	0	0	0	0	0	0	0	0	0	0	0	0	0	0	0	0	0	0	0	0	0	0	0	0	0	0	0	0	0	0
		0	0	0	0	0	0	0	0	0	0	0	0	0	0	0	0	0	0	0	0	0	0	0	0	0	0	0	0	0	0	0	0	0	0	0	0	0	0	0	0	0	0	0	0	0	0	0	0
		0	0	0	0	0	0	0	0	0	0	0	0	0	0	0	0	0	0	0	0	0	0	0	0	0	0	0	0	0	0	0	0	0	0	0	0	0	0	0	0	0	0	0	0	0	0	0	0
		0	0	0	0	0	0	0	0	0	0	0	0	0	0	0	0	0	0	0	0	0	0	0	0	0	0	0	0	0	0	0	0	0	0	0	0	0	0	0	0	0	0	0	0	0	0	0	0
		0	0	0	0	0	0	0	0	0	0	0	0	0	0	0	0	0	0	0	0	0	0	0	0	0	0	0	0	0	0	0	0	0	0	0	0	0	0	0	0	0	0	0	0	0	0	0	0
		0	0	0	0	0	0	0	0	0	0	0	0	0	0	0	0	0	0	0	0	0	0	0	0	0	0	0	0	0	0	0	0	0	0	0	0	0	0	0	0	0	0	0	0	0	0	0	0
		0	0	0	0	0	0	0	0	0	0	0	0	0	0	0	0	0	0	0	0	0	0	0	0	0	0	0	0	0	0	0	0	0	0	0	0	0	0	0	0	0	0	0	0	0	0	0	0
		0	0	0	0	0	0	0	0	0	0	0	0	0	0	0	0	0	0	0	0	0	0	0	0	0	0	0	0	0	0	0	0	0	0	0	0	0	0	0	0	0	0	0	0	0	0	0	0
		0	0	0	0	0	0	0	0	0	0	0	0	0	0	0	0	0	0	0	0	0	0	0	0	0	0	0	0	0	0	0	0	0	0	0	0	0	0	0	0	0	0	0	0	0	0	0	0
		0	0	0	0	0	0	0	0	0	0	0	0	0	0	0	0	0	0	0	0	0	0	0	0	0	0	0	0	0	0	0	0	0	0	0	0	0	0	0	0	0	0	0	0	0	0	0	0
		0	0	0	0	0	0	0	0	0	0	0	0	0	0	0	0	0	0	0	0	0	0	0	0	0	0	0	0	0	0	0	0	0	0	0	0	0	0	0	0	0	0	0	0	0	0	0	0
		0	0	0	0	0	0	0	0	0	0	0	0	0	0	0	0	0	0	0	0	0	0	0	0	0	0	0	0	0	0	0	0	0	0	0	0	0	0	0	0	0	0	0	0	0	0	0	0
		0	0	0	0	0	0	0	0	0	0	0	0	0	0	0	0	0	0	0	0	0	0	0	0	0	0	0	0	0	0	0	0	0	0	0	0	0	0	0	0	0	0	0	0	0	0	0	0
		0	0	0	0	0	0	0	0	0	0	0	0	0	0	0	0	0	0	0	0	0	0	0	0	0	0	0	0	0	0	0	0	0	0	0	0	0	0	0	0	0	0	0	0	0	0	0	0
		0	0	0	0	0	0	0	0	0	0	0	0	0	0	0	0	0	0	0	0	0	0	0	0	0	0	0	0	0	0	0	0	0	0	0	0	0	0	0	0	0	0	0	0	0	0	0	0
		0	0	0	0	0	0	0	0	0	0	0	0	0	0	0	0	0	0	0	0	0	0	0	0	0	0	0	0	0	0	0	0	0	0	0	0	0	0	0	0	0	0	0	0	0	0	0	0
		0	0	0	0	0	0	0	0	0	0	0	0	0	0	0	0	0	0	0	0	0	0	0	0	0	0	0	0	0	0	0	0	0	0	0	0	0	0	0	0	0	0	0	0	0	0	0	0
		0	0	0	0	0	0	0	0	0	0	0	0	0	0	0	0	0	0	0	0	0	0	0	0	0	0	0	0	0	0	0	0	0	0	0	0	0	0	0	0	0	0	0	0	0	0	0	0
		0	0	0	0	0	0	0	0	0	0	0	0	0	0	0	0	0	0	0	0	0	0	0	0	0	0	0	0	0	0	0	0	0	0	0	0	0	0	0	0	0	0	0	0	0	0	0	0
		0	0	0	0	0	0	0	0	0	0	0	0	0	0	0	0	0	0	0	0	0	0	0	0	0	0	0	0	0	0	0	0	0	0	0	0	0	0	0	0	0	0	0	0	0	0	0	0
		0	0	0	0	0	0	0	0	0	0	0	0	0	0	0	0	0	0	0	0	0	0	0	0	0	0	0	0	0	0	0	0	0	0	0	0	0	0	0	0	0	0	0	0	0	0	0	0
		0	0	0	0	0	0	0	0	0	0	0	0	0	0	0	0	0	0	0	0	0	0	0	0	0	0	0	0	0	0	0	0	0	0	0	0	0	0	0	0	0	0	0	0	0	0	0	0
		0	0	0	0	0	0	0	0	0	0	0	0	0	0	0	0	0	0	0	0	0	0	0	0	0	0	0	0	0	0	0	0	0	0	0	0	0	0	0	0	0	0	0	0	0	0	0	0
		0	0	0	0	0	0	0	0	0	0	0	0	0	0	0	0	0	0	0	0	0	0	0	0	0	0	0	0	0	0	0	0	0	0	0	0	0	0	0	0	0	0	0	0	0	0	0	0
		0	0	0	0	0	0	0	0	0	0	0	0	0	0	0	0	0	0	0	0	0	0	0	0	0	0	0	0	0	0	0	0	0	0	0	0	0	0	0	0	0	0	0	0	0	0	0	0
		0	0	0	0	0	0	0	0	0	0	0	0	0	0	0	0	0	0	0	0	0	0	0	0	0	0	0	0	0	0	0	0	0	0	0	0	0	0	0	0	0	0	0	0	0	0	0	0
		0	0	0	0	0	0	0	0	0	0	0	0	0	0	0	0	0	0	0	0	0	0	0	0	0	0	0	0	0	0	0	0	0	0	0	0	0	0	0	0	0	0	0	0	0	0	0	0
		0	0	0	0	0	0	0	0	0	0	0	0	0	0	0	0	0	0	0	0	0	0	0	0	0	0	0	0	0	0	0	0	0	0	0	0	0	0	0	0	0	0	0	0	0	0	0	0
		0	0	0	0	0	0	0	0	0	0	0	0	0	0	0	0	0	0	0	0	0	0	0	0	0	0	0	0	0	0	0	0	0	0	0	0	0	0	0	0	0	0	0	0	0	0	0	0
		0	0	0	0	0	0	0	0	0	0	0	0	0	0	0	0	0	0	0	0	0	0	0	0	0	0	0	0	0	0	0	0	0	0	0	0	0	0	0	0	0	0	0	0	0	0	0	0
		0	0	0	0	0	0	0	0	0	0	0	0	0	0	0	0	0	0	0	0	0	0	0	0	0	0	0	0	0	0	0	0	0	0	0	0	0	0	0	0	0	0	0	0	0	0	0	0
		0	0	0	0	0	0	0	0	0	0	0	0	0	0	0	0	0	0	0	0	0	0	0	0	0	0	0	0	0	0	0	0	0	0	0	0	0	0	0	0	0	0	0	0	0	0	0	0
		0	0	0	0	0	0	0	0	0	0	0	0	0	0	0	0	0	0	0	0	0	0	0	0	0	0	0	0	0	0	0	0	0	0	0	0	0	0	0	0	0	0	0	0	0	0	0	0
		0	0	0	0	0	0	0	0	0	0	0	0	0	0	0	0	0	0	0	0	0	0	0	0	0	0	0	0	0	0	0	0	0	0	0	0	0	0	0	0	0	0	0	0	0	0	0	0
		0	0	0	0	0	0	0	0	0	0	0	0	0	0	0	0	0	0	0	0	0	0	0	0	0	0	0	0	0	0	0	0	0	0	0	0	0	0	0	0	0	0	0	0	0	0	0	0
		0	0	0	0	0	0	0	0	0	0	0	0	0	0	0	0	0	0	0	0	0	0	0	0	0	0	0	0	0	0	0	0	0	0	0	0	0	0	0	0	0	0	0	0	0	0	0	0
		0	0	0	0	0	0	0	0	0	0	0	0	0	0	0	0	0	0	0	0	0	0	0	0	0	0	0	0	0	0	0	0	0	0	0	0	0	0	0	0	0	0	0	0	0	0	0	0
		0	0	0	0	0	0	0	0	0	0	0	0	0	0	0	0	0	0	0	0	0	0	0	0	0	0	0	0	0	0	0	0	0	0	0	0	0	0	0	0	0	0	0	0	0	0	0	0
		0	0	0	0	0	0	0	0	0	0	0	0	0	0	0	0	0	0	0	0	0	0	0	0	0	0	0	0	0	0	0	0	0	0	0	0	0	0	0	0	0	0	0	0	0	0	0	0
		0	0	0	0	0	0	0	0	0	0	0	0	0	0	0	0	0	0	0	0	0	0	0	0	0	0	0	0	0	0	0	0	0	0	0	0	0	0	0	0	0	0	0	0	0	0	0	0
		0	0	0	0	0	0	0	0	0	0	0	0	0	0	0	0	0	0	0	0	0	0	0	0	0	0	0	0	0	0	0	0	0	0	0	0	0	0	0	0	0	0	0	0	0	0	0	0
		0	0	0	0	0	0	0	0	0	0	0	0	0	0	0	0	0	0	0	0	0	0	0	0	0	0	0	0	0	0	0	0	0	0	0	0	0	0	0	0	0	0	0	0	0	0	0	0
		0	0	0	0	0	0	0	0	0	0	0	0	0	0	0	0	0	0	0	0	0	0	0	0	0	0	0	0	0	0	0	0	0	0	0	0	0	0	0	0	0	0	0	0	0	0	0	0
		0	0	0	0	0	0	0	0	0	0	0	0	0	0	0	0	0	0	0	0	0	0	0	0	0	0	0	0	0	0	0	0	0	0	0	0	0	0	0	0	0	0	0	0	0	0	0	0
		0	0	0	0	0	0	0	0	0	0	0	0	0	0	0	0	0	0	0	0	0	0	0	0	0	0	0	0	0	0	0	0	0	0	0	0	0	0	0	0	0	0	0	0	0	0	0	0
		0	0	0	0	0	0	0	0	0	0	0	0	0	0	0	0	0	0	0	0	0	0	0	0	0	0	0	0	0	0	0	0	0	0	0	0	0	0	0	0	0	0	0	0	0	0	0	0
		0	0	0	0	0	0	0	0	0	0	0	0	0	0	0	0	0	0	0	0	0	0	0	0	0	0	0	0	0	0	0	0	0	0	0	0	0	0	0	0	0	0	0	0	0	0	0	0
		0	0	0	0	0	0	0	0	0	0	0	0	0	0	0	0	0	0	0	0	0	0	0	0	0	0	0	0	0	0	0	0	0	0	0	0	0	0	0	0	0	0	0	0	0	0	0	0
		0	0	0	0	0	0	0	0	0	0	0	0	0	0	0	0	0	0	0	0	0	0	0	0	0	0	0	0	0	0	0	0	0	0	0	0	0	0	0	0	0	0	0	0	0	0	0	0
		0	0	0	0	0	0	0	0	0	0	0	0	0	0	0	0	0	0	0	0	0	0	0	0	0	0	0	0	0	0	0	0	0	0	0	0	0	0	0	0	0	0	0	0	0	0	0	0
		0	0	0	0	0	0	0	0	0	0	0	0	0	0	0	0	0	0	0	0	0	0	0	0	0	0	0	0	0	0	0	0	0	0	0	0	0	0	0	0	0	0	0	0	0	0	0	0
		0	0	0	0	0	0	0	0	0	0	0	0	0	0	0	0	0	0	0	0	0	0	0	0	0	0	0	0	0	0	0	0	0	0	0	0	0	0	0	0	0	0	0	0	0	0	0	0
		0	0	0	0	0	0	0	0	0	0	0	0	0	0	0	0	0	0	0	0	0	0	0	0	0	0	0	0	0	0	0	0	0	0	0	0	0	0	0	0	0	0	0	0	0	0	0	0
		0	0	0	0	0	0	0	0	0	0	0	0	0	0	0	0	0	0	0	0	0	0	0	0	0	0	0	0	0	0	0	0	0	0	0	0	0	0	0	0	0	0	0	0	0	0	0	0
		0	0	0	0	0	0	0	0	0	0	0	0	0	0	0	0	0	0	0	0	0	0	0	0	0	0	0	0	0	0	0	0	0	0	0	0	0	0	0	0	0	0	0	0	0	0	0	0
		0	0	0	0	0	0	0	0	0	0	0	0	0	0	0	0	0	0	0	0	0	0	0	0	0	0	0	0	0	0	0	0	0	0	0	0	0	0	0	0	0	0	0	0	0	0	0	0
		0	0	0	0	0	0	0	0	0	0	0	0	0	0	0	0	0	0	0	0	0	0	0	0	0	0	0	0	0	0	0	0	0	0	0	0	0	0	0	0	0	0	0	0	0	0	0	0
		0	0	0	0	0	0	0	0	0	0	0	0	0	0	0	0	0	0	0	0	0	0	0	0	0	0	0	0	0	0	0	0	0	0	0	0	0	0	0	0	0	0	0	0	0	0	0	0
		0	0	0	0	0	0	0	0	0	0	0	0	0	0	0	0	0	0	0	0	0	0	0	0	0	0	0	0	0	0	0	0	0	0	0	0	0	0	0	0	0	0	0	0	0	0	0	0
		0	0	0	0	0	0	0	0	0	0	0	0	0	0	0	0	0	0	0	0	0	0	0	0	0	0	0	0	0	0	0	0	0	0	0	0	0	0	0	0	0	0	0	0	0	0	0	0
		0	0	0	0	0	0	0	0	0	0	0	0	0	0	0	0	0	0	0	0	0	0	0	0	0	0	0	0	0	0	0	0	0	0	0	0	0	0	0	0	0	0	0	0	0	0	0	0
		0	0	0	0	0	0	0	0	0	0	0	0	0	0	0	0	0	0	0	0	0	0	0	0	0	0	0	0	0	0	0	0	0	0	0	0	0	0	0	0	0	0	0	0	0	0	0	0
		0	0	0	0	0	0	0	0	0	0	0	0	0	0	0	0	0	0	0	0	0	0	0	0	0	0	0	0	0	0	0	0	0	0	0	0	0	0	0	0	0	0	0	0	0	0	0	0
		0	0	0	0	0	0	0	0	0	0	0	0	0	0	0	0	0	0	0	0	0	0	0	0	0	0	0	0	0	0	0	0	0	0	0	0	0	0	0	0	0	0	0	0	0	0	0	0
		0	0	0	0	0	0	0	0	0	0	0	0	0	0	0	0	0	0	0	0	0	0	0	0	0	0	0	0	0	0	0	0	0	0	0	0	0	0	0	0	0	0	0	0	0	0	0	0
		0	0	0	0	0	0	0	0	0	0	0	0	0	0	0	0	0	0	0	0	0	0	0	0	0	0	0	0	0	0	0	0	0	0	0	0	0	0	0	0	0	0	0	0	0	0	0	0
		0	0	0	0	0	0	0	0	0	0	0	0	0	0	0	0	0	0	0	0	0	0	0	0	0	0	0	0	0	0	0	0	0	0	0	0	0	0	0	0	0	0	0	0	0	0	0	0
		0	0	0	0	0	0	0	0	0	0	0	0	0	0	0	0	0	0	0	0	0	0	0	0	0	0	0	0	0	0	0	0	0	0	0	0	0	0	0	0	0	0	0	0	0	0	0	0
		0	0	0	0	0	0	0	0	0	0	0	0	0	0	0	0	0	0	0	0	0	0	0	0	0	0	0	0	0	0	0	0	0	0	0	0	0	0	0	0	0	0	0	0	0	0	0	0
		0	0	0	0	0	0	0	0	0	0	0	0	0	0	0	0	0	0	0	0	0	0	0	0	0	0	0	0	0	0	0	0	0	0	0	0	0	0	0	0	0	0	0	0	0	0	0	0
		0	0	0	0	0	0	0	0	0	0	0	0	0	0	0	0	0	0	0	0	0	0	0	0	0	0	0	0	0	0	0	0	0	0	0	0	0	0	0	0	0	0	0	0	0	0	0	0
		0	0	0	0	0	0	0	0	0	0	0	0	0	0	0	0	0	0	0	0	0	0	0	0	0	0	0	0	0	0	0	0	0	0	0	0	0	0	0	0	0	0	0	0	0	0	0	0
		0	0	0	0	0	0	0	0	0	0	0	0	0	0	0	0	0	0	0	0	0	0	0	0	0	0	0	0	0	0	0	0	0	0	0	0	0	0	0	0	0	0	0	0	0	0	0	0
		0	0	0	0	0	0	0	0	0	0	0	0	0	0	0	0	0	0	0	0	0	0	0	0	0	0	0	0	0	0	0	0	0	0	0	0	0	0	0	0	0	0	0	0	0	0	0	0
		0	0	0	0	0	0	0	0	0	0	0	0	0	0	0	0	0	0	0	0	0	0	0	0	0	0	0	0	0	0	0	0	0	0	0	0	0	0	0	0	0	0	0	0	0	0	0	0
		0	0	0	0	0	0	0	0	0	0	0	0	0	0	0	0	0	0	0	0	0	0	0	0	0	0	0	0	0	0	0	0	0	0	0	0	0	0	0	0	0	0	0	0	0	0	0	0
		0	0	0	0	0	0	0	0	0	0	0	0	0	0	0	0	0	0	0	0	0	0	0	0	0	0	0	0	0	0	0	0	0	0	0	0	0	0	0	0	0	0	0	0	0	0	0	0
		0	0	0	0	0	0	0	0	0	0	0	0	0	0	0	0	0	0	0	0	0	0	0	0	0	0	0	0	0	0	0	0	0	0	0	0	0	0	0	0	0	0	0	0	0	0	0	0
		0	0	0	0	0	0	0	0	0	0	0	0	0	0	0	0	0	0	0	0	0	0	0	0	0	0	0	0	0	0	0	0	0	0	0	0	0	0	0	0	0	0	0	0	0	0	0	0
		0	0	0	0	0	0	0	0	0	0	0	0	0	0	0	0	0	0	0	0	0	0	0	0	0	0	0	0	0	0	0	0	0	0	0	0	0	0	0	0	0	0	0	0	0	0	0	0
		0	0	0	0	0	0	0	0	0	0	0	0	0	0	0	0	0	0	0	0	0	0	0	0	0	0	0	0	0	0	0	0	0	0	0	0	0	0	0	0	0	0	0	0	0	0	0	0
		0	0	0	0	0	0	0	0	0	0	0	0	0	0	0	0	0	0	0	0	0	0	0	0	0	0	0	0	0	0	0	0	0	0	0	0	0	0	0	0	0	0	0	0	0	0	0	0
		0	0	0	0	0	0	0	0	0	0	0	0	0	0	0	0	0	0	0	0	0	0	0	0	0	0	0	0	0	0	0	0	0	0	0	0	0	0	0	0	0	0	0	0	0	0	0	0
		0	0	0	0	0	0	0	0	0	0	0	0	0	0	0	0	0	0	0	0	0	0	0	0	0	0	0	0	0	0	0	0	0	0	0	0	0	0	0	0	0	0	0	0	0	0	0	0
		0	0	0	0	0	0	0	0	0	0	0	0	0	0	0	0	0	0	0	0	0	0	0	0	0	0	0	0	0	0	0	0	0	0	0	0	0	0	0	0	0	0	0	0	0	0	0	0
		0	0	0	0	0	0	0	0	0	0	0	0	0	0	0	0	0	0	0	0	0	0	0	0	0	0	0	0	0	0	0	0	0	0	0	0	0	0	0	0	0	0	0	0	0	0	0	0
		0	0	0	0	0	0	0	0	0	0	0	0	0	0	0	0	0	0	0	0	0	0	0	0	0	0	0	0	0	0	0	0	0	0	0	0	0	0	0	0	0	0	0	0	0	0	0	0
		0	0	0	0	0	0	0	0	0	0	0	0	0	0	0	0	0	0	0	0	0	0	0	0	0	0	0	0	0	0	0	0	0	0	0	0	0	0	0	0	0	0	0	0	0	0	0	0
		0	0	0	0	0	0	0	0	0	0	0	0	0	0	0	0	0	0	0	0	0	0	0	0	0	0	0	0	0	0	0	0	0	0	0	0	0	0	0	0	0	0	0	0	0	0	0	0
		0	0	0	0	0	0	0	0	0	0	0	0	0	0	0	0	0	0	0	0	0	0	0	0	0	0	0	0	0	0	0	0	0	0	0	0	0	0	0	0	0	0	0	0	0	0	0	0
		0	0	0	0	0	0	0	0	0	0	0	0	0	0	0	0	0	0	0	0	0	0	0	0	0	0	0	0	0	0	0	0	0	0	0	0	0	0	0	0	0	0	0	0	0	0	0	0
		0	0	0	0	0	0	0	0	0	0	0	0	0	0	0	0	0	0	0	0	0	0	0	0	0	0	0	0	0	0	0	0	0	0	0	0	0	0	0	0	0	0	0	0	0	0	0	0
		0	0	0	0	0	0	0	0	0	0	0	0	0	0	0	0	0	0	0	0	0	0	0	0	0	0	0	0	0	0	0	0	0	0	0	0	0	0	0	0	0	0	0	0	0	0	0	0
		0	0	0	0	0	0	0	0	0	0	0	0	0	0	0	0	0	0	0	0	0	0	0	0	0	0	0	0	0	0	0	0	0	0	0	0	0	0	0	0	0	0	0	0	0	0	0	0
		0	0	0	0	0	0	0	0	0	0	0	0	0	0	0	0	0	0	0	0	0	0	0	0	0	0	0	0	0	0	0	0	0	0	0	0	0	0	0	0	0	0	0	0	0	0	0	0
		0	0	0	0	0	0	0	0	0	0	0	0	0	0	0	0	0	0	0	0	0	0	0	0	0	0	0	0	0	0	0	0	0	0	0	0	0	0	0	0	0	0	0	0	0	0	0	0
		0	0	0	0	0	0	0	0	0	0	0	0	0	0	0	0	0	0	0	0	0	0	0	0	0	0	0	0	0	0	0	0	0	0	0	0	0	0	0	0	0	0	0	0	0	0	0	0
		0	0	0	0	0	0	0	0	0	0	0	0	0	0	0	0	0	0	0	0	0	0	0	0	0	0	0	0	0	0	0	0	0	0	0	0	0	0	0	0	0	0	0	0	0	0	0	0
		0	0	0	0	0	0	0	0	0	0	0	0	0	0	0	0	0	0	0	0	0	0	0	0	0	0	0	0	0	0	0	0	0	0	0	0	0	0	0	0	0	0	0	0	0	0	0	0
		0	0	0	0	0	0	0	0	0	0	0	0	0	0	0	0	0	0	0	0	0	0	0	0	0	0	0	0	0	0	0	0	0	0	0	0	0	0	0	0	0	0	0	0	0	0	0	0
		0	0	0	0	0	0	0	0	0	0	0	0	0	0	0	0	0	0	0	0	0	0	0	0	0	0	0	0	0	0	0	0	0	0	0	0	0	0	0	0	0	0	0	0	0	0	0	0
		0	0	0	0	0	0	0	0	0	0	0	0	0	0	0	0	0	0	0	0	0	0	0	0	0	0	0	0	0	0	0	0	0	0	0	0	0	0	0	0	0	0	0	0	0	0	0	0
		0	0	0	0	0	0	0	0	0	0	0	0	0	0	0	0	0	0	0	0	0	0	0	0	0	0	0	0	0	0	0	0	0	0	0	0	0	0	0	0	0	0	0	0	0	0	0	0
		0	0	0	0	0	0	0	0	0	0	0	0	0	0	0	0	0	0	0	0	0	0	0	0	0	0	0	0	0	0	0	0	0	0	0	0	0	0	0	0	0	0	0	0	0	0	0	0
		0	0	0	0	0	0	0	0	0	0	0	0	0	0	0	0	0	0	0	0	0	0	0	0	0	0	0	0	0	0	0	0	0	0	0	0	0	0	0	0	0	0	0	0	0	0	0	0
		0	0	0	0	0	0	0	0	0	0	0	0	0	0	0	0	0	0	0	0	0	0	0	0	0	0	0	0	0	0	0	0	0	0	0	0	0	0	0	0	0	0	0	0	0	0	0	0
		0	0	0	0	0	0	0	0	0	0	0	0	0	0	0	0	0	0	0	0	0	0	0	0	0	0	0	0	0	0	0	0	0	0	0	0	0	0	0	0	0	0	0	0	0	0	0	0
		0	0	0	0	0	0	0	0	0	0	0	0	0	0	0	0	0	0	0	0	0	0	0	0	0	0	0	0	0	0	0	0	0	0	0	0	0	0	0	0	0	0	0	0	0	0	0	0
		0	0	0	0	0	0	0	0	0	0	0	0	0	0	0	0	0	0	0	0	0	0	0	0	0	0	0	0	0	0	0	0	0	0	0	0	0	0	0	0	0	0	0	0	0	0	0	0
		0	0	0	0	0	0	0	0	0	0	0	0	0	0	0	0	0	0	0	0	0	0	0	0	0	0	0	0	0	0	0	0	0	0	0	0	0	0	0	0	0	0	0	0	0	0	0	0
		0	0	0	0	0	0	0	0	0	0	0	0	0	0	0	0	0	0	0	0	0	0	0	0	0	0	0	0	0	0	0	0	0	0	0	0	0	0	0	0	0	0	0	0	0	0	0	0
Figure 1d_fraction_of_cells_encoding_actions
			Behavior n.
	Visual		1	2	3	4	5	6	7	8	9	10	11	12	13	14	15	16	17	18	19	20	21	22	23	24	25	26	27	28	29	30	31	32	33	34	35	36	37	38	39	40	41	42	43	44
		Session 1		0.0364447	0.0359555	0.082155	0.12217	0.0296848	0.0224734	0.0111448	0.0215706	0.0383648	0.0101955	0.0189882	0.0231342	0.0697817	0.0143354	0.00440657	0.0800678	0.0434434	0.0597454	0.0402011	0.00574479	0.138283	0.0883505	0.0563235	0.049183	0.0715059	0.0205995	0.079059	0.0751215	0.0314223	0.0360116	0.0121632	0.0205418	0.0218338	0.021381	0.0385407	0.130763	0.0685365	0.0253386	0.0296628	0.0191329	0.115686	0.141374	0.00985417
		Session 2		0.0353509	0.034303	0.0769898	0.140954	0.0302493	0.0233716	0.0120789	0.0226965	0.0337356	0.0114719	0.0228958	0.023355	0.0688362	0.0123183	0.00715924	0.079682	0.0443088	0.0600521	0.0376371	0.00556088	0.148546	0.0830937	0.0485638	0.0528859	0.0830602	0.0234365	0.0762588	0.0757548	0.0343312	0.0338039	0.0105641	0.0169787	0.0220419	0.0193487	0.0392327	0.110861	0.067519	0.0249838	0.0309792	0.0158555	0.121706	0.137033	0.0112915
		Session 3	0.0133091	0.0374237	0.031956	0.0787721	0.145799	0.0286664	0.0230227	0.00963472	0.0183556	0.0360237	0.0109797	0.0196393	0.023976	0.07138	0.0124597	0.00706707	0.080561	0.0418825	0.0644344	0.0432016	0.00606836	0.143497	0.083141	0.0511716	0.0544079	0.0833746	0.019335	0.0724229	0.0740149	0.029063	0.0369563	0.0134529	0.0195422	0.0241244	0.0210069	0.0432358	0.101267	0.0687438	0.0238406	0.0314187	0.0150962	0.120047	0.14181	0.00978461
		Session 4	0.00900258	0.0407317	0.0316704	0.0822043	0.14605	0.0315532	0.0208181	0.0105167	0.0201064	0.0345447	0.0121152	0.0177621	0.0245094	0.0655025	0.0133324	0.00628707	0.0730554	0.0455231	0.0622287	0.0374256	0.00523011	0.14491	0.0806467	0.0471336	0.0540781	0.081779	0.0194942	0.0740084	0.0771319	0.0369121	0.0354153	0.0157584	0.0184596	0.0194708	0.0237209	0.0412209	0.142107	0.071515	0.0247997	0.0291151	0.0175089	0.131984	0.168737	0.0117494
		Session 5	0.00764673	0.0320036	0.0349306	0.083042	0.143585	0.0269046	0.0227136	0.0122878	0.0231645	0.0328032	0.0107488	0.0181847	0.0211466	0.07184	0.0122474	0.00650047	0.0786642	0.0393025	0.0625336	0.0387496	0.00500582	0.136028	0.0944938	0.0511759	0.0552111	0.0696867	0.0209682	0.073292	0.0795994	0.026099	0.0367951	0.0125537	0.0186363	0.023881	0.0200565	0.0452706	0.115236	0.0686104	0.0241069	0.0332627	0.0162018	0.122721	0.155302	0.0143978
		Session 6	0.0113293	0.0373336	0.0349667	0.0881479	0.137769	0.0275368	0.0195779	0.012568	0.0202773	0.0329657	0.0109294	0.0214402	0.0190253	0.0667893	0.0108617	0.00603032	0.0721308	0.0447198	0.0611227	0.0315746	0.006646	0.147193	0.085064	0.0487521	0.0564812	0.0780233	0.0182873	0.0794007	0.0791542	0.0344033	0.0337469	0.0115516	0.017697	0.0184416	0.0210462	0.043044	0.116989	0.0582731	0.0221064	0.0315608	0.0180994	0.118712	0.142846
	Auditory
		Session 1	0.015326	0.0875188	0.0398901	0.0592606	0.1661	0.0426916	0.0324349	0.0267394	0.0278361	0.0179362	0.026441	0.0054706	0.0527784	0.0334619	0.027335	0.00898835	0.10539	0.0477068	0.0441603	0.0449235	0.0055272	0.10995	0.14168	0.10434	0.0812834	0.129993	0.0235851	0.0505507	0.0966435	0.061834	0.0815235	0.0220879	0.0344444	0.0241857	0.0296011	0.0487827	0.029483	0.0409356	0.02688	0.0570544	0.0198	0.119705	0.127742	0.0292299
		Session 2	0.0190151	0.104528	0.0347275	0.0721525	0.173753	0.0389876	0.0264946	0.0216047	0.0436094	0.0248342	0.0305594	0.0199795	0.0499042	0.0326717	0.0274533	0.0100178	0.0969648	0.0474467	0.049173	0.0562462	0.0105631	0.129547	0.115133	0.0989241	0.0728589	0.159815	0.0275908	0.0440725	0.10583	0.0486766	0.0821421	0.0183254	0.0340755	0.0334585	0.0312278	0.0541145	0.0261437	0.0475158	0.0341756	0.0413814	0.0268216	0.119315	0.139684	0.0180604
		Session 3		0.0714105	0.0400442	0.0553445	0.18717	0.0461665	0.0327249	0.0225019	0.031958	0.0175635	0.0260993	0.0126919	0.0603144	0.0413259	0.0250005	0.00796986	0.103507	0.0535962	0.0457275	0.0565553	0.0126777	0.125074	0.110479	0.0944875	0.0859429	0.110711	0.0258734	0.0523628	0.105635	0.0498714	0.0698539	0.0188869	0.0387564	0.0371593	0.0407144	0.0485353	0.0253231	0.0397846	0.0317915	0.0478089	0.0319073	0.130446	0.118273
	Motor
		Session 1		0.0576723	0.0107403	0.0448955	0.130902	0.0105198	0.0737351	0.0121172	0.00888443	0.0112019	0.00253961	0.00527509	0.0284293	0.043563	0.0194395	0.012506	0.0492456	0.00695589	0.0593112	0.107972	0.00743452	0.166269	0.0786047	0.233889	0.0703616	0.0272232	0.0260439	0.0516252	0.0604721	0.0151428	0.0462473	0.00283506	0.0334416	0.0199024	0.00735557	0.0273911	0.0209449	0.0143141	0.0408036	0.0390037	0.0181547	0.16023	0.196266	0.00957901
		Session 2		0.0564721	0.0110565	0.0401842	0.167096	0.0108171	0.0666543	0.0122516	0.0104175	0.0108904	0.0076953	0.00539735	0.0230404	0.0497558	0.0247617	0.0112027	0.045932	0.00778371	0.0618911	0.10436	0.00368668	0.176149	0.0865015	0.239377	0.068001	0.0252104	0.0320739	0.0531184	0.0581319	0.0166133	0.0407013	0.00266576	0.0367819	0.0200623	0.00835069	0.0252779	0.0228202	0.0131227	0.0458798	0.0292889	0.0161863	0.145561	0.183106	0.00670097
		Session 3	0.0249027	0.056133	0.0105461	0.0416862	0.182645	0.0078991	0.0706789	0.0122548	0.00903616	0.0124309	0.00526236	0.00518088	0.0220677	0.0482036	0.0204421	0.0116782	0.0478649	0.00425104	0.0629116	0.098559	0.00563739	0.169297	0.0773131	0.272912	0.0677129	0.0254524	0.0228595	0.0542235	0.0567621	0.0139196	0.0351529	0.00151813	0.0332168	0.0197737	0.00880128	0.0313813	0.0220059	0.0118558	0.0465625	0.0341261	0.0138847	0.13414	0.178119
	Somatosensory
		Session 1		0.122073	0.0305913	0.0232686	0.0813333	0.0140365	0.0213219	0.0151613	0.0102302	0.0173304	0.0246407	0.0134212	0.0345213	0.0515374	0.0118561	0.0200373	0.0382381	0.0732945	0.0168886	0.0267565	0.0151536	0.128882	0.136723	0.139097	0.032314	0.00569736	0.00978876	0.0351715	0.0408004	0.0120443	0.0505204	0.0151216		0.0107632	0.00786224	0.0315055	0.0380271	0.0108349	0.0146521	0.0335088	0.00217391	0.0494655	0.130562	0.0648657
		Session 2	0.0310492	0.129975	0.0585637	0.0122984	0.0995761	0.0121488	0.0389914	0.0178481	0.00655348	0.00254547	0.0181084	0.0232001	0.0169421	0.0518281	0.0152163	0.00848107	0.029918	0.0746222	0.0169628	0.0259856	0.0130331	0.110486	0.177601	0.122635	0.00865256	0.0129202	0.0157791	0.0152349	0.0351293	0.0125687	0.053327	0.0179177		0.0194095	0.00844599	0.0260133	0.0576173	0.00832409	0.0258488	0.0533143	0.00217391	0.0817521	0.119091	0.0252433
		Session 3	0.0142133	0.0994861	0.0479734	0.0164291	0.137765	0.00863903	0.0398899	0.0124466	0.00580877	0.0129921	0.00883305	0.0122682	0.037289	0.0432871	0.0162727	0.0106039	0.0251984	0.0461877	0.00955496	0.0338636	0.0214462	0.103415	0.173197	0.123118	0.0300008	0.014259	0.0118314	0.0201453	0.0310269	0.0139001	0.0742963	0.0142872		0.0181322	0.0079186	0.0304982	0.0503625	0.0107509	0.0210618	0.0401736	0.00217391	0.0685517	0.113426	0.028797
		Session 4	0.00989202	0.0814451	0.0398929	0.0168805	0.134025	0.00578882	0.0505767	0.010614	0.00667257	0.0065562	0.0186928	0.0157877	0.0244373	0.0536585	0.00643682	0.00521536	0.027751	0.0412674	0.0144328	0.0208385	0.0154539	0.137733	0.155275	0.105445	0.0368805	0.00502193	0.0206773	0.0496939	0.0357031	0.0112413	0.0689469	0.0130586		0.0200542	0.0056679	0.020088	0.0319113	0.00942885	0.0230822	0.0447215	0.00217391	0.079413	0.118266
Figure 1e_decoding_accuracies			Behavior n.
	Visual		1	2	3	4	5	6	7	8	9	10	11	12	13	14	15	16	17	18	19	20	21	22	23	24	25	26	27	28	29	30	31	32	33	34	35	36	37	38	39	40	41	42	43	44
		Session 1		0.745	0.03	0.3725	0.0275			0.4075	0.69	0.0125				0.015	0.0875	0.6575	0.14		0.18	0.605	0.0275	0.07	0.885		0.16	0.08				0.2025	0.6075		0.5725	0.7875	0.37	0.02		0.0475	0.305	0.2425	0.23	0.0025	0.565
		Session 2	0.5825		0.1125	0.1225	0.1975			0.49	0.2275	0.0425	0.095			0.005	0.1925		0.2075	0.445	0.4125	0.495	0.02	0.0825	0.3925	0.6075	0.31	0.0025		0.2175	0.01		0.365		0.47		0.4	0.0075		0.0375	0.0475	0.0625	0.245	0.05	0.26
		Session 3		0.2025	0.36	0.3525	0.18				0.18	0.26	0.145	0.055			0.6875		0.2175			0.12	0.045	0.4		0.0875	0.0025	0.035		0.2175		0.17	0.02		0.6475	0.3525			0.125	0.3925	0.1025	0.005	0.745	0.1125	0.015
		Session 4			0.1225	0.14	0.045			0.1025	0.215	0.2725				0.0375	0.4925		0.455		0.25	0.115	0.1225	0.3825	0.6075		0.1175	0.3225		0.185	0.075	0.145	0.2625		0.275		0.2725	0.2		0.5875	0.29	0.435	0.35	0.2425	0.255
		Session 5				0.3625	0.36				0.0925	0.0825				0.0925	0.2175		0.395		0.21	0.3025	0.09	0.305	0.2525		0.25	0.19		0.155	0.1975		0.28		0.105			0.1725		0.1925	0.05	0.0675		0.38	0.4325
		Session 6				0.005	0.175				0.145					0.1525	0.14				0.245		0.2425	0.2775				0.045			0.4325		0.2775					0.12		0.1525	0.2775	0.135		0.17	0.1975
	Auditory
		Session 1			0.1575	0.3975	0.03			0.515	0.665	0.075	0.32			0.0075	0.04	0.405	0.0475	0.67	0.015	0.59	0.03	0.025	0.835		0.075	0.15		0.455			0.3175		0.4825	0.8575	0.175			0.01	0.0675	0.2	0.0725	0.0175	0.17
		Session 2	0.8375		0.295	0.4775	0.585				0.39	0.3				0.16	0.3625		0.42		0.24	0.4475	0.18	0.4175		0.6975	0.5075	0.48		0.6975	0.2175		0.3825		0.4575			0.16		0.445	0.4275	0.285	0.5025	0.2725	0.3925
		Session 3				0.3725	0.6325				0.3875	0.2825				0.415	0.5525		0.5375		0.235	0.5025	0.18	0.5025			0.5575	0.6575			0.3725		0.465		0.2175			0.26		0.64	0.675	0.515		0.6275	0.3075
	Motor
		Session 1	0.735		0.0675	0.5525	0.37	0.41	0.5275	0.765	0.45	0.1675	0.3975			0.175	0.71		0.0325		0.455	0.2775	0.1525		0.96	0.6825	0.5725	0.215			0.0725		0.48	0.155	0.205			0.185			0.3075	0.285	0.865	0.21	0.7975	nan
		Session 2			0.525	0.665	0.2475			0.6525	0.4875					0.1075	0.2875		0.1275		0.17	0.2325	0.0325	0.155	0.4775	0.59	0.54	0.0725			0.0825		0.105		0.1275		0.585	0.045		0.7075	0.1125	0.065		0.195	0.355	0
		Session 3					0.12			0.8725						0.37	0.33		0.445		0.055	0.13	0.42	0.055	0.8025	0.7075	0.7625	0.08			0.0725		0.1725		0.43			0.16			0.1225	0.295		0.0825	0.61	0
	Somatosensory
		Session 1		0.5375	0.2925	0.105	0.1525		0.4275	0.1575	0.555	0.14				0.26	0.04		0.3675	0.165	0.2775	0.19	0.105	0.245	0.735	0.715	0.3675	0.0425		0.6175	0.2375		0.1825	0.3575	0.05	0.2225	0.2425	0.0925	0.375	0.65	0.16	0.28	0.14	0.11	0.1675	nan
		Session 2			0.2625		0.2875			0.5375	0.4975					0.16	0.1525		0.2575		0.18	0.125	0.1375	0.3625	0.5775			0.07			0.08		0.1325	0.35	0.125		0.195	0.06			0.2625	0.23		0.1775	0.52	0
[truncated: 511 more columns]

## Sheet: Figure 2
Figure 2, tuning_curves_in_superficial_layers_of_each_cortical_regionfunctional connectivity of behaviorally- and sensorially-tuned cells in visual and auditory cortices
Scripts and functions to remake the figures are at: https://github.com/bartulem/KISN-pancortical-kinematics
Data files can be downloaded from: https://figshare.com/articles/dataset/Rat_3D_Tracking_E-Phys_KISN_2020_Dataset/17903834
Figure	Script(s)	Function(s)	File(s)
Fig. 2	make_ratemaps.py	make_clean_plots	fig_2.zip

## Sheet: Figure 3
Figure 3
Fig 3a. VISUAL CORTEX						Fig 3b. AUDITORY CORTEX					Fig 3c. MOTOR CORTEX						Fig 3d. SOMATOSENSORY CORTEX
Pie charts						Pie charts					Pie charts						Pie charts
	name	val					name	val				name	val					name	val
0	Space	0.00796081				0	Space	0.00190114			0	Space	0.000652742				0	Space	0
1	Planar_body_motion	0.21188				1	Planar_body_motion	0.136882			1	Planar_body_motion	0.205614				1	Planar_body_motion	0.159091
2	Ego_head_posture	0.0967544				2	Ego_head_posture	0.117871			2	Ego_head_posture	0.10705				2	Ego_head_posture	0.0606061
3	Ego_head_movement	0.0183711				3	Ego_head_movement	0.0171103			3	Ego_head_movement	0.0280679				3	Ego_head_movement	0.00505051
4	Allo_head_posture	0.0936926				4	Allo_head_posture	0.224335			4	Allo_head_posture	0.0502611				4	Allo_head_posture	0.00505051
5	Allo_head_movement	0.15493				5	Allo_head_movement	0.081749			5	Allo_head_movement	0.0979112				5	Allo_head_movement	0.00252525
6	Back_posture	0.0189835				6	Back_posture	0.0247148			6	Back_posture	0.107702				6	Back_posture	0.122475
7	Back_movement	0.0128598				7	Back_movement	0.0285171			7	Back_movement	0.16906				7	Back_movement	0.14899
8	Neck_posture	0.00367422				8	Neck_posture	0			8	Neck_posture	0.00522193				8	Neck_posture	0.010101
9	Neck_movement	0.00061237				9	Neck_movement	0			9	Neck_movement	0.017624				9	Neck_movement	0.00252525
10	unclassified	0.380282				10	unclassified	0.36692			10	unclassified	0.210836				10	unclassified	0.483586
Polar Charts						Polar Charts					Polar Charts						Polar Charts
	feature	width	length				feature	width	length			feature	width	length				feature	width	length
0	SM	0.888633	0.440386			0	SM	0.585432	0.331101		0	SM	0.717927	0.340564			0	SM	0.946987	0.459678
1	S	0.28366	0.525798			1	S	0.142954	0.407882		1	S	0.216966	0.373254			1	S	0.33821	0.576328
2	BD1	0.484481	0.325232			2	BD1	0.496937	0.270976		2	BD1	0.421584	0.323396			2	BD1	0.653872	0.302408
3	BD	0.0251026	0.424368			3	BD	0.0136147	0.335167		3	P	0.00176395	0.577112			3	NE1	0.127768	0.195603
4	P	0.0225924	0.531936			4	NE1	0.0748809	0.0457554		4	NE1	0.222258	0.220404			4	NE	0.0901893	0.501897
5	NE1	0.0627565	0.106438			5	NE	0.0272294	0.139905		5	NE	0.0670301	0.258523			5	BP1	0.496041	0.220677
6	NE	0.0225924	0.494312			6	BP1	0.217835	0.179313		6	BP1	0.405708	0.162354			6	BA1	1.26265	0.509047
7	BP1	0.178229	0.203147			7	BA1	0.36079	0.225175		7	BA1	0.878446	0.366312			7	BP	0.435915	0.460976
8	BA1	0.233454	0.161364			8	BP	0.10211	0.307055		8	BP	0.257537	0.289673			8	BA	0.879345	0.558337
9	BP	0.175718	0.398689			9	BA	0.190606	0.247824		9	BA	0.53624	0.363825			9	AHA1	0.105221	0.242461
10	BA	0.0602463	0.240885			10	AHP1	0.176991	0.156579		10	AHP1	0.239897	0.265205			10	AHR1	0.0150315	0.12379
11	AHP1	0.148105	0.198255			11	AHA1	0.707965	0.253953		11	AHA1	0.377485	0.284802			11	AHP	0.0826735	0.242044
12	AHA1	1.0769	0.389728			12	AHR1	0.251872	0.106633		12	AHR1	0.229313	0.244778			12	AHR	0.0676419	0.315736
13	AHR1	0.235965	0.155474			13	AHP	0.56501	0.387379		13	AHP	0.194034	0.268688			13	EHP1	0.0450946	0.204288
14	AHP	0.366498	0.312463			14	AHA	0.0272294	0.322962		14	AHR	0.19227	0.350463			14	EHA1	0.0751577	0.380676
15	AHA	0.128023	0.402395			15	AHR	0.82369	0.563671		15	EHP1	0.119949	0.148341			15	EHR1	0.00751577	0.0612053
16	AHR	0.449337	0.38411			16	EHP1	0.0748809	0.0630493		16	EHA1	0.176395	0.219013			16	EHP	0.0826735	0.33762
17	EHP1	0.123003	0.194611			17	EHA1	0.176991	0.226048		17	EHR1	0.186979	0.213547			17	EHA	0.398336	0.478366
18	EHA1	0.163167	0.243784			18	EHR1	0.183798	0.240023		18	EHP	0.155227	0.252525			18	EHR	0.172863	0.575845
19	EHR1	0.185759	0.183155			19	EHP	0.197413	0.174114		19	EHA	0.305163	0.32988
20	EHP	0.153126	0.306456			20	EHA	0.483322	0.361423		20	EHR	0.381013	0.333092
21	EHA	0.441806	0.368552			21	EHR	0.401634	0.338178
22	EHR	0.374029	0.335624
Bart Charts						Bart Charts					Bart Charts						Bart Charts
	n feature	prop cell					n feature	prop cell				n feature	prop cell					n feature	prop cell
0	1	0.368577				0	1	0.312312			0	1	0.261373				0	1	0.464548
1	2	0.261858				1	2	0.243243			1	2	0.216708				1	2	0.286064
2	3	0.160079				2	3	0.177177			2	3	0.191894				2	3	0.0855746
3	4	0.0879447				3	4	0.105105			3	4	0.138131				3	4	0.0880196
4	5	0.048419				4	5	0.0660661			4	5	0.0942928				4	5	0.0635697
5	6	0.0385375				5	6	0.039039			5	6	0.0595533				5	6	0.00733496
6	7	0.0177866				6	7	0.033033			6	7	0.0173697				6	7	0.00244499
7	8	0.006917				7	8	0.00600601			7	8	0.0140612				7	8	0.00244499
8	9	0.00395257				8	9	0.012012			8	9	0.00578991
9	10	0.00494071				9	11	0.003003			9	10	0.00082713
10	11	0.000988142				10	12	0.003003

## Sheet: Figure 4
Figure 4, topographical organization of tuning across cortical regions
		Medial to Lateral
A		Head posture, n	Head movement, n	Planar body movement, n	Classified, %	Unclassified, %
anatomical bin	1	12	15	17	46.3	53.7
	2	8	25	43	50.6	49.4
	3	23	36	73	47	53
	4	31	58	128	70.6	29.4
	5	72	61	93	81.7	18.3
	6	95	31	68	68.5	31.5
	7	19	2	13	48.4	51.6
		Posterior to Anterior
B		Head posture, n	Head movement, n	Back posture, n	Back movement, n	Classified, %	Unclassified,%
anatomical bin	1	3	1	6	3	36.6	63.4
	2	40	2	62	69	41.2	58.8
	3	12	4	55	110	62.2	37.8
	4	41	12	50	60	76.6	23.4
	5	66	26	45	72	84.7	15.3
	6	115	105	21	31	82.9	17.1
	7	24	44	2	0	78.6	21.4

## Sheet: Figure 5
Figure 5 sound and light modulation in auditory and visual cortices
Scripts and functions to remake the figures are at: https://github.com/bartulem/KISN-pancortical-kinematics
Data files can be downloaded from: https://figshare.com/articles/dataset/Rat_3D_Tracking_E-Phys_KISN_2020_Dataset/17903834
Figure	Function(s)	File(s)
Fig. 5a	sound_modulation_summary	fig_5AB.zip, neuronal_data_condensed.csv
Fig. 5b	luminance_modulation_summary	fig_5AB.zip, neuronal_data_condensed.csv
Fig. 5c	modulation_along_probe	fig_5C.zip, neuronal_data_condensed.csv
Fig5a & b	Fig5c					Fig5d	AUDITORY CORTICES							VISUAL CORTICES
Raw data (spike trains) are shown in figure	Session ID	Cell ID	Luminance modulation	Sound Modulation			RS		FS					RS				FS
	Rat#_26473Frank_010620_distal	imec0_cl0023_ch010	-0.037928292000000002	-0.33333333300000001			433				93					1319				314
	Rat#_26473Frank_010620_distal	imec0_cl0027_ch010					BEHAVIOR		NO_BEHAVIOR		BEHAVIOR		NO_BEHAVIOR			BEHAVIOR		NO_BEHAVIOR		BEHAVIOR		NO_BEHAVIOR
	Rat#_26473Frank_010620_distal	imec0_cl0034_ch016	-0.187240194	0.10211946099999999			273		160		60		33			787		532		224		90
	Rat#_26473Frank_010620_distal	imec0_cl0035_ch017	-0.66640537700000002	-0.55000000000000004			SOUND	NO SOUND	SOUND	NO SOUND	SOUND	NO SOUND	SOUND	NO SOUND		LUMINANCE	NO LUMINANCE	LUMINANCE	NO LUMINANCE	LUMINANCE	NO LUMINANCE	LUMINANCE	NO LUMINANCE
	Rat#_26473Frank_010620_distal	imec0_cl0036_ch017	-0.028076450999999999	-0.16			99	174	50	110	21	39	11	22		242	545	160	372	85	139	35	55
	Rat#_26473Frank_010620_distal	imec0_cl0050_ch027
	Rat#_26473Frank_010620_distal	imec0_cl0064_ch033	0.63935654500000005
	Rat#_26473Frank_010620_distal	imec0_cl0067_ch035	-0.28535601199999999	-0.010638297999999999			behavior	333								behavior	1011
	Rat#_26473Frank_010620_distal	imec0_cl0073_ch038	-0.047818527999999999	-0.10204081600000001			sound	181								luminance	532
	Rat#_26473Frank_010620_distal	imec0_cl0084_ch046	0.17152199900000001	-0.51578947399999997			beh&sound	120								beh&luminance	327
	Rat#_26473Frank_010620_distal	imec0_cl0088_ch048	0.51270769599999999	-0.764705882			none	132								none	427
	Rat#_26473Frank_010620_distal	imec0_cl0090_ch050	0.53538306800000002	-0.055118109999999998
	Rat#_26473Frank_010620_distal	imec0_cl0097_ch056	0.090542089000000006	-1
	Rat#_26473Frank_010620_distal	imec0_cl0099_ch055	0.28115092899999999	0
	Rat#_26473Frank_010620_distal	imec0_cl0102_ch057	-0.028856033999999999	-0.38461538499999998
	Rat#_26473Frank_010620_distal	imec0_cl0118_ch062	-0.49284865500000002
	Rat#_26473Frank_010620_distal	imec0_cl0128_ch066	0.18530671900000001	-0.77777777800000003
	Rat#_26473Frank_010620_distal	imec0_cl0130_ch068	0.53533768500000001	-0.77391304299999997
	Rat#_26473Frank_010620_distal	imec0_cl0131_ch068	0.51739220799999996	-0.428571429
	Rat#_26473Frank_010620_distal	imec0_cl0144_ch076	0.021252258	0
	Rat#_26473Frank_010620_distal	imec0_cl0167_ch090	-0.109582226	0.48936170200000001
	Rat#_26473Frank_010620_distal	imec0_cl0171_ch093	0.47975835700000002	-0.31578947400000001
	Rat#_26473Frank_010620_distal	imec0_cl0206_ch111	-0.087045205	0.043577982000000001
	Rat#_26473Frank_010620_distal	imec0_cl0215_ch118	-0.020532397000000001	0.77586206899999999
	Rat#_26473Frank_010620_distal	imec0_cl0225_ch123	-0.131738144	0.20000000000000001
	Rat#_26473Frank_010620_distal	imec0_cl0232_ch126	-0.61107656899999996	0.55555555599999995
	Rat#_26473Frank_010620_distal	imec0_cl0242_ch130	-0.22138903300000001	0.33333333300000001
	Rat#_26473Frank_010620_distal	imec0_cl0247_ch133	0.02597211	-0.534090909
	Rat#_26473Frank_010620_distal	imec0_cl0275_ch146	-0.105146481	-0.058823528999999999
	Rat#_26473Frank_010620_distal	imec0_cl0290_ch156	-0.274959232	-0.67049808399999999
	Rat#_26473Frank_010620_distal	imec0_cl0291_ch156	0.048226299	-0.26153846200000003
	Rat#_26473Frank_010620_distal	imec0_cl0293_ch156
	Rat#_26473Frank_010620_distal	imec0_cl0294_ch156	-0.029761047999999998	-0.56164383600000001
	Rat#_26473Frank_010620_distal	imec0_cl0336_ch186	-0.033005544999999997	0.32792584000000002
	Rat#_26473Frank_010620_distal	imec0_cl0352_ch197	0.00027248300000000001	-0.18181818199999999
	Rat#_26473Frank_010620_distal	imec0_cl0377_ch222	0.19603284400000001	-0.58620689699999995
	Rat#_26473Frank_010620_distal	imec0_cl0426_ch258	-0.062359017000000003	-0.64285714299999996
	Rat#_26473Frank_010620_distal	imec0_cl0439_ch270	-0.24521942499999999	-0.428571429
	Rat#_26473Frank_010620_distal	imec0_cl0445_ch275	-0.077335257000000004	0.35999999999999999
	Rat#_26473Frank_010620_distal	imec0_cl0447_ch278	0.0030606079999999998	-0.83333333300000001
	Rat#_26473Frank_010620_distal	imec0_cl0477_ch301	0.102842767	-0.65988909399999995
	Rat#_26473Frank_010620_distal	imec0_cl0541_ch355	-0.014029386	-0.13402061900000001
	Rat#_26473Frank_010620_distal	imec0_cl0542_ch356	0.23820920000000001	0.21649484499999999
	Rat#_26473Frank_010620_distal	imec0_cl0547_ch358	-0.054682487000000002	-0.130434783
	Rat#_26473Frank_010620_distal	imec0_cl0561_ch368	0.052000465000000003	-0.81818181800000001
	Rat#_26473Frank_010620_distal	imec0_cl0584_ch005	-0.40254212	0.090909090999999997
	Rat#_26473Frank_010620_distal	imec0_cl0588_ch019	0.094868890999999997	-0.811320755
	Rat#_26473Frank_010620_distal	imec0_cl0594_ch034	0.091558856999999993	-0.20000000000000001
	Rat#_26473Frank_010620_distal	imec0_cl0604_ch050	0.374515826	0.14285714299999999
	Rat#_26473Frank_010620_distal	imec0_cl0605_ch050	-0.30345113099999999	-0.106575964
	Rat#_26473Frank_010620_distal	imec0_cl0615_ch063	0.210039686	0.14893617000000001
	Rat#_26473Frank_010620_distal	imec0_cl0619_ch072	-0.092722134999999997	-0.68627450999999995
	Rat#_26473Frank_010620_distal	imec0_cl0621_ch080	0.26696526100000001	0.44444444399999999
	Rat#_26473Frank_010620_distal	imec0_cl0628_ch092	-0.020385212999999999	0.59999999999999998
	Rat#_26473Frank_010620_distal	imec0_cl0644_ch142	-0.318678976	0
	Rat#_26473Frank_010620_distal	imec0_cl0646_ch150	-0.095293328999999996	-0.65853658500000001
	Rat#_26473Frank_010620_distal	imec0_cl0650_ch170	-0.063639492000000006	-0.428571429
	Rat#_26473Frank_010620_distal	imec0_cl0657_ch210	0.14326661199999999	0.125
	Rat#_26473Frank_010620_distal	imec0_cl0678_ch271	-0.110198212	0.29411764699999998
	Rat#_26473Frank_010620_distal	imec0_cl0681_ch278	0.026786421000000001	-0.87356321800000003
	Rat#_26473Frank_010620_distal	imec0_cl0689_ch318
	Rat#_26473Frank_010620_distal	imec0_cl0692_ch318	0.012794527	-0.27586206899999999
	Rat#_26473Frank_010620_distal	imec0_cl0694_ch322	0.054543932000000003	-0.383333333
	Rat#_26473Frank_010620_distal	imec0_cl0696_ch340	0.093183554000000002	0.10144927500000001
	Rat#_26473Frank_010620_distal	imec0_cl0702_ch380	-0.049334841999999997	-0.27083333300000001
	Rat#_26473Frank_010620_distal	imec0_cl0711_ch093
	Rat#_26473Frank_010620_distal	imec0_cl0714_ch110		1
	Rat#_26473Frank_010620_distal	imec0_cl0722_ch194	0.093274343999999995	-0.63636363600000001
	Rat#_26473Frank_010620_distal	imec0_cl0723_ch238	-0.19537273899999999	-0.212121212
	Rat#_26473Frank_010620_distal	imec0_cl0732_ch010
	Rat#_26473Frank_010620_distal	imec0_cl0737_ch132	0.12897266499999999	1
	Rat#_26473Frank_010620_distal	imec0_cl0738_ch151	-0.019819527999999999	-0.71428571399999996
	Rat#_26473Frank_010620_distal	imec0_cl0741_ch256	-0.0048900890000000002	-0.675824176
	Rat#_26473Frank_010620_distal	imec0_cl0742_ch254	-0.020107909	-0.31578947400000001
	Rat#_26473Frank_010620_distal	imec0_cl0750_ch056	0.070508304999999993	-0.53846153799999996
	Rat#_26473Frank_010620_distal	imec0_cl0042_ch021	-0.51444020099999999	-0.10344827600000001
	Rat#_26473Frank_010620_distal	imec0_cl0081_ch044	-0.166768996	0.25
	Rat#_26473Frank_010620_distal	imec0_cl0211_ch117	0.072348718000000006	0.31707317099999999
	Rat#_26473Frank_010620_distal	imec0_cl0307_ch162		1
	Rat#_26473Frank_010620_distal	imec0_cl0322_ch170	-0.10299032700000001
	Rat#_26473Frank_010620_distal	imec0_cl0357_ch202	0.060294708000000002	0.104803493
	Rat#_26473Frank_010620_distal	imec0_cl0376_ch222	0.041110244999999997	-0.417061611
	Rat#_26473Frank_010620_distal	imec0_cl0378_ch222	0.017662743000000002	0.91930835700000002
	Rat#_26473Frank_010620_distal	imec0_cl0419_ch251	0.025223888999999999	0.39981867599999998
	Rat#_26473Frank_010620_distal	imec0_cl0524_ch343	0.0086034660000000006	-0.68235294099999999
	Rat#_26473Frank_010620_distal	imec0_cl0590_ch027	-0.085292997999999995	0.066666666999999999
	Rat#_26473Frank_010620_distal	imec0_cl0623_ch086	0.14422938599999999	-1
	Rat#_26473Frank_010620_distal	imec0_cl0640_ch132	-0.019580697000000001	0.21428571399999999
	Rat#_26473Frank_010620_distal	imec0_cl0664_ch230	0.23061872	0.72727272700000001
	Rat#_26473Frank_010620_distal	imec0_cl0712_ch102	0.071100142000000005	0.75
	Rat#_26473Frank_010620_distal	imec0_cl0000_ch000	-0.585639884	-0.64285714299999996
	Rat#_26473Frank_010620_distal	imec0_cl0013_ch005	-0.62556879799999998	0.52941176499999998
	Rat#_26473Frank_010620_distal	imec0_cl0015_ch006	-0.84117867400000002	0.262222222
	Rat#_26473Frank_010620_distal	imec0_cl0019_ch009	0.013240797	0.026845638000000002
	Rat#_26473Frank_010620_distal	imec0_cl0033_ch015	-0.74232157499999996	0
	Rat#_26473Frank_010620_distal	imec0_cl0040_ch019	-0.64131147899999996	0.331189711
	Rat#_26473Frank_010620_distal	imec0_cl0054_ch029	-0.69204038899999998	0.049180328000000002
	Rat#_26473Frank_010620_distal	imec0_cl0057_ch030	-0.23697244000000001	0.040816326999999999
	Rat#_26473Frank_010620_distal	imec0_cl0076_ch042	-0.203395467	-0.27793696299999998
	Rat#_26473Frank_010620_distal	imec0_cl0082_ch044	-0.41307027600000001	-0.57446808500000002
	Rat#_26473Frank_010620_distal	imec0_cl0094_ch052	0.141607703	0.46666666699999998
	Rat#_26473Frank_010620_distal	imec0_cl0129_ch068	0.099051986999999994	-0.026963658000000001
	Rat#_26473Frank_010620_distal	imec0_cl0134_ch070	0.061321460000000001	0.204301075
	Rat#_26473Frank_010620_distal	imec0_cl0142_ch076	-0.24609340199999999	-0.24861878500000001
	Rat#_26473Frank_010620_distal	imec0_cl0159_ch086	0.017228094999999999	0.25303867400000002
	Rat#_26473Frank_010620_distal	imec0_cl0163_ch088	-0.045320857999999999	-0.105263158
	Rat#_26473Frank_010620_distal	imec0_cl0169_ch092	-0.22186109500000001	0.428571429
	Rat#_26473Frank_010620_distal	imec0_cl0192_ch102	-0.046411494999999997	0.51155115500000004
	Rat#_26473Frank_010620_distal	imec0_cl0203_ch108	-0.13126385600000001	0.34999999999999998
	Rat#_26473Frank_010620_distal	imec0_cl0210_ch116	0.037500360000000003	-0.42412451400000001
	Rat#_26473Frank_010620_distal	imec0_cl0227_ch123	0.0013958309999999999	-0.37655860299999999
	Rat#_26473Frank_010620_distal	imec0_cl0243_ch131	-0.36429735200000002	-0.16
	Rat#_26473Frank_010620_distal	imec0_cl0256_ch135	0.094448782999999994	0.14285714299999999
	Rat#_26473Frank_010620_distal	imec0_cl0257_ch135	-0.14811329200000001	0.391684902
	Rat#_26473Frank_010620_distal	imec0_cl0259_ch137	-0.022930901	-0.119266055
	Rat#_26473Frank_010620_distal	imec0_cl0281_ch150	-0.088726179000000002	-0.44827586200000002
	Rat#_26473Frank_010620_distal	imec0_cl0283_ch152	0.027857956999999999	-0.89873417700000002
	Rat#_26473Frank_010620_distal	imec0_cl0296_ch157	-0.054930037000000001	0.48387096800000001
	Rat#_26473Frank_010620_distal	imec0_cl0301_ch159	-0.068078893000000001	-0.431693989
	Rat#_26473Frank_010620_distal	imec0_cl0309_ch163	0.01906447	0.44
	Rat#_26473Frank_010620_distal	imec0_cl0310_ch162	-0.20170269900000001	-0.25358851700000001
	Rat#_26473Frank_010620_distal	imec0_cl0316_ch167	0.061608230999999999	0.28205128200000001
	Rat#_26473Frank_010620_distal	imec0_cl0324_ch172	0.084708801	0.55844155799999995
	Rat#_26473Frank_010620_distal	imec0_cl0338_ch186	0.052579261000000002	-0.029850746000000001
	Rat#_26473Frank_010620_distal	imec0_cl0342_ch192	0.098538868000000002	-0.33333333300000001
	Rat#_26473Frank_010620_distal	imec0_cl0343_ch194	0.027106963000000001	0.0039215689999999997
	Rat#_26473Frank_010620_distal	imec0_cl0348_ch196	-0.0028788889999999999	0.053061223999999997
	Rat#_26473Frank_010620_distal	imec0_cl0363_ch208	0.0037205329999999998	0.25465838499999999
	Rat#_26473Frank_010620_distal	imec0_cl0364_ch210	0.071491426999999996	0.486486486
	Rat#_26473Frank_010620_distal	imec0_cl0382_ch226	0.13879238399999999	0.87622149800000004
	Rat#_26473Frank_010620_distal	imec0_cl0405_ch242	0.0098038410000000006	-0.38481338500000001
	Rat#_26473Frank_010620_distal	imec0_cl0431_ch264	-0.34938670199999999	-0.46250000000000002
	Rat#_26473Frank_010620_distal	imec0_cl0448_ch279	-0.020116908999999999	-0.26005361900000001
	Rat#_26473Frank_010620_distal	imec0_cl0489_ch315	-0.11770486400000001	-0.30313588899999999
	Rat#_26473Frank_010620_distal	imec0_cl0529_ch346	-0.041768316999999999	-0.067796609999999993
	Rat#_26473Frank_010620_distal	imec0_cl0533_ch348	-0.13072719499999999	-0.0078740159999999993
	Rat#_26473Frank_010620_distal	imec0_cl0534_ch349	0.0094260520000000007	-0.24116743500000001
	Rat#_26473Frank_010620_distal	imec0_cl0549_ch362	-0.016734691999999999	0.24528301899999999
	Rat#_26473Frank_010620_distal	imec0_cl0553_ch365	0.087994408999999996	-0.496774194
	Rat#_26473Frank_010620_distal	imec0_cl0560_ch368	0.053265575000000003	0.49659863900000001
	Rat#_26473Frank_010620_distal	imec0_cl0586_ch017	-0.84706112	0.074468085000000003
	Rat#_26473Frank_010620_distal	imec0_cl0591_ch027	-0.104272294	0.142028986
	Rat#_26473Frank_010620_distal	imec0_cl0595_ch034	-0.77455084200000002	-0.116483516
	Rat#_26473Frank_010620_distal	imec0_cl0600_ch042	0.063931490999999993	0.12261580399999999
	Rat#_26473Frank_010620_distal	imec0_cl0608_ch054	0.170281087	-0.303030303
	Rat#_26473Frank_010620_distal	imec0_cl0627_ch092	-0.35816091900000002	0.696969697
	Rat#_26473Frank_010620_distal	imec0_cl0637_ch114	0.20657149499999999	0.31944444399999999
	Rat#_26473Frank_010620_distal	imec0_cl0642_ch128	0.10396032500000001	0.47802197800000001
	Rat#_26473Frank_010620_distal	imec0_cl0645_ch144	0.019024884999999998	-1
	Rat#_26473Frank_010620_distal	imec0_cl0647_ch154	-0.141897994	0.38028169000000001
	Rat#_26473Frank_010620_distal	imec0_cl0674_ch258	-0.102117789	-0.34621099599999999
	Rat#_26473Frank_010620_distal	imec0_cl0682_ch282	-0.047058066000000003	-0.67295597500000004
	Rat#_26473Frank_010620_distal	imec0_cl0683_ch290	0.086397086999999997	-0.20000000000000001
	Rat#_26473Frank_010620_distal	imec0_cl0716_ch140	0.0058094189999999997	-0.60317460300000003
	Rat#_26473Frank_010620_distal	imec0_cl0719_ch170	0.13159390400000001	0.56818181800000001
	Rat#_26473Frank_010620_distal	imec0_cl0720_ch178	-0.267342256
	Rat#_26473Frank_010620_distal	imec0_cl0269_ch145	-0.101820604	0.65853658500000001
	Rat#_26473Frank_010620_distal	imec0_cl0311_ch164	-0.20178939100000001	0.56521739100000001
	Rat#_26473Frank_010620_distal	imec0_cl0345_ch194	-0.15073687899999999	-0.26984127000000002
	Rat#_26473Frank_010620_distal	imec0_cl0361_ch206	0.102422239	0.059602649000000001
	Rat#_26473Frank_010620_distal	imec0_cl0394_ch235	0.018215426	-0.69736842099999996
	Rat#_26473Frank_010620_distal	imec0_cl0398_ch242
	Rat#_26473Frank_010620_distal	imec0_cl0399_ch240	0.100582255	0.23076923099999999
	Rat#_26473Frank_010620_distal	imec0_cl0717_ch144	0.23839384699999999	-0.31914893599999999
	Rat#_26473Frank_010620_distal	imec0_cl0636_ch111	0.24611303700000001	-0.092436975000000005
	Rat#_26473Frank_010620_distal	imec0_cl0673_ch258	-0.072664706999999995	-0.85438972199999996
	Rat#_26473Frank_010620_distal	imec0_cl0047_ch024	0.166216531	-0.115384615
	Rat#_26473Frank_010620_distal	imec0_cl0010_ch003	-0.057547974000000002	0.48387096800000001
	Rat#_26473Frank_010620_distal	imec0_cl0018_ch008	-0.39489384199999999	-0.34087237500000001
	Rat#_26473Frank_010620_distal	imec0_cl0024_ch011	-0.71890806799999996	0.66666666699999999
	Rat#_26473Frank_010620_distal	imec0_cl0029_ch013	-0.57139716399999996	0.22033898299999999
	Rat#_26473Frank_010620_distal	imec0_cl0048_ch025	-0.083401583000000001	-0.63636363600000001
	Rat#_26473Frank_010620_distal	imec0_cl0052_ch028	-0.019646924999999999	0.49078727
	Rat#_26473Frank_010620_distal	imec0_cl0115_ch062	-0.30394653999999999	0.68115941999999996
	Rat#_26473Frank_010620_distal	imec0_cl0135_ch070	0.073896059	0.341067285
	Rat#_26473Frank_010620_distal	imec0_cl0143_ch076	0.44792541299999999	8.3300000000000005e-17
	Rat#_26473Frank_010620_distal	imec0_cl0145_ch077	-0.16110318900000001	0.171875
	Rat#_26473Frank_010620_distal	imec0_cl0151_ch080	0.54886997400000004	-0.69230769199999997
	Rat#_26473Frank_010620_distal	imec0_cl0160_ch086	-0.21129837500000001	-0.44186046499999998
	Rat#_26473Frank_010620_distal	imec0_cl0196_ch104	0.17943076899999999	-0.014492754
	Rat#_26473Frank_010620_distal	imec0_cl0202_ch107	0.094507481000000004	0.31707317099999999
	Rat#_26473Frank_010620_distal	imec0_cl0205_ch110	-0.10416505600000001	1
	Rat#_26473Frank_010620_distal	imec0_cl0213_ch118	-0.079427138999999994	0.12741312699999999
	Rat#_26473Frank_010620_distal	imec0_cl0219_ch122	0.083649983999999997	0.680672269
	Rat#_26473Frank_010620_distal	imec0_cl0226_ch123	0.024580371	-0.096989966999999996
	Rat#_26473Frank_010620_distal	imec0_cl0241_ch130	-0.017131983999999999	-0.43119266099999998
	Rat#_26473Frank_010620_distal	imec0_cl0263_ch140	-0.054036489	-0.46491228099999998
	Rat#_26473Frank_010620_distal	imec0_cl0267_ch143	0.070406623000000002	0.42045454500000001
	Rat#_26473Frank_010620_distal	imec0_cl0270_ch146	0.087673770999999998	0.063157895000000006
	Rat#_26473Frank_010620_distal	imec0_cl0279_ch148	0.113337096	-0.372881356
	Rat#_26473Frank_010620_distal	imec0_cl0282_ch151	-0.135269786	-0.23999999999999999
	Rat#_26473Frank_010620_distal	imec0_cl0288_ch154	-0.033097005999999998	0.17039586900000001
	Rat#_26473Frank_010620_distal	imec0_cl0297_ch159	0.049997690999999997	-0.54545454500000001
	Rat#_26473Frank_010620_distal	imec0_cl0312_ch164	0.17397236899999999	0.39007092199999999
	Rat#_26473Frank_010620_distal	imec0_cl0314_ch166	-0.0036741690000000001	-0.097744361000000002
	Rat#_26473Frank_010620_distal	imec0_cl0319_ch168	-0.076628963999999994	1
	Rat#_26473Frank_010620_distal	imec0_cl0341_ch190	-0.12949000599999999	0.060773480999999997
	Rat#_26473Frank_010620_distal	imec0_cl0438_ch268	-0.072475033999999994	-0.078767122999999994
	Rat#_26473Frank_010620_distal	imec0_cl0566_ch373	0.018804867999999999	0.12385919200000001
	Rat#_26473Frank_010620_distal	imec0_cl0602_ch049	-0.10391396999999999	-0.083870968000000004
	Rat#_26473Frank_010620_distal	imec0_cl0713_ch102	0.494403486
	Rat#_26473Frank_010620_distal	imec0_cl0736_ch054	-0.36762769699999998	0.026275116000000001
	Rat#_26473Frank_010620_distal	imec0_cl0739_ch219	-0.061702880000000002	0.0024752480000000002
	Rat#_26473Frank_010620_distal	imec0_cl0231_ch126	-0.66257023100000001	1.3299999999999999e-16
	Rat#_26473Frank_010620_distal	imec0_cl0308_ch162	0.032752924000000003	-0.368421053
	Rat#_26473Frank_010620_distal	imec0_cl0563_ch371	0.044150696000000003	-0.171686747
	Rat#_26473Frank_010620_distal	imec0_cl0157_ch085
	Rat#_26473Frank_010620_distal	imec0_cl0280_ch151	-0.12398902000000001	-0.54166666699999999
	Rat#_26473Frank_010620_distal	imec0_cl0536_ch350	-0.002594669	-0.024793388
	Rat#_26473Frank_010620_distal	imec0_cl0639_ch126	-0.21949273	-0.194174757
	Rat#_26473Frank_010620_distal	imec0_cl0727_ch296	0.055379798000000001	0.59999999999999998
	Rat#_26473Frank_010620_distal	imec0_cl0044_ch022	-0.181244409	-0.012448133
	Rat#_26473Frank_010620_distal	imec0_cl0086_ch047	-0.61961621	-0.10181311
	Rat#_26473Frank_010620_distal	imec0_cl0277_ch147	0.027639408000000001	-0.66666666699999999
	Rat#_26473Frank_010620_distal	imec0_cl0401_ch241	-0.013109572999999999	-0.26190476200000001
	Rat#_26473Frank_010620_distal	imec0_cl0525_ch343	-0.023009392	0.123689727
	Rat#_26473Frank_010620_distal	imec0_cl0610_ch052	0.16756375400000001	-0.1875
	Rat#_26473Frank_010620_distal	imec0_cl0622_ch085	-0.115110401	0.54545454500000001
	Rat#_26473Frank_010620_distal	imec0_cl0012_ch004	-0.31598664199999998	0.111111111
	Rat#_26473Frank_010620_distal	imec0_cl0014_ch005	-0.54811722699999998	0.28774928799999999
	Rat#_26473Frank_010620_distal	imec0_cl0056_ch029	-0.233119355	-0.28421052600000002
	Rat#_26473Frank_010620_distal	imec0_cl0070_ch038	-0.73619227600000003	-0.428571429
	Rat#_26473Frank_010620_distal	imec0_cl0104_ch057	0.018156779000000001	0.196347032
	Rat#_26473Frank_010620_distal	imec0_cl0109_ch060	0.166335752	-0.35294117600000002
	Rat#_26473Frank_010620_distal	imec0_cl0122_ch065	0.43154794699999999	0
	Rat#_26473Frank_010620_distal	imec0_cl0124_ch066	0.032340226999999999	0.111111111
	Rat#_26473Frank_010620_distal	imec0_cl0156_ch083	0.145681742	-0.21428571399999999
	Rat#_26473Frank_010620_distal	imec0_cl0165_ch090	-0.024367119	-0.42105263199999998
	Rat#_26473Frank_010620_distal	imec0_cl0166_ch090	-0.087470595999999998	-0.044145873000000002
	Rat#_26473Frank_010620_distal	imec0_cl0228_ch125	-0.15560993200000001	-0.14579055399999999
	Rat#_26473Frank_010620_distal	imec0_cl0234_ch128	-0.0054461860000000004	-0.32584269700000001
	Rat#_26473Frank_010620_distal	imec0_cl0237_ch129	0.067387494000000006	-0.24293785300000001
	Rat#_26473Frank_010620_distal	imec0_cl0245_ch132	-0.038360031000000003	-0.152
	Rat#_26473Frank_010620_distal	imec0_cl0260_ch138	-0.000214546	0.39088729
	Rat#_26473Frank_010620_distal	imec0_cl0287_ch154	0.024860295000000001	0.10280373800000001
	Rat#_26473Frank_010620_distal	imec0_cl0289_ch154	-0.45373163100000002	-0.59537572299999997
	Rat#_26473Frank_010620_distal	imec0_cl0302_ch160	0.029156867999999999	-0.12371134
	Rat#_26473Frank_010620_distal	imec0_cl0320_ch170	0.060976944999999998	0.045871559999999999
	Rat#_26473Frank_010620_distal	imec0_cl0329_ch174
	Rat#_26473Frank_010620_distal	imec0_cl0331_ch178	0.014679038	0.58426966300000005
	Rat#_26473Frank_010620_distal	imec0_cl0344_ch194	0.071076589999999995	-0.063122923999999997
	Rat#_26473Frank_010620_distal	imec0_cl0369_ch216	0.105874019	0.52941176499999998
	Rat#_26473Frank_010620_distal	imec0_cl0425_ch257	0.098531337999999996	-0.38758620700000002
	Rat#_26473Frank_010620_distal	imec0_cl0441_ch271	-0.13010965499999999	0.086206897000000005
	Rat#_26473Frank_010620_distal	imec0_cl0455_ch286	0.084386274999999997	-0.49404761899999999
	Rat#_26473Frank_010620_distal	imec0_cl0473_ch298	0.074006945000000005	1
	Rat#_26473Frank_010620_distal	imec0_cl0501_ch318	0.077992339999999993	-0.43727162000000003
	Rat#_26473Frank_010620_distal	imec0_cl0502_ch322	0.111328571	-0.105
	Rat#_26473Frank_010620_distal	imec0_cl0504_ch322	0.10002591	-0.183574879
	Rat#_26473Frank_010620_distal	imec0_cl0531_ch346	0.041499607000000001	-0.072072072000000001
	Rat#_26473Frank_010620_distal	imec0_cl0540_ch356	-0.016423806999999999	-0.015945330000000001
	Rat#_26473Frank_010620_distal	imec0_cl0556_ch368	-0.010177027999999999	-9.7799999999999994e-17
	Rat#_26473Frank_010620_distal	imec0_cl0559_ch368	0.084100853000000003	0.31937172800000002
	Rat#_26473Frank_010620_distal	imec0_cl0573_ch378	-0.105278907	0.13494809699999999
	Rat#_26473Frank_010620_distal	imec0_cl0581_ch000	0	0
	Rat#_26473Frank_010620_distal	imec0_cl0589_ch023	-0.63522229500000005	1
	Rat#_26473Frank_010620_distal	imec0_cl0630_ch098	0.039450973	0.13793103400000001
	Rat#_26473Frank_010620_distal	imec0_cl0648_ch154	-0.14412085599999999	-0.36170212800000001
	Rat#_26473Frank_010620_distal	imec0_cl0656_ch198	0.092939094	0.61290322600000002
	Rat#_26473Frank_010620_distal	imec0_cl0672_ch254	0.023190812000000002	-0.57499999999999996
	Rat#_26473Frank_010620_distal	imec0_cl0677_ch270	0.72224152600000002	-1
	Rat#_26473Frank_010620_distal	imec0_cl0701_ch374	0.067073340999999995	0
	Rat#_26473Frank_010620_distal	imec0_cl0704_ch038	-0.35368443199999999	0.156626506
	Rat#_26473Frank_010620_distal	imec0_cl0708_ch055	0.57531850200000001	0.25
	Rat#_26473Frank_010620_distal	imec0_cl0306_ch162	-0.25689028800000002	0.209876543
	Rat#_26473Frank_010620_distal	imec0_cl0607_ch053	0.424046066	-0.061224489999999999
	Rat#_26473Frank_010620_distal	imec0_cl0004_ch001	-0.88720951299999995	0.21994134900000001
	Rat#_26473Frank_010620_distal	imec0_cl0037_ch018	-0.74086396399999999	0.40000000000000002
	Rat#_26473Frank_010620_distal	imec0_cl0069_ch035	0.32089100399999998	-0.73684210500000002
	Rat#_26473Frank_010620_distal	imec0_cl0123_ch066	-0.24594675099999999	0.12903225800000001
	Rat#_26473Frank_010620_distal	imec0_cl0140_ch074	-0.00088924700000000002	-0.45054945099999999
	Rat#_26473Frank_010620_distal	imec0_cl0153_ch079	0.26664411300000002	0.069620253000000007
	Rat#_26473Frank_010620_distal	imec0_cl0191_ch102	0.13255533799999999	0.85185185200000002
	Rat#_26473Frank_010620_distal	imec0_cl0216_ch121	0.21638471000000001	-0.26241134799999999
	Rat#_26473Frank_010620_distal	imec0_cl0220_ch122	-0.080444280000000007	0.48076923100000002
	Rat#_26473Frank_010620_distal	imec0_cl0299_ch156	-0.14822358099999999	0.27167630100000001
	Rat#_26473Frank_010620_distal	imec0_cl0318_ch167	-0.22968617999999999	0.68292682900000001
	Rat#_26473Frank_010620_distal	imec0_cl0321_ch170	-0.098502980000000004	0.29523809499999998
	Rat#_26473Frank_010620_distal	imec0_cl0617_ch066	-0.208864046	0.54838709699999999
	Rat#_26473Frank_010620_distal	imec0_cl0707_ch053	0.335044387	0.043478260999999997
	Rat#_26473Frank_010620_distal	imec0_cl0710_ch074	-0.28689935300000002	-0.52941176499999998
	Rat#_26473Frank_010620_distal	imec0_cl0749_ch044	0.045711453999999999	0.30434782599999999
	Rat#_26473Frank_010620_distal	imec0_cl0564_ch370	-0.012927805000000001	0.17790055199999999
	Rat#_26473Frank_010620_distal	imec0_cl0598_ch040	-0.19239414299999999	0.59550561800000001
	Rat#_26473Frank_010620_distal	imec0_cl0011_ch003	0.62167034600000004	-0.090909090999999997
	Rat#_26473Frank_010620_distal	imec0_cl0039_ch018	0.34887169899999998	-0.35877862599999999
	Rat#_26473Frank_010620_distal	imec0_cl0058_ch035	0.36770003600000001	0.139072848
	Rat#_26473Frank_010620_distal	imec0_cl0078_ch043	-0.83697266000000003	-0.18773946399999999
	Rat#_26473Frank_010620_distal	imec0_cl0098_ch054	-0.206984747	0.18181818199999999
	Rat#_26473Frank_010620_distal	imec0_cl0108_ch059	0.14884830700000001	-0.015659955
	Rat#_26473Frank_010620_distal	imec0_cl0137_ch074	-0.13795539100000001	0.28000000000000003
	Rat#_26473Frank_010620_distal	imec0_cl0162_ch087	-0.186566068	0.90243902399999998
	Rat#_26473Frank_010620_distal	imec0_cl0255_ch134	0.16677025200000001	0.24590163900000001
	Rat#_26473Frank_010620_distal	imec0_cl0458_ch286	-0.057963757999999997	0.53398058299999995
	Rat#_26473Frank_010620_distal	imec0_cl0511_ch330	0.0054603000000000004	0.234567901
	Rat#_26473Frank_010620_distal	imec0_cl0618_ch074	-0.302004263	-0.39534883700000001
	Rat#_26473Frank_010620_distal	imec0_cl0633_ch102	-0.015411833	-0.31818181800000001
	Rat#_26473Frank_010620_distal	imec0_cl0675_ch258	-0.107300072	-0.77777777800000003
	Rat#_26473Frank_010620_distal	imec0_cl0721_ch186	-0.124413343	0.4375
	Rat#_26473Frank_010620_distal	imec0_cl0053_ch029	-0.34108887599999999	-0.58119658100000005
	Rat#_26473Frank_010620_distal	imec0_cl0091_ch050	-0.24329746799999999	0.25
	Rat#_26473Frank_010620_distal	imec0_cl0106_ch058	-0.043694564999999998	0.25333333299999999
	Rat#_26473Frank_010620_distal	imec0_cl0116_ch062	0.39387207899999999	1
	Rat#_26473Frank_010620_distal	imec0_cl0121_ch063	0.17410198299999999	0.071428570999999996
	Rat#_26473Frank_010620_distal	imec0_cl0201_ch107	0.1469143	-0.127388535
	Rat#_26473Frank_010620_distal	imec0_cl0246_ch133	-0.027110480999999999	-0.33333333300000001
	Rat#_26473Frank_010620_distal	imec0_cl0266_ch143	-0.237481939	0.41111111099999997
	Rat#_26473Frank_010620_distal	imec0_cl0303_ch160	-0.15106351400000001	0.44615384600000002
	Rat#_26473Frank_010620_distal	imec0_cl0433_ch265	-0.084526427000000001	0.46666666699999998
	Rat#_26473Frank_010620_distal	imec0_cl0443_ch274	-0.064498949999999999	0.28000000000000003
	Rat#_26473Frank_010620_distal	imec0_cl0535_ch350	0.074573387000000005	-0.33913043500000001
	Rat#_26473Frank_010620_distal	imec0_cl0616_ch065	0.20729488800000001	-0.1875
	Rat#_26473Frank_010620_distal	imec0_cl0658_ch210	-0.14784417599999999	0.77254902000000003
	Rat#_26473Frank_010620_distal	imec0_cl0155_ch083	-0.0035971779999999999	0.048984468000000003
	Rat#_26473Frank_010620_distal	imec0_cl0194_ch103	0.060708645999999998	-0.125
	Rat#_26473Frank_010620_distal	imec0_cl0349_ch196	-0.102515223	-0.74545454499999997
	Rat#_26473Frank_010620_distal	imec0_cl0462_ch294	0.059423444999999998	-0.46511627900000002
	Rat#_26473Frank_010620_distal	imec0_cl0472_ch298		1
	Rat#_26473Frank_010620_distal	imec0_cl0626_ch094	-0.060731809999999997	0.73684210500000002
	Rat#_26473Frank_010620_distal	imec0_cl0655_ch194	-0.113525219	0.29999999999999999
	Rat#_26473Frank_010620_distal	imec0_cl0661_ch222	0.22995787600000001	-0.31428571399999999
	Rat#_26473Frank_010620_distal	imec0_cl0006_ch001	-0.036618408999999998	-0.162105263
	Rat#_26473Frank_010620_distal	imec0_cl0214_ch118	0.096673507000000006	-0.19431279600000001
	Rat#_26473Frank_010620_distal	imec0_cl0625_ch094	-0.095235494000000004	-0.098039215999999998
	Rat#_26473Frank_010620_distal	imec0_cl0041_ch021	-0.99279144900000005	1
	Rat#_26473Frank_010620_distal	imec0_cl0051_ch027	0.17352574500000001	0.22705313999999999
	Rat#_26473Frank_010620_distal	imec0_cl0168_ch092	0.20334777500000001	-0.55932203400000002
	Rat#_26473Frank_010620_distal	imec0_cl0609_ch055	-0.178154704	-0.31645569600000001
	Rat#_26473Frank_010620_distal	imec0_cl0038_ch018	0.49683568700000003	0.027777777999999999
	Rat#_26473Frank_010620_distal	imec0_cl0074_ch042	0.12418710600000001	0.256880734
	Rat#_26473Frank_010620_distal	imec0_cl0101_ch056	0.28671642400000003	0.625
	Rat#_26473Frank_010620_distal	imec0_cl0103_ch057	-0.014000169	0.17000000000000001
	Rat#_26473Frank_010620_distal	imec0_cl0120_ch064	0.23877992200000001	-0.037037037000000002
	Rat#_26473Frank_010620_distal	imec0_cl0147_ch077	0.048891598000000001	0.13155080199999999
	Rat#_26473Frank_010620_distal	imec0_cl0152_ch080	0.136634176	-0.243243243
	Rat#_26473Frank_010620_distal	imec0_cl0172_ch094	0.12840473999999999	0.0085836909999999992
	Rat#_26473Frank_010620_distal	imec0_cl0189_ch098	-0.0041561640000000004	0.22807017500000001
	Rat#_26473Frank_010620_distal	imec0_cl0193_ch102	-0.016831155	-0.0625
	Rat#_26473Frank_010620_distal	imec0_cl0198_ch105	0.085590946000000001	0.236514523
	Rat#_26473Frank_010620_distal	imec0_cl0199_ch106	-0.13120146799999999	0.084795322000000006
	Rat#_26473Frank_010620_distal	imec0_cl0207_ch112	0.045019218	0.218181818
	Rat#_26473Frank_010620_distal	imec0_cl0208_ch114	-0.0050239860000000003	-0.069053708000000005
	Rat#_26473Frank_010620_distal	imec0_cl0218_ch122	-0.076134583000000006	0.51381215499999999
	Rat#_26473Frank_010620_distal	imec0_cl0235_ch131	-0.014277411	0.136752137
	Rat#_26473Frank_010620_distal	imec0_cl0238_ch129	-0.30609509200000001	0.86813186799999997
	Rat#_26473Frank_010620_distal	imec0_cl0239_ch131	0.078057929999999998	-0.21621621599999999
	Rat#_26473Frank_010620_distal	imec0_cl0265_ch146	-0.070294322000000006	-0.069252077999999995
	Rat#_26473Frank_010620_distal	imec0_cl0268_ch144	-0.064892087000000001	0.50889679700000001
	Rat#_26473Frank_010620_distal	imec0_cl0315_ch167	-0.058636517999999999	-0.115044248
	Rat#_26473Frank_010620_distal	imec0_cl0317_ch167	-0.001486327	0.104726599
	Rat#_26473Frank_010620_distal	imec0_cl0337_ch186	0.021290979000000002	-0.017341039999999999
	Rat#_26473Frank_010620_distal	imec0_cl0358_ch202	-0.047065324999999998	0.16981132099999999
	Rat#_26473Frank_010620_distal	imec0_cl0392_ch234	0.015855727	0.11574074099999999
	Rat#_26473Frank_010620_distal	imec0_cl0422_ch254	-0.19965335300000001	1
	Rat#_26473Frank_010620_distal	imec0_cl0424_ch257	0.0039005849999999998	1
	Rat#_26473Frank_010620_distal	imec0_cl0427_ch260	0.130669642	-0.517241379
	Rat#_26473Frank_010620_distal	imec0_cl0436_ch266	-0.057701073999999998	-0.87958115199999998
	Rat#_26473Frank_010620_distal	imec0_cl0460_ch290	-0.201594511	0.21419828599999999
	Rat#_26473Frank_010620_distal	imec0_cl0463_ch293	-0.094225591999999997	0.127272727
	Rat#_26473Frank_010620_distal	imec0_cl0482_ch307	0.10531858600000001	-0.5625
	Rat#_26473Frank_010620_distal	imec0_cl0505_ch323	-0.0039086040000000004	-0.61475409800000003
	Rat#_26473Frank_010620_distal	imec0_cl0507_ch328	-0.24490633000000001	0.124423963
	Rat#_26473Frank_010620_distal	imec0_cl0546_ch358	0.039700588000000002	-0.40782122900000001
	Rat#_26473Frank_010620_distal	imec0_cl0593_ch034	0.381466684	0.012345679
	Rat#_26473Frank_010620_distal	imec0_cl0620_ch079	-0.12044342800000001	0.76190476200000001
	Rat#_26473Frank_010620_distal	imec0_cl0631_ch098	-0.112427469	0.24242424200000001
	Rat#_26473Frank_010620_distal	imec0_cl0652_ch178	0.004148606	-0.165991903
	Rat#_26473Frank_010620_distal	imec0_cl0666_ch241	-0.0071068320000000004	-0.52362204700000003
	Rat#_26473Frank_010620_distal	imec0_cl0679_ch274	-0.039967599999999999	0
	Rat#_26473Frank_010620_distal	imec0_cl0680_ch277	0.056522155999999997	-0.39534883700000001
	Rat#_26473Frank_010620_distal	imec0_cl0685_ch296	-0.10228754	-0.25
	Rat#_26473Frank_010620_distal	imec0_cl0693_ch322	0.064224645999999996	-0.84100418399999999
	Rat#_26473Frank_010620_distal	imec0_cl0729_ch110	0.117435321	0.76000000000000001
	Rat#_26473Frank_010620_distal	imec0_cl0730_ch154	0.028864109999999998	-0.55855855899999995
	Rat#_26473Frank_010620_distal	imec0_cl0516_ch334	0.067636531	-0.61943319799999996
	Rat#_26473Frank_010620_distal	imec0_cl0060_ch032
	Rat#_26473Frank_010620_distal	imec0_cl0139_ch073	0.35455476600000002	0
	Rat#_26473Frank_010620_distal	imec0_cl0173_ch094	-0.69343597499999998
	Rat#_26473Frank_010620_distal	imec0_cl0200_ch106	0.076025559000000006	-1
	Rat#_26473Frank_010620_distal	imec0_cl0261_ch139	0.023154667
	Rat#_26473Frank_010620_distal	imec0_cl0325_ch172	-0.15347402800000001
	Rat#_26473Frank_010620_distal	imec0_cl0333_ch182	0.040615151000000002	-1
	Rat#_26473Frank_010620_distal	imec0_cl0335_ch182	-0.47767653199999999
	Rat#_26473Frank_010620_distal	imec0_cl0380_ch224	-0.16632517699999999
	Rat#_26473Frank_010620_distal	imec0_cl0383_ch227	-0.058552721000000002
	Rat#_26473Frank_010620_distal	imec0_cl0384_ch229
	Rat#_26473Frank_010620_distal	imec0_cl0395_ch236	-0.033418887000000001	-1
	Rat#_26473Frank_010620_distal	imec0_cl0411_ch247	0.72010092800000003	-1
	Rat#_26473Frank_010620_distal	imec0_cl0423_ch256	0.001125998
	Rat#_26473Frank_010620_distal	imec0_cl0446_ch277	0.16639395200000001	-1
	Rat#_26473Frank_010620_distal	imec0_cl0474_ch300	-0.71400301499999996	-1
	Rat#_26473Frank_010620_distal	imec0_cl0475_ch298	0.012894853	-1
	Rat#_26473Frank_010620_distal	imec0_cl0495_ch316	0.071415256999999996
	Rat#_26473Frank_010620_distal	imec0_cl0496_ch318
	Rat#_26473Frank_010620_distal	imec0_cl0508_ch328
	Rat#_26473Frank_010620_distal	imec0_cl0582_ch000
	Rat#_26473Frank_010620_distal	imec0_cl0599_ch041	-0.30827884900000002	0
	Rat#_26473Frank_010620_distal	imec0_cl0641_ch127
	Rat#_26473Frank_010620_distal	imec0_cl0649_ch159
	Rat#_26473Frank_010620_distal	imec0_cl0654_ch186	0.124125413	-1
	Rat#_26473Frank_010620_distal	imec0_cl0663_ch227	0.024586305999999999	-1
	Rat#_26473Frank_010620_distal	imec0_cl0665_ch238
	Rat#_26473Frank_010620_distal	imec0_cl0667_ch242	-0.023078772000000001
	Rat#_26473Frank_010620_distal	imec0_cl0671_ch250	0.23388652099999999	-1
	Rat#_26473Frank_010620_distal	imec0_cl0686_ch306	0.025582898999999999	-1
	Rat#_26473Frank_010620_distal	imec0_cl0687_ch310	-0.136173874	-1
	Rat#_26473Frank_010620_distal	imec0_cl0688_ch316	0.23247742900000001	-1
	Rat#_26473Frank_010620_distal	imec0_cl0690_ch318
	Rat#_26473Frank_010620_distal	imec0_cl0706_ch050	-0.039943853000000001
	Rat#_26473Frank_010620_distal	imec0_cl0724_ch250	0.069764710999999993	-1
	Rat#_26473Frank_010620_distal	imec0_cl0725_ch250	-0.193105425	-1
	Rat#_26473Frank_010620_distal	imec0_cl0731_ch010
	Rat#_26473Frank_010620_distal	imec0_cl0747_ch316	0.31584108300000002	-1
	Rat#_26473Frank_010620_Intermediate	imec0_cl0022_ch014		0.17006802700000001
	Rat#_26473Frank_010620_Intermediate	imec0_cl0027_ch018		1.2999999999999999e-16
	Rat#_26473Frank_010620_Intermediate	imec0_cl0030_ch020		-0.10000000000000001
	Rat#_26473Frank_010620_Intermediate	imec0_cl0033_ch020		0.53846153799999996
	Rat#_26473Frank_010620_Intermediate	imec0_cl0037_ch028		-0.035714285999999998
	Rat#_26473Frank_010620_Intermediate	imec0_cl0042_ch034		0.185185185
	Rat#_26473Frank_010620_Intermediate	imec0_cl0046_ch038		0
	Rat#_26473Frank_010620_Intermediate	imec0_cl0048_ch039
	Rat#_26473Frank_010620_Intermediate	imec0_cl0067_ch058		-0.45945945900000001
	Rat#_26473Frank_010620_Intermediate	imec0_cl0074_ch063		0.066666666999999999
	Rat#_26473Frank_010620_Intermediate	imec0_cl0077_ch066		-0.39130434800000002
	Rat#_26473Frank_010620_Intermediate	imec0_cl0090_ch081		-0.85714285700000004
	Rat#_26473Frank_010620_Intermediate	imec0_cl0101_ch083		-1
	Rat#_26473Frank_010620_Intermediate	imec0_cl0103_ch086		-0.83333333300000001
	Rat#_26473Frank_010620_Intermediate	imec0_cl0108_ch090		-0.16666666699999999
	Rat#_26473Frank_010620_Intermediate	imec0_cl0115_ch094		-0.41176470599999998
	Rat#_26473Frank_010620_Intermediate	imec0_cl0119_ch096		-0.33333333300000001
	Rat#_26473Frank_010620_Intermediate	imec0_cl0132_ch098		0.25
	Rat#_26473Frank_010620_Intermediate	imec0_cl0135_ch100		-0.33333333300000001
	Rat#_26473Frank_010620_Intermediate	imec0_cl0139_ch103
	Rat#_26473Frank_010620_Intermediate	imec0_cl0140_ch105
	Rat#_26473Frank_010620_Intermediate	imec0_cl0141_ch104
	Rat#_26473Frank_010620_Intermediate	imec0_cl0146_ch108		0.5
	Rat#_26473Frank_010620_Intermediate	imec0_cl0147_ch110		-0.33333333300000001
	Rat#_26473Frank_010620_Intermediate	imec0_cl0154_ch116		-0.53846153799999996
	Rat#_26473Frank_010620_Intermediate	imec0_cl0156_ch117		9.7100000000000003e-17
	Rat#_26473Frank_010620_Intermediate	imec0_cl0163_ch122
	Rat#_26473Frank_010620_Intermediate	imec0_cl0165_ch124		-0.5
	Rat#_26473Frank_010620_Intermediate	imec0_cl0167_ch126		-1
	Rat#_26473Frank_010620_Intermediate	imec0_cl0172_ch131		0.26315789499999998
	Rat#_26473Frank_010620_Intermediate	imec0_cl0177_ch135		-0.090909090999999997
	Rat#_26473Frank_010620_Intermediate	imec0_cl0184_ch138		0.33333333300000001
	Rat#_26473Frank_010620_Intermediate	imec0_cl0190_ch150		0.27586206899999999
	Rat#_26473Frank_010620_Intermediate	imec0_cl0251_ch004		0.10344827600000001
	Rat#_26473Frank_010620_Intermediate	imec0_cl0253_ch011		-0.16129032300000001
	Rat#_26473Frank_010620_Intermediate	imec0_cl0257_ch018		-0.125
	Rat#_26473Frank_010620_Intermediate	imec0_cl0258_ch020		0.11904761899999999
	Rat#_26473Frank_010620_Intermediate	imec0_cl0259_ch023		-0.049180328000000002
	Rat#_26473Frank_010620_Intermediate	imec0_cl0262_ch032		-0.5
	Rat#_26473Frank_010620_Intermediate	imec0_cl0265_ch039		0.61572052399999999
	Rat#_26473Frank_010620_Intermediate	imec0_cl0266_ch043		0.42424242400000001
	Rat#_26473Frank_010620_Intermediate	imec0_cl0268_ch047		0.5
	Rat#_26473Frank_010620_Intermediate	imec0_cl0270_ch047		-0.59999999999999998
	Rat#_26473Frank_010620_Intermediate	imec0_cl0274_ch061		-0.20000000000000001
	Rat#_26473Frank_010620_Intermediate	imec0_cl0286_ch080		-0.71428571399999996
	Rat#_26473Frank_010620_Intermediate	imec0_cl0287_ch083		-1
	Rat#_26473Frank_010620_Intermediate	imec0_cl0290_ch086		-0.81818181800000001
	Rat#_26473Frank_010620_Intermediate	imec0_cl0297_ch098		-1
	Rat#_26473Frank_010620_Intermediate	imec0_cl0298_ch100		-0.66666666699999999
	Rat#_26473Frank_010620_Intermediate	imec0_cl0299_ch102		-0.68421052599999999
	Rat#_26473Frank_010620_Intermediate	imec0_cl0300_ch103		-1
	Rat#_26473Frank_010620_Intermediate	imec0_cl0302_ch101		0.111111111
	Rat#_26473Frank_010620_Intermediate	imec0_cl0306_ch108		0.6875
	Rat#_26473Frank_010620_Intermediate	imec0_cl0307_ch111		0.20000000000000001
	Rat#_26473Frank_010620_Intermediate	imec0_cl0308_ch112		1
	Rat#_26473Frank_010620_Intermediate	imec0_cl0309_ch117		1
	Rat#_26473Frank_010620_Intermediate	imec0_cl0313_ch119		0.23076923099999999
	Rat#_26473Frank_010620_Intermediate	imec0_cl0314_ch122		-1
	Rat#_26473Frank_010620_Intermediate	imec0_cl0315_ch124		-1.2999999999999999e-16
	Rat#_26473Frank_010620_Intermediate	imec0_cl0317_ch130		-0.33333333300000001
	Rat#_26473Frank_010620_Intermediate	imec0_cl0319_ch132		-0.33333333300000001
	Rat#_26473Frank_010620_Intermediate	imec0_cl0320_ch132		0.75
	Rat#_26473Frank_010620_Intermediate	imec0_cl0324_ch144		0.14285714299999999
	Rat#_26473Frank_010620_Intermediate	imec0_cl0325_ch148		-0.405405405
	Rat#_26473Frank_010620_Intermediate	imec0_cl0326_ch154		-0.22580645199999999
	Rat#_26473Frank_010620_Intermediate	imec0_cl0328_ch156		0.090909090999999997
	Rat#_26473Frank_010620_Intermediate	imec0_cl0330_ch162		0.59999999999999998
	Rat#_26473Frank_010620_Intermediate	imec0_cl0337_ch002		0.48717948700000002
	Rat#_26473Frank_010620_Intermediate	imec0_cl0339_ch016		-0.38461538499999998
	Rat#_26473Frank_010620_Intermediate	imec0_cl0340_ch018		0.65116279099999996
	Rat#_26473Frank_010620_Intermediate	imec0_cl0345_ch075		-0.14285714299999999
	Rat#_26473Frank_010620_Intermediate	imec0_cl0349_ch090		-0.571428571
	Rat#_26473Frank_010620_Intermediate	imec0_cl0350_ch102		1
	Rat#_26473Frank_010620_Intermediate	imec0_cl0357_ch124		-0.428571429
	Rat#_26473Frank_010620_Intermediate	imec0_cl0372_ch052		0.33333333300000001
	Rat#_26473Frank_010620_Intermediate	imec0_cl0373_ch070		-0.428571429
	Rat#_26473Frank_010620_Intermediate	imec0_cl0375_ch081		-0.59999999999999998
	Rat#_26473Frank_010620_Intermediate	imec0_cl0377_ch110		-0.59999999999999998
	Rat#_26473Frank_010620_Intermediate	imec0_cl0004_ch002		-0.31578947400000001
	Rat#_26473Frank_010620_Intermediate	imec0_cl0016_ch012		0.70731707300000002
	Rat#_26473Frank_010620_Intermediate	imec0_cl0028_ch019		-0.25525525500000001
	Rat#_26473Frank_010620_Intermediate	imec0_cl0047_ch038		0.38461538499999998
	Rat#_26473Frank_010620_Intermediate	imec0_cl0088_ch076		-0.428571429
	Rat#_26473Frank_010620_Intermediate	imec0_cl0174_ch134		0.037037037000000002
	Rat#_26473Frank_010620_Intermediate	imec0_cl0367_ch074		0.20000000000000001
	Rat#_26473Frank_010620_Intermediate	imec0_cl0376_ch088		0.27272727299999999
	Rat#_26473Frank_010620_Intermediate	imec0_cl0075_ch064		-0.44927536200000001
	Rat#_26473Frank_010620_Intermediate	imec0_cl0053_ch042		-0.26315789499999998
	Rat#_26473Frank_010620_Intermediate	imec0_cl0056_ch045		-0.60902255599999999
	Rat#_26473Frank_010620_Intermediate	imec0_cl0087_ch075		-0.46666666699999998
	Rat#_26473Frank_010620_Intermediate	imec0_cl0254_ch012		0.087912087999999999
	Rat#_26473Frank_010620_Intermediate	imec0_cl0261_ch026		0.40000000000000002
	Rat#_26473Frank_010620_Intermediate	imec0_cl0263_ch034		-1.2999999999999999e-16
	Rat#_26473Frank_010620_Intermediate	imec0_cl0272_ch058		-0.52000000000000002
	Rat#_26473Frank_010620_Intermediate	imec0_cl0344_ch074		1
	Rat#_26473Frank_010620_Intermediate	imec0_cl0346_ch077		-0.30434782599999999
	Rat#_26473Frank_010620_Intermediate	imec0_cl0175_ch134		-0.095652174000000006
	Rat#_26473Frank_010620_Intermediate	imec0_cl0136_ch098		0.19047618999999999
	Rat#_26473Frank_010620_Intermediate	imec0_cl0162_ch122		-0.86206896600000005
	Rat#_26473Frank_010620_Intermediate	imec0_cl0057_ch046		0.58490565999999999
	Rat#_26473Frank_010620_Intermediate	imec0_cl0079_ch066		-0.27272727299999999
	Rat#_26473Frank_010620_Intermediate	imec0_cl0094_ch078		0.1875
	Rat#_26473Frank_010620_Intermediate	imec0_cl0096_ch080		-0.25
	Rat#_26473Frank_010620_Intermediate	imec0_cl0098_ch082		-0.34042553199999998
	Rat#_26473Frank_010620_Intermediate	imec0_cl0118_ch095		-0.018867925000000001
	Rat#_26473Frank_010620_Intermediate	imec0_cl0142_ch106		-0.30555555600000001
	Rat#_26473Frank_010620_Intermediate	imec0_cl0145_ch108		0.25
	Rat#_26473Frank_010620_Intermediate	imec0_cl0252_ch006		0.011583012
	Rat#_26473Frank_010620_Intermediate	imec0_cl0260_ch026		0.37142857099999999
	Rat#_26473Frank_010620_Intermediate	imec0_cl0275_ch060		-0.44186046499999998
	Rat#_26473Frank_010620_Intermediate	imec0_cl0283_ch077		-1.2999999999999999e-16
	Rat#_26473Frank_010620_Intermediate	imec0_cl0291_ch087		-0.65517241400000004
	Rat#_26473Frank_010620_Intermediate	imec0_cl0012_ch008		-0.012269939000000001
	Rat#_26473Frank_010620_Intermediate	imec0_cl0035_ch026		-0.15384615400000001
	Rat#_26473Frank_010620_Intermediate	imec0_cl0091_ch078		-0.5
	Rat#_26473Frank_010620_Intermediate	imec0_cl0133_ch098		0.22012578599999999
	Rat#_26473Frank_010620_Intermediate	imec0_cl0293_ch090		-0.5
	Rat#_26473Frank_010620_Intermediate	imec0_cl0316_ch127		-0.52000000000000002
	Rat#_26473Frank_010620_Intermediate	imec0_cl0382_ch098		-0.42168674699999997
	Rat#_26473Frank_010620_Intermediate	imec0_cl0093_ch082		-0.32608695700000001
	Rat#_26473Frank_010620_Intermediate	imec0_cl0131_ch098		0.32110091699999999
	Rat#_26473Frank_010620_Intermediate	imec0_cl0294_ch094		-0.44186046499999998
	Rat#_26473Frank_010620_Intermediate	imec0_cl0303_ch106		-0.57894736800000002
	Rat#_26473Frank_010620_Intermediate	imec0_cl0338_ch014		0.122807018
	Rat#_26473Frank_010620_Intermediate	imec0_cl0072_ch062		-0.91304347799999996
	Rat#_26473Frank_010620_Intermediate	imec0_cl0144_ch107		1
	Rat#_26473Frank_010620_Intermediate	imec0_cl0273_ch059		-0.55555555599999995
	Rat#_26473Frank_010620_Intermediate	imec0_cl0288_ch086		-0.428571429
	Rat#_26473Frank_010620_Intermediate	imec0_cl0256_ch016		0.5
	Rat#_26473Frank_010620_Intermediate	imec0_cl0036_ch027		-0.407407407
	Rat#_26473Frank_010620_Intermediate	imec0_cl0045_ch036		0.072289157000000007
	Rat#_26473Frank_010620_Intermediate	imec0_cl0089_ch076		0.14285714299999999
	Rat#_26473Frank_010620_Intermediate	imec0_cl0111_ch090		-0.71428571399999996
	Rat#_26473Frank_010620_Intermediate	imec0_cl0276_ch060		0.5
	Rat#_26473Frank_010620_Intermediate	imec0_cl0280_ch074		-0.10344827600000001
	Rat#_26473Frank_010620_Intermediate	imec0_cl0347_ch078		-0.86666666699999995
	Rat#_26473Frank_010620_Intermediate	imec0_cl0026_ch018		0.61240310099999995
	Rat#_26473Frank_010620_Intermediate	imec0_cl0106_ch088
	Rat#_26473Frank_010620_Intermediate	imec0_cl0170_ch128		-1
	Rat#_26473Frank_010620_Intermediate	imec0_cl0173_ch132		-1
	Rat#_26473Frank_010620_Intermediate	imec0_cl0193_ch158
	Rat#_26473Frank_010620_Intermediate	imec0_cl0195_ch162
	Rat#_26473Frank_010620_Intermediate	imec0_cl0255_ch014
	Rat#_26473Frank_010620_Intermediate	imec0_cl0284_ch079		-1
	Rat#_26473Frank_010620_Intermediate	imec0_cl0301_ch103
	Rat#_26473Frank_010620_Intermediate	imec0_cl0312_ch119		-1
	Rat#_26473Frank_010620_Intermediate	imec0_cl0327_ch155
	Rat#_26473Frank_010620_Intermediate	imec0_cl0329_ch158
	Rat#_26473Frank_010620_Intermediate	imec0_cl0348_ch087		-1
	Rat#_26473Frank_010620_Intermediate	imec0_cl0351_ch103		-1
	Rat#_26473Frank_010620_Intermediate	imec0_cl0358_ch130
	Rat#_26473Frank_010620_Intermediate	imec0_cl0359_ch130		-1
	Rat#_26473Frank_010620_Intermediate	imec0_cl0360_ch132		-1
	Rat#_26473Frank_010620_Intermediate	imec0_cl0361_ch136		-1
	Rat#_26473Frank_010620_Intermediate	imec0_cl0364_ch154
	Rat#_26473Frank_010620_Intermediate	imec0_cl0368_ch107
	Rat#_26473Frank_010620_Intermediate	imec0_cl0369_ch112
	Rat#_26473Frank_010620_Intermediate	imec0_cl0370_ch074
	Rat#_26471johnjohn_210520_distal	imec0_cl0003_ch000	0.18232796500000001
	Rat#_26471johnjohn_210520_distal	imec0_cl0011_ch001	-0.032609169	0.094936708999999994
	Rat#_26471johnjohn_210520_distal	imec0_cl0016_ch003	0.14755099499999999	0.36363636399999999
	Rat#_26471johnjohn_210520_distal	imec0_cl0020_ch005	-0.15956310200000001	0.31034482800000002
	Rat#_26471johnjohn_210520_distal	imec0_cl0039_ch017	0.149969249
	Rat#_26471johnjohn_210520_distal	imec0_cl0048_ch016	0.068463996999999999
	Rat#_26471johnjohn_210520_distal	imec0_cl0051_ch016	-0.458224468	0.15384615400000001
	Rat#_26471johnjohn_210520_distal	imec0_cl0069_ch031	0.139932415
	Rat#_26471johnjohn_210520_distal	imec0_cl0095_ch042	-0.30242866600000001	0.16
	Rat#_26471johnjohn_210520_distal	imec0_cl0102_ch046	-0.021061448999999999	-0.510204082
	Rat#_26471johnjohn_210520_distal	imec0_cl0106_ch050	0.026817845999999999	0.075290550999999997
	Rat#_26471johnjohn_210520_distal	imec0_cl0108_ch049	-0.018311145000000001	0.29032258100000002
	Rat#_26471johnjohn_210520_distal	imec0_cl0110_ch050	0.012801211	0.030042917999999998
	Rat#_26471johnjohn_210520_distal	imec0_cl0139_ch064	-0.036473189000000003	0.017543860000000001
	Rat#_26471johnjohn_210520_distal	imec0_cl0168_ch084	-0.135813199	0.60526315799999997
	Rat#_26471johnjohn_210520_distal	imec0_cl0173_ch088	0.04998524	-0.42294322099999998
	Rat#_26471johnjohn_210520_distal	imec0_cl0178_ch091	-0.159023258
	Rat#_26471johnjohn_210520_distal	imec0_cl0187_ch095	-0.076574955	-0.49367088599999998
	Rat#_26471johnjohn_210520_distal	imec0_cl0188_ch096	0.082745999000000001	-0.28571428599999998
	Rat#_26471johnjohn_210520_distal	imec0_cl0198_ch100	-0.062586772999999998	-0.62637362600000002
	Rat#_26471johnjohn_210520_distal	imec0_cl0208_ch108	0.46741640099999998
	Rat#_26471johnjohn_210520_distal	imec0_cl0238_ch119	-0.095509143000000005	0.060022649999999997
	Rat#_26471johnjohn_210520_distal	imec0_cl0239_ch121	-0.043202658999999997	-0.88888888899999996
	Rat#_26471johnjohn_210520_distal	imec0_cl0243_ch122	-0.185448891	0.18466899000000001
	Rat#_26471johnjohn_210520_distal	imec0_cl0246_ch124	0.100813244	-0.14950166100000001
	Rat#_26471johnjohn_210520_distal	imec0_cl0253_ch128	0.156183035	0.34207389700000002
	Rat#_26471johnjohn_210520_distal	imec0_cl0260_ch130	-0.004838719	-0.40625
	Rat#_26471johnjohn_210520_distal	imec0_cl0262_ch131	0.0049524390000000003	-0.25748503
	Rat#_26471johnjohn_210520_distal	imec0_cl0264_ch132	-0.014019714000000001	-0.35999999999999999
	Rat#_26471johnjohn_210520_distal	imec0_cl0269_ch134	0.034598605999999997	0.27871939699999998
	Rat#_26471johnjohn_210520_distal	imec0_cl0274_ch136	-0.082802049000000003	0.1208577
	Rat#_26471johnjohn_210520_distal	imec0_cl0284_ch141	-0.087179268000000004	-0.73165618399999999
	Rat#_26471johnjohn_210520_distal	imec0_cl0303_ch149	0.043381029000000002	-0.25129982699999998
	Rat#_26471johnjohn_210520_distal	imec0_cl0320_ch159	-0.051368898000000003	0.73825503400000003
	Rat#_26471johnjohn_210520_distal	imec0_cl0324_ch160	0.013875925000000001	0.149659864
	Rat#_26471johnjohn_210520_distal	imec0_cl0328_ch164	-0.17495981199999999	-0.88461538500000003
	Rat#_26471johnjohn_210520_distal	imec0_cl0334_ch166	0.073385985000000001	0.108085106
	Rat#_26471johnjohn_210520_distal	imec0_cl0348_ch174	-0.97829691500000004	-1
	Rat#_26471johnjohn_210520_distal	imec0_cl0365_ch182	0.129405303	0.21875
	Rat#_26471johnjohn_210520_distal	imec0_cl0382_ch192	0.13657675599999999	-0.56818181800000001
	Rat#_26471johnjohn_210520_distal	imec0_cl0392_ch198	0.0043048460000000002	0.11941511
	Rat#_26471johnjohn_210520_distal	imec0_cl0396_ch201	0.0090314090000000007	0.019636903000000001
	Rat#_26471johnjohn_210520_distal	imec0_cl0412_ch208	-0.072761000000000006	-0.19169483300000001
	Rat#_26471johnjohn_210520_distal	imec0_cl0414_ch210	0.040043483999999997	-0.066666666999999999
	Rat#_26471johnjohn_210520_distal	imec0_cl0416_ch209	-0.028770591000000002	-0.66037735799999997
	Rat#_26471johnjohn_210520_distal	imec0_cl0429_ch214	-0.083257088000000007	0.058227847999999999
	Rat#_26471johnjohn_210520_distal	imec0_cl0433_ch216	0.037875537000000001	0.47217235200000002
	Rat#_26471johnjohn_210520_distal	imec0_cl0450_ch222	-0.43839020299999998	-0.1875
	Rat#_26471johnjohn_210520_distal	imec0_cl0451_ch224	-0.35131754999999998	0.46031746000000001
	Rat#_26471johnjohn_210520_distal	imec0_cl0452_ch225	0.083371230000000005	-0.111111111
	Rat#_26471johnjohn_210520_distal	imec0_cl0458_ch228	-0.088364489000000004	-0.17615176199999999
	Rat#_26471johnjohn_210520_distal	imec0_cl0459_ch230	0.13960109700000001	-0.1875
	Rat#_26471johnjohn_210520_distal	imec0_cl0463_ch230	-0.031014458000000002	0.13679012300000001
	Rat#_26471johnjohn_210520_distal	imec0_cl0467_ch233	-0.15721363699999999	0.33450704199999998
	Rat#_26471johnjohn_210520_distal	imec0_cl0469_ch233	0.007378641	0.13178294600000001
	Rat#_26471johnjohn_210520_distal	imec0_cl0471_ch234	-0.039038270999999999	-0.398058252
	Rat#_26471johnjohn_210520_distal	imec0_cl0473_ch237	-0.33347048699999998	-0.22807017500000001
	Rat#_26471johnjohn_210520_distal	imec0_cl0483_ch240	0.056588531999999997
	Rat#_26471johnjohn_210520_distal	imec0_cl0485_ch241	-0.181902285
	Rat#_26471johnjohn_210520_distal	imec0_cl0488_ch242	0.038199696999999998
	Rat#_26471johnjohn_210520_distal	imec0_cl0499_ch247	-0.34662153200000001
	Rat#_26471johnjohn_210520_distal	imec0_cl0500_ch247	-0.38522115800000001
	Rat#_26471johnjohn_210520_distal	imec0_cl0503_ch249	-0.56572487500000002
	Rat#_26471johnjohn_210520_distal	imec0_cl0517_ch253	0.02511273
	Rat#_26471johnjohn_210520_distal	imec0_cl0518_ch254	-0.123742822
	Rat#_26471johnjohn_210520_distal	imec0_cl0537_ch261	0.092433633000000001
	Rat#_26471johnjohn_210520_distal	imec0_cl0553_ch265	0.083526387999999993
	Rat#_26471johnjohn_210520_distal	imec0_cl0557_ch266	-0.013584616000000001
	Rat#_26471johnjohn_210520_distal	imec0_cl0559_ch266	0.043991740000000001
	Rat#_26471johnjohn_210520_distal	imec0_cl0560_ch266	-0.090297980999999999
	Rat#_26471johnjohn_210520_distal	imec0_cl0566_ch269	-0.26133187600000002
	Rat#_26471johnjohn_210520_distal	imec0_cl0597_ch280	-0.059023392000000001
	Rat#_26471johnjohn_210520_distal	imec0_cl0607_ch282	0.029756299
	Rat#_26471johnjohn_210520_distal	imec0_cl0611_ch285	0.024589703000000001
	Rat#_26471johnjohn_210520_distal	imec0_cl0616_ch286	-0.16735060099999999
	Rat#_26471johnjohn_210520_distal	imec0_cl0620_ch288	-0.25357277900000003
	Rat#_26471johnjohn_210520_distal	imec0_cl0631_ch292	0.020117724999999999
	Rat#_26471johnjohn_210520_distal	imec0_cl0635_ch293	-0.092059267
	Rat#_26471johnjohn_210520_distal	imec0_cl0637_ch294	0.0065539789999999997
	Rat#_26471johnjohn_210520_distal	imec0_cl0638_ch298	-0.0094611369999999997
	Rat#_26471johnjohn_210520_distal	imec0_cl0640_ch294	-0.085262921000000005
	Rat#_26471johnjohn_210520_distal	imec0_cl0641_ch294	0.112257442
	Rat#_26471johnjohn_210520_distal	imec0_cl0651_ch298	0.24425881599999999
	Rat#_26471johnjohn_210520_distal	imec0_cl0655_ch301	0.149044115	0.57803468199999997
	Rat#_26471johnjohn_210520_distal	imec0_cl0657_ch302	0.0084914129999999997
	Rat#_26471johnjohn_210520_distal	imec0_cl0662_ch305	-0.029069866999999999	0.12392829299999999
	Rat#_26471johnjohn_210520_distal	imec0_cl0667_ch306	-0.098199017
	Rat#_26471johnjohn_210520_distal	imec0_cl0670_ch307	0.039802911000000003	0.16292601800000001
	Rat#_26471johnjohn_210520_distal	imec0_cl0671_ch308	0.031909650999999997
	Rat#_26471johnjohn_210520_distal	imec0_cl0688_ch314	0.01623455	0.098214285999999998
	Rat#_26471johnjohn_210520_distal	imec0_cl0691_ch315	-0.018886823	0.24651162800000001
	Rat#_26471johnjohn_210520_distal	imec0_cl0695_ch316	0.081282057000000005	0.30069930099999997
	Rat#_26471johnjohn_210520_distal	imec0_cl0699_ch320	-0.044854945	-0.59999999999999998
	Rat#_26471johnjohn_210520_distal	imec0_cl0700_ch319	-0.140509828	0.14942528699999999
	Rat#_26471johnjohn_210520_distal	imec0_cl0708_ch323	-0.023266419999999999	0.123152709
	Rat#_26471johnjohn_210520_distal	imec0_cl0711_ch323	0.30542950899999999	-0.47826087
	Rat#_26471johnjohn_210520_distal	imec0_cl0719_ch325	-0.048209177999999998	-0.18287937700000001
	Rat#_26471johnjohn_210520_distal	imec0_cl0722_ch326	0.076959602000000002	0.33505821499999999
	Rat#_26471johnjohn_210520_distal	imec0_cl0723_ch326	0.222326099	0.20646319599999999
	Rat#_26471johnjohn_210520_distal	imec0_cl0726_ch330	-0.017578660999999999	0.375
	Rat#_26471johnjohn_210520_distal	imec0_cl0728_ch329	0.030589741	0.0038022809999999998
	Rat#_26471johnjohn_210520_distal	imec0_cl0730_ch329	0.021840885000000001	0.040816326999999999
	Rat#_26471johnjohn_210520_distal	imec0_cl0732_ch329	-0.033859788000000002	0.42105263199999998
	Rat#_26471johnjohn_210520_distal	imec0_cl0733_ch329	0.039651383999999998	-0.283676704
	Rat#_26471johnjohn_210520_distal	imec0_cl0735_ch332	0.27402827600000002	0.38738738700000003
	Rat#_26471johnjohn_210520_distal	imec0_cl0738_ch334	0.019057634	0.34412955499999998
	Rat#_26471johnjohn_210520_distal	imec0_cl0740_ch335	0.029480047999999998	0.64597701100000005
	Rat#_26471johnjohn_210520_distal	imec0_cl0742_ch335	-0.027716135999999999	0.046728972000000001
	Rat#_26471johnjohn_210520_distal	imec0_cl0748_ch337	0.064238281999999994	-0.368421053
	Rat#_26471johnjohn_210520_distal	imec0_cl0750_ch337	0.015952989000000001	0.016393443000000001
	Rat#_26471johnjohn_210520_distal	imec0_cl0752_ch337	0.051593254999999998	-0.27029156799999998
	Rat#_26471johnjohn_210520_distal	imec0_cl0757_ch338	-0.085430961	-0.016759777
	Rat#_26471johnjohn_210520_distal	imec0_cl0760_ch339	-0.075021271	0.075268817000000002
	Rat#_26471johnjohn_210520_distal	imec0_cl0767_ch343	0.045465851000000002	0.225225225
	Rat#_26471johnjohn_210520_distal	imec0_cl0769_ch345	0.019470482000000001	0.38461538499999998
	Rat#_26471johnjohn_210520_distal	imec0_cl0772_ch346	-0.061583264999999998	0.072992700999999993
	Rat#_26471johnjohn_210520_distal	imec0_cl0773_ch346	-0.083022735	-0.61305361300000005
	Rat#_26471johnjohn_210520_distal	imec0_cl0778_ch348	0.103091634	0.058441557999999998
	Rat#_26471johnjohn_210520_distal	imec0_cl0783_ch351	0.16832811	-0.36405530000000003
	Rat#_26471johnjohn_210520_distal	imec0_cl0786_ch352	0.058386174999999998	-0.33734939800000002
	Rat#_26471johnjohn_210520_distal	imec0_cl0787_ch352	0.15190519899999999	-0.46946564899999998
	Rat#_26471johnjohn_210520_distal	imec0_cl0790_ch353	0.034429238000000001	0.025787965999999999
	Rat#_26471johnjohn_210520_distal	imec0_cl0791_ch353	0.033149984	-1
	Rat#_26471johnjohn_210520_distal	imec0_cl0794_ch354	-0.044775183000000003	-0.54574536100000004
	Rat#_26471johnjohn_210520_distal	imec0_cl0800_ch356	0.134849565	0.428571429
	Rat#_26471johnjohn_210520_distal	imec0_cl0801_ch357	0.040016926000000001	0
	Rat#_26471johnjohn_210520_distal	imec0_cl0806_ch359	0.103927319	0.32510288100000001
	Rat#_26471johnjohn_210520_distal	imec0_cl0809_ch360	0.21496193699999999	0.079136690999999995
	Rat#_26471johnjohn_210520_distal	imec0_cl0810_ch361	0.067932873000000005	0.39849624099999997
	Rat#_26471johnjohn_210520_distal	imec0_cl0813_ch363	0.015508434	-0.33636363600000002
	Rat#_26471johnjohn_210520_distal	imec0_cl0814_ch363	0.17915604600000001	-0.41340782100000001
	Rat#_26471johnjohn_210520_distal	imec0_cl0815_ch364	-0.085816060999999999	0.31914893599999999
	Rat#_26471johnjohn_210520_distal	imec0_cl0823_ch365	0.20255837600000001	0.21481481499999999
	Rat#_26471johnjohn_210520_distal	imec0_cl0829_ch368	-0.078024306000000002	0.074999999999999997
	Rat#_26471johnjohn_210520_distal	imec0_cl0833_ch371	0.043559822999999998	0.058823528999999999
	Rat#_26471johnjohn_210520_distal	imec0_cl0835_ch371	0.14056603400000001	0.077127660000000001
	Rat#_26471johnjohn_210520_distal	imec0_cl0838_ch371	-0.052691752000000001	0.0058072009999999997
	Rat#_26471johnjohn_210520_distal	imec0_cl0843_ch376	-0.039217097999999999	0.17535545
	Rat#_26471johnjohn_210520_distal	imec0_cl0847_ch378	-0.014798954	0.21761851400000001
	Rat#_26471johnjohn_210520_distal	imec0_cl0853_ch381	-0.029275289999999999	0.089285714000000002
	Rat#_26471johnjohn_210520_distal	imec0_cl0859_ch383	-0.10582486100000001	0.235294118
	Rat#_26471johnjohn_210520_distal	imec0_cl0860_ch001	-0.14213937099999999	-0.35265700500000002
	Rat#_26471johnjohn_210520_distal	imec0_cl0865_ch020	-0.24579704099999999	-0.58620689699999995
	Rat#_26471johnjohn_210520_distal	imec0_cl0878_ch053	0.20528073799999999	-0.5
	Rat#_26471johnjohn_210520_distal	imec0_cl0884_ch098	0.074217389999999994	0.90476190499999998
	Rat#_26471johnjohn_210520_distal	imec0_cl0915_ch146		-0.46875
	Rat#_26471johnjohn_210520_distal	imec0_cl0918_ch165		-0.43589743600000003
	Rat#_26471johnjohn_210520_distal	imec0_cl0925_ch190		0.59999999999999998
	Rat#_26471johnjohn_210520_distal	imec0_cl0926_ch201		0.388316151
	Rat#_26471johnjohn_210520_distal	imec0_cl0927_ch199		0.20000000000000001
	Rat#_26471johnjohn_210520_distal	imec0_cl0928_ch202		-0.64705882400000003
	Rat#_26471johnjohn_210520_distal	imec0_cl0930_ch213		-0.59473684199999999
	Rat#_26471johnjohn_210520_distal	imec0_cl0933_ch238
	Rat#_26471johnjohn_210520_distal	imec0_cl0942_ch264
	Rat#_26471johnjohn_210520_distal	imec0_cl0943_ch266
	Rat#_26471johnjohn_210520_distal	imec0_cl0944_ch269
	Rat#_26471johnjohn_210520_distal	imec0_cl0946_ch274
	Rat#_26471johnjohn_210520_distal	imec0_cl0947_ch281
	Rat#_26471johnjohn_210520_distal	imec0_cl0949_ch289
	Rat#_26471johnjohn_210520_distal	imec0_cl0955_ch299		-0.48601398600000001
	Rat#_26471johnjohn_210520_distal	imec0_cl0956_ch298
	Rat#_26471johnjohn_210520_distal	imec0_cl0960_ch321		-0.174603175
	Rat#_26471johnjohn_210520_distal	imec0_cl0961_ch321		-0.020895522
	Rat#_26471johnjohn_210520_distal	imec0_cl0962_ch325		-0.21428571399999999
	Rat#_26471johnjohn_210520_distal	imec0_cl0964_ch323		-0.233333333
	Rat#_26471johnjohn_210520_distal	imec0_cl0966_ch323		-0.16814159300000001
	Rat#_26471johnjohn_210520_distal	imec0_cl0970_ch326		0.096385542000000005
	Rat#_26471johnjohn_210520_distal	imec0_cl0973_ch334		-0.67032966999999999
	Rat#_26471johnjohn_210520_distal	imec0_cl0974_ch337		0.15245478000000001
	Rat#_26471johnjohn_210520_distal	imec0_cl0975_ch339		-0.020618556999999999
	Rat#_26471johnjohn_210520_distal	imec0_cl0976_ch339		1
	Rat#_26471johnjohn_210520_distal	imec0_cl0978_ch345		0.022900763000000001
	Rat#_26471johnjohn_210520_distal	imec0_cl0981_ch361		-0.15068493199999999
	Rat#_26471johnjohn_210520_distal	imec0_cl0982_ch365		0.20000000000000001
	Rat#_26471johnjohn_210520_distal	imec0_cl0983_ch366		-0.195402299
	Rat#_26471johnjohn_210520_distal	imec0_cl0984_ch369		-0.377659574
	Rat#_26471johnjohn_210520_distal	imec0_cl0988_ch023
	Rat#_26471johnjohn_210520_distal	imec0_cl0993_ch041
	Rat#_26471johnjohn_210520_distal	imec0_cl0998_ch053
	Rat#_26471johnjohn_210520_distal	imec0_cl0999_ch053		-0.63333333300000005
	Rat#_26471johnjohn_210520_distal	imec0_cl1007_ch128		0.185185185
	Rat#_26471johnjohn_210520_distal	imec0_cl1012_ch174
	Rat#_26471johnjohn_210520_distal	imec0_cl1016_ch258
	Rat#_26471johnjohn_210520_distal	imec0_cl1020_ch299		-0.50798721999999996
	Rat#_26471johnjohn_210520_distal	imec0_cl1039_ch130		0.17431192700000001
	Rat#_26471johnjohn_210520_distal	imec0_cl1040_ch150		-0.70588235300000002
	Rat#_26471johnjohn_210520_distal	imec0_cl1048_ch322		0.116451017
	Rat#_26471johnjohn_210520_distal	imec0_cl1050_ch374		0.25555555600000002
	Rat#_26471johnjohn_210520_distal	imec0_cl1052_ch241
	Rat#_26471johnjohn_210520_distal	imec0_cl1069_ch282
	Rat#_26471johnjohn_210520_distal	imec0_cl1087_ch291
	Rat#_26471johnjohn_210520_distal	imec0_cl0331_ch165	-0.019496468999999999	0.13505747100000001
	Rat#_26471johnjohn_210520_distal	imec0_cl0472_ch235	-0.096905654999999993	-0.078341014
	Rat#_26471johnjohn_210520_distal	imec0_cl0539_ch261	0.202558563
	Rat#_26471johnjohn_210520_distal	imec0_cl0599_ch281	0.048210375
	Rat#_26471johnjohn_210520_distal	imec0_cl0686_ch313	0.033184035000000001	0.61904761900000005
	Rat#_26471johnjohn_210520_distal	imec0_cl0729_ch329	-0.10306346299999999	-0.357080799
	Rat#_26471johnjohn_210520_distal	imec0_cl0938_ch262
	Rat#_26471johnjohn_210520_distal	imec0_cl0957_ch302
	Rat#_26471johnjohn_210520_distal	imec0_cl1047_ch269
	Rat#_26471johnjohn_210520_distal	imec0_cl1078_ch290
	Rat#_26471johnjohn_210520_distal	imec0_cl0010_ch001	-0.048679852000000003	0.156756757
	Rat#_26471johnjohn_210520_distal	imec0_cl0065_ch025	-0.53595816600000001	-0.603773585
	Rat#_26471johnjohn_210520_distal	imec0_cl0086_ch038	-0.067694589999999999	0.26446280999999999
	Rat#_26471johnjohn_210520_distal	imec0_cl0087_ch042	0.013868268	-0.25440805999999999
	Rat#_26471johnjohn_210520_distal	imec0_cl0090_ch039	-0.25005182100000001	-0.12849162
	Rat#_26471johnjohn_210520_distal	imec0_cl0091_ch041	-0.049104607000000002	-0.046153845999999998
	Rat#_26471johnjohn_210520_distal	imec0_cl0093_ch041	0.77115994300000001	0.13725490200000001
	Rat#_26471johnjohn_210520_distal	imec0_cl0096_ch044	-0.075766042000000006	0.436363636
	Rat#_26471johnjohn_210520_distal	imec0_cl0099_ch045	0.097520233999999997	-0.15295629799999999
	Rat#_26471johnjohn_210520_distal	imec0_cl0130_ch060	-0.167751128	0.56862745100000001
	Rat#_26471johnjohn_210520_distal	imec0_cl0138_ch064	-0.018469942	-0.13832853000000001
	Rat#_26471johnjohn_210520_distal	imec0_cl0162_ch079	-0.016937450999999999	-0.603773585
	Rat#_26471johnjohn_210520_distal	imec0_cl0163_ch080	0.108228702	0.084702907999999993
	Rat#_26471johnjohn_210520_distal	imec0_cl0177_ch091	-0.049551341999999998	-0.183098592
	Rat#_26471johnjohn_210520_distal	imec0_cl0227_ch112	0.335453693
	Rat#_26471johnjohn_210520_distal	imec0_cl0232_ch116		0.52380952400000003
	Rat#_26471johnjohn_210520_distal	imec0_cl0277_ch137	0.056745924000000003	-0.106833494
	Rat#_26471johnjohn_210520_distal	imec0_cl0279_ch138	-0.021285014000000001	0.26599326600000001
	Rat#_26471johnjohn_210520_distal	imec0_cl0283_ch141	0.026885121000000001	0.26961695800000002
	Rat#_26471johnjohn_210520_distal	imec0_cl0286_ch142	0.025858189	-0.28659476099999998
	Rat#_26471johnjohn_210520_distal	imec0_cl0295_ch141	0.026131479999999999	0.0030693679999999998
	Rat#_26471johnjohn_210520_distal	imec0_cl0307_ch150	0.021657638999999999	0.007124109
	Rat#_26471johnjohn_210520_distal	imec0_cl0308_ch150	0.025009356	0.21148325400000001
	Rat#_26471johnjohn_210520_distal	imec0_cl0343_ch171	-0.012426655999999999	0.037656903999999998
	Rat#_26471johnjohn_210520_distal	imec0_cl0346_ch174	0.051721176000000001	-0.077586207000000004
	Rat#_26471johnjohn_210520_distal	imec0_cl0358_ch179	-0.21119733299999999	0.092896174999999998
	Rat#_26471johnjohn_210520_distal	imec0_cl0366_ch184	-0.046324506000000001	0.0088172700000000003
	Rat#_26471johnjohn_210520_distal	imec0_cl0372_ch186	-0.080689231	-0.22500000000000001
	Rat#_26471johnjohn_210520_distal	imec0_cl0374_ch187	0.029793974000000001	0.24817518199999999
	Rat#_26471johnjohn_210520_distal	imec0_cl0385_ch193	0.035496268999999997	-0.063829786999999999
	Rat#_26471johnjohn_210520_distal	imec0_cl0389_ch199	0.015059315	0.36857562399999999
	Rat#_26471johnjohn_210520_distal	imec0_cl0395_ch199	0.055450350000000002	1
	Rat#_26471johnjohn_210520_distal	imec0_cl0422_ch212	-0.124989119	0.45029239799999998
	Rat#_26471johnjohn_210520_distal	imec0_cl0446_ch221	0.022419754	0.24532224499999999
	Rat#_26471johnjohn_210520_distal	imec0_cl0484_ch239	-0.000370899	0.90405904100000001
	Rat#_26471johnjohn_210520_distal	imec0_cl0496_ch246	-0.074995102999999994
	Rat#_26471johnjohn_210520_distal	imec0_cl0526_ch256	-0.011925282000000001
	Rat#_26471johnjohn_210520_distal	imec0_cl0528_ch256	-0.047475299999999998
	Rat#_26471johnjohn_210520_distal	imec0_cl0532_ch258	-0.083010483999999995
	Rat#_26471johnjohn_210520_distal	imec0_cl0545_ch263	-0.086213982999999994
	Rat#_26471johnjohn_210520_distal	imec0_cl0550_ch264	0.0063301399999999997
	Rat#_26471johnjohn_210520_distal	imec0_cl0552_ch265	-0.00096127699999999996
	Rat#_26471johnjohn_210520_distal	imec0_cl0555_ch265	0.041176273999999999
	Rat#_26471johnjohn_210520_distal	imec0_cl0561_ch267	0.069911431999999996
	Rat#_26471johnjohn_210520_distal	imec0_cl0572_ch270	0.033694999000000003
	Rat#_26471johnjohn_210520_distal	imec0_cl0573_ch270	-0.120102586
	Rat#_26471johnjohn_210520_distal	imec0_cl0587_ch276	0.16414553000000001
	Rat#_26471johnjohn_210520_distal	imec0_cl0590_ch277	-0.013713092
	Rat#_26471johnjohn_210520_distal	imec0_cl0593_ch278	0.023271408
	Rat#_26471johnjohn_210520_distal	imec0_cl0605_ch282	-0.046722786000000002
	Rat#_26471johnjohn_210520_distal	imec0_cl0610_ch284	0.102140333
	Rat#_26471johnjohn_210520_distal	imec0_cl0613_ch286	-0.12445769
	Rat#_26471johnjohn_210520_distal	imec0_cl0614_ch286	-0.057023548
	Rat#_26471johnjohn_210520_distal	imec0_cl0625_ch290	-0.070363045999999999
	Rat#_26471johnjohn_210520_distal	imec0_cl0648_ch298	0.072002449999999996
	Rat#_26471johnjohn_210520_distal	imec0_cl0698_ch318	-0.128659736	0.097297297000000005
	Rat#_26471johnjohn_210520_distal	imec0_cl0707_ch323	0.079095243999999995	0.023296963
	Rat#_26471johnjohn_210520_distal	imec0_cl0718_ch325	0.0023030640000000001	0.0087719300000000007
	Rat#_26471johnjohn_210520_distal	imec0_cl0737_ch330	0.079290922999999999	-0.13588850199999999
	Rat#_26471johnjohn_210520_distal	imec0_cl0749_ch337	0.099695197999999999	0.090286692000000002
	Rat#_26471johnjohn_210520_distal	imec0_cl0768_ch344	-0.084763064999999999	0.49005425000000002
	Rat#_26471johnjohn_210520_distal	imec0_cl0775_ch346	0.069479056999999997	-0.0055534989999999999
	Rat#_26471johnjohn_210520_distal	imec0_cl0804_ch358	0.0041446570000000004	-0.14422158500000001
	Rat#_26471johnjohn_210520_distal	imec0_cl0837_ch372	0.035225554999999999	0.15885022700000001
	Rat#_26471johnjohn_210520_distal	imec0_cl0935_ch245
	Rat#_26471johnjohn_210520_distal	imec0_cl1008_ch132		-0.31343283599999999
	Rat#_26471johnjohn_210520_distal	imec0_cl0784_ch351	-0.111598984	-0.77123050299999996
	Rat#_26471johnjohn_210520_distal	imec0_cl0912_ch134		0.382716049
	Rat#_26471johnjohn_210520_distal	imec0_cl0056_ch021	0.41927691299999997	0.092307691999999997
	Rat#_26471johnjohn_210520_distal	imec0_cl0147_ch068	-0.018434043000000001	0.26760563399999998
	Rat#_26471johnjohn_210520_distal	imec0_cl0152_ch072	-0.014170393999999999	0.19575113799999999
	Rat#_26471johnjohn_210520_distal	imec0_cl0193_ch098	-0.102227625	0.41843971600000002
	Rat#_26471johnjohn_210520_distal	imec0_cl0250_ch125	0.14154323099999999	-0.247368421
	Rat#_26471johnjohn_210520_distal	imec0_cl0577_ch275	0.0080225299999999999
	Rat#_26471johnjohn_210520_distal	imec0_cl0875_ch041	0.097759171000000006	0.14285714299999999
	Rat#_26471johnjohn_210520_distal	imec0_cl0006_ch002	0.029618064999999999	-0.047686832999999998
	Rat#_26471johnjohn_210520_distal	imec0_cl0054_ch020	0.095288026999999997	-0.16801173899999999
	Rat#_26471johnjohn_210520_distal	imec0_cl0055_ch019	0.13389573199999999	-0.46614583300000001
	Rat#_26471johnjohn_210520_distal	imec0_cl0063_ch025	-0.030987747	0.27536231900000002
	Rat#_26471johnjohn_210520_distal	imec0_cl0066_ch026	-0.24039297900000001	-0.35094339600000002
	Rat#_26471johnjohn_210520_distal	imec0_cl0073_ch030	-0.087020180000000003	0.40446650099999998
	Rat#_26471johnjohn_210520_distal	imec0_cl0080_ch035	0.16880293800000001	-0.019116678000000002
	Rat#_26471johnjohn_210520_distal	imec0_cl0140_ch064	0.189921176
	Rat#_26471johnjohn_210520_distal	imec0_cl0146_ch064	0.188629564	0.21341463399999999
	Rat#_26471johnjohn_210520_distal	imec0_cl0156_ch075	-0.089205086000000003	0.56999999999999995
	Rat#_26471johnjohn_210520_distal	imec0_cl0158_ch078	-0.010485896999999999	0.096491227999999998
	Rat#_26471johnjohn_210520_distal	imec0_cl0176_ch090	-0.132503924	0.33042212500000001
	Rat#_26471johnjohn_210520_distal	imec0_cl0182_ch094	0.26043407800000001
	Rat#_26471johnjohn_210520_distal	imec0_cl0184_ch096	0.068256474999999997	0.072124755999999998
	Rat#_26471johnjohn_210520_distal	imec0_cl0197_ch100	-0.110716381	0.94169096200000002
	Rat#_26471johnjohn_210520_distal	imec0_cl0207_ch106	0.038108581000000002	-0.075723831000000005
	Rat#_26471johnjohn_210520_distal	imec0_cl0218_ch109	-0.022239790999999998	1
	Rat#_26471johnjohn_210520_distal	imec0_cl0224_ch109	-0.044263491000000002	0.334081976
	Rat#_26471johnjohn_210520_distal	imec0_cl0255_ch127	0.012235279	0.076592699
	Rat#_26471johnjohn_210520_distal	imec0_cl0263_ch132	0.16385762700000001	-0.236842105
	Rat#_26471johnjohn_210520_distal	imec0_cl0296_ch145	-0.060623850999999999	0.13550135499999999
	Rat#_26471johnjohn_210520_distal	imec0_cl0316_ch157	0.45773907200000002	-0.36994219699999997
	Rat#_26471johnjohn_210520_distal	imec0_cl0400_ch203	0.06769348	0.53333333299999997
	Rat#_26471johnjohn_210520_distal	imec0_cl0408_ch206	-0.029458182999999999	0.168949772
	Rat#_26471johnjohn_210520_distal	imec0_cl0423_ch212	0.19189959100000001	0.73608247400000004
	Rat#_26471johnjohn_210520_distal	imec0_cl0437_ch218	0.119710318	0.441048035
	Rat#_26471johnjohn_210520_distal	imec0_cl0447_ch221	0.025029914	-0.035000000000000003
	Rat#_26471johnjohn_210520_distal	imec0_cl0455_ch226	0.100318455	0.88198757800000005
	Rat#_26471johnjohn_210520_distal	imec0_cl0461_ch229	-0.01651244	0.48387096800000001
	Rat#_26471johnjohn_210520_distal	imec0_cl0508_ch250	0.065395339999999996
	Rat#_26471johnjohn_210520_distal	imec0_cl0574_ch270	0.0075290499999999998
	Rat#_26471johnjohn_210520_distal	imec0_cl0588_ch276	-0.16032712299999999
	Rat#_26471johnjohn_210520_distal	imec0_cl0654_ch301	0.030452132999999999
	Rat#_26471johnjohn_210520_distal	imec0_cl0673_ch309	-0.17504198200000001	0.41958042000000001
	Rat#_26471johnjohn_210520_distal	imec0_cl0741_ch335	-0.061101173000000002	-0.071428570999999996
	Rat#_26471johnjohn_210520_distal	imec0_cl0754_ch338	0.020988294000000001	0.014354067
	Rat#_26471johnjohn_210520_distal	imec0_cl0798_ch355	0.0055223929999999996	-0.17634635700000001
	Rat#_26471johnjohn_210520_distal	imec0_cl0808_ch360	-0.018526247999999999	-0.55339805799999997
	Rat#_26471johnjohn_210520_distal	imec0_cl0831_ch370	-0.16818819300000001	0.28571428599999998
	Rat#_26471johnjohn_210520_distal	imec0_cl0848_ch378	0.011144546999999999	-0.116465863
	Rat#_26471johnjohn_210520_distal	imec0_cl0893_ch108	0.215912089
	Rat#_26471johnjohn_210520_distal	imec0_cl0923_ch189		-0.057471264000000001
	Rat#_26471johnjohn_210520_distal	imec0_cl1023_ch345		0.52866241999999997
	Rat#_26471johnjohn_210520_distal	imec0_cl1045_ch254
	Rat#_26471johnjohn_210520_distal	imec0_cl0312_ch154	0.17562064799999999	-0.764705882
	Rat#_26471johnjohn_210520_distal	imec0_cl0633_ch293	-0.047384982999999999	-0.0042432809999999998
	Rat#_26471johnjohn_210520_distal	imec0_cl0359_ch183	-0.20897859999999999	-0.54966887399999997
	Rat#_26471johnjohn_210520_distal	imec0_cl0986_ch021		-0.028571428999999999
	Rat#_26471johnjohn_210520_distal	imec0_cl0030_ch009	-0.052885757999999998	-0.0045203420000000001
	Rat#_26471johnjohn_210520_distal	imec0_cl0038_ch013	-0.038406667999999998	0.095890410999999995
	Rat#_26471johnjohn_210520_distal	imec0_cl0043_ch014	0.012020841000000001	-0.44779582400000001
	Rat#_26471johnjohn_210520_distal	imec0_cl0444_ch219	0.080488471000000006	-0.40136054399999999
	Rat#_26471johnjohn_210520_distal	imec0_cl1074_ch322
	Rat#_26471johnjohn_210520_distal	imec0_cl0013_ch002	-0.159348821	-0.22242647099999999
	Rat#_26471johnjohn_210520_distal	imec0_cl0018_ch004	-0.25376095500000001	0.70562770600000002
	Rat#_26471johnjohn_210520_distal	imec0_cl0025_ch006	-0.0098087899999999995	-0.012406947999999999
	Rat#_26471johnjohn_210520_distal	imec0_cl0033_ch008	0.105601269	0.24761904800000001
	Rat#_26471johnjohn_210520_distal	imec0_cl0047_ch016	-0.14036992200000001	-0.30379746800000001
	Rat#_26471johnjohn_210520_distal	imec0_cl0052_ch018	0.040217303000000003	-0.19834710699999999
	Rat#_26471johnjohn_210520_distal	imec0_cl0076_ch032	-0.014988335	0.07480916
	Rat#_26471johnjohn_210520_distal	imec0_cl0118_ch054	0.062467805000000001	-0.13888888899999999
	Rat#_26471johnjohn_210520_distal	imec0_cl0171_ch086	-0.017444686000000001	-0.44253393699999999
	Rat#_26471johnjohn_210520_distal	imec0_cl0280_ch138	-0.062122755000000002	-0.62264150900000004
	Rat#_26471johnjohn_210520_distal	imec0_cl0301_ch144	-0.013556561999999999	-0.29241877300000002
	Rat#_26471johnjohn_210520_distal	imec0_cl0353_ch177	0.080667718999999999	0.477218225
	Rat#_26471johnjohn_210520_distal	imec0_cl0387_ch195	0.118531031	0.164285714
	Rat#_26471johnjohn_210520_distal	imec0_cl0413_ch208	0.044732101000000003	0.16083916100000001
	Rat#_26471johnjohn_210520_distal	imec0_cl0558_ch266	-0.017029359000000001
	Rat#_26471johnjohn_210520_distal	imec0_cl0571_ch270	0.013831687
	Rat#_26471johnjohn_210520_distal	imec0_cl0834_ch371	-0.080527355999999994	0.017241379000000001
	Rat#_26471johnjohn_210520_distal	imec0_cl0842_ch375	0.013556211	-0.428571429
	Rat#_26471johnjohn_210520_distal	imec0_cl0868_ch028	0.45882693000000002	-0.20879120900000001
	Rat#_26471johnjohn_210520_distal	imec0_cl0872_ch042	0.021173668999999999	0.13061224499999999
	Rat#_26471johnjohn_210520_distal	imec0_cl0963_ch322		-0.29015201600000001
	Rat#_26471johnjohn_210520_distal	imec0_cl0996_ch051		0.46067415699999997
	Rat#_26471johnjohn_210520_distal	imec0_cl1022_ch321		-0.023622047
	Rat#_26471johnjohn_210520_distal	imec0_cl0081_ch036	0.10391193999999999	0.42738589199999999
	Rat#_26471johnjohn_210520_distal	imec0_cl0390_ch197	0.036323380000000002	0.062236287000000001
	Rat#_26471johnjohn_210520_distal	imec0_cl0012_ch002	-0.031680977999999999	-0.29738562099999999
	Rat#_26471johnjohn_210520_distal	imec0_cl0019_ch004	0.131008084
	Rat#_26471johnjohn_210520_distal	imec0_cl0022_ch005	0.110584765	-0.35483871
	Rat#_26471johnjohn_210520_distal	imec0_cl0024_ch005	-0.15005575600000001	0.029370628999999999
	Rat#_26471johnjohn_210520_distal	imec0_cl0031_ch009	0.18378376199999999	-0.066091953999999994
	Rat#_26471johnjohn_210520_distal	imec0_cl0035_ch012	-0.016108318	0.094827586000000005
	Rat#_26471johnjohn_210520_distal	imec0_cl0037_ch013	0.43984096299999997	-0.10516252399999999
	Rat#_26471johnjohn_210520_distal	imec0_cl0041_ch014	0.065050315999999997	-0.059872610999999999
	Rat#_26471johnjohn_210520_distal	imec0_cl0042_ch014	-0.027148958000000001	-0.136258661
	Rat#_26471johnjohn_210520_distal	imec0_cl0046_ch016	-0.15334730599999999	0.26498422700000002
	Rat#_26471johnjohn_210520_distal	imec0_cl0050_ch017	0.22894856799999999	0.088372092999999999
	Rat#_26471johnjohn_210520_distal	imec0_cl0053_ch018	-0.066459245	-0.175182482
	Rat#_26471johnjohn_210520_distal	imec0_cl0057_ch021	-0.036393903999999998	0.25095541399999999
	Rat#_26471johnjohn_210520_distal	imec0_cl0062_ch024	-0.18378227499999999	0.13211009200000001
	Rat#_26471johnjohn_210520_distal	imec0_cl0071_ch029	-0.056818117000000001	-0.020979021
	Rat#_26471johnjohn_210520_distal	imec0_cl0077_ch033	-0.026700733000000001	0.12544802899999999
	Rat#_26471johnjohn_210520_distal	imec0_cl0082_ch037	-0.051862831999999998	-0.28125
	Rat#_26471johnjohn_210520_distal	imec0_cl0101_ch046	0.292998284	0.76000000000000001
	Rat#_26471johnjohn_210520_distal	imec0_cl0104_ch046	-0.067420866999999995	-0.052980131999999999
	Rat#_26471johnjohn_210520_distal	imec0_cl0107_ch049	0.148731482	0.058558559000000003
	Rat#_26471johnjohn_210520_distal	imec0_cl0127_ch058	-0.068229432000000007
	Rat#_26471johnjohn_210520_distal	imec0_cl0131_ch060	0.030922346	0.12988650700000001
	Rat#_26471johnjohn_210520_distal	imec0_cl0136_ch061	-0.085692011999999998	0.28913043500000002
	Rat#_26471johnjohn_210520_distal	imec0_cl0237_ch118	0.055530393999999997	0.092224231000000004
	Rat#_26471johnjohn_210520_distal	imec0_cl0245_ch124	0.011651547999999999	0.25790010200000002
	Rat#_26471johnjohn_210520_distal	imec0_cl0287_ch142	-0.73201023399999998
	Rat#_26471johnjohn_210520_distal	imec0_cl0302_ch148	0.106806132	-0.030303030000000002
	Rat#_26471johnjohn_210520_distal	imec0_cl0311_ch154	-0.048591161000000001	-0.46685879000000002
	Rat#_26471johnjohn_210520_distal	imec0_cl0329_ch165	0.18828288400000001	0.047619047999999997
	Rat#_26471johnjohn_210520_distal	imec0_cl0350_ch175	0.033524459999999999	0.30232558100000001
	Rat#_26471johnjohn_210520_distal	imec0_cl0465_ch231	-0.0056590010000000003	0.041916167999999997
	Rat#_26471johnjohn_210520_distal	imec0_cl0663_ch305	-0.0082469450000000003	0.17469879499999999
	Rat#_26471johnjohn_210520_distal	imec0_cl0681_ch313	0.018920731999999999	0.078014184
	Rat#_26471johnjohn_210520_distal	imec0_cl0689_ch314	0.0050729390000000003	-0.095419847000000002
	Rat#_26471johnjohn_210520_distal	imec0_cl0727_ch329	-0.043546053000000001	0.26557376999999999
	Rat#_26471johnjohn_210520_distal	imec0_cl0845_ch377	0.33589659999999999	-0.38888888900000002
	Rat#_26471johnjohn_210520_distal	imec0_cl0850_ch380	-0.047879604999999999	-0.85054945100000001
	Rat#_26471johnjohn_210520_distal	imec0_cl0863_ch005	-0.161336495	-0.36643026000000001
	Rat#_26471johnjohn_210520_distal	imec0_cl0864_ch015	-0.036204576000000002	9.3299999999999995e-17
	Rat#_26471johnjohn_210520_distal	imec0_cl0876_ch046	0.31862146400000002	-0.35729386899999999
	Rat#_26471johnjohn_210520_distal	imec0_cl1037_ch058		0.019607843
	Rat#_26471johnjohn_210520_distal	imec0_cl0916_ch150		-0.27272727299999999
	Rat#_26471johnjohn_210520_distal	imec0_cl0074_ch030	-0.21536892099999999	0.23809523799999999
	Rat#_26471johnjohn_210520_distal	imec0_cl0079_ch034	0.012421633	-0.086419753000000002
	Rat#_26471johnjohn_210520_distal	imec0_cl0114_ch053	-0.00228013	0.801242236
	Rat#_26471johnjohn_210520_distal	imec0_cl0121_ch056	0.068165614999999999	-0.064935065
	Rat#_26471johnjohn_210520_distal	imec0_cl0124_ch058	0.29344650300000003	0.016129032000000001
	Rat#_26471johnjohn_210520_distal	imec0_cl0141_ch065	-0.105939871	0.0030581039999999999
	Rat#_26471johnjohn_210520_distal	imec0_cl0159_ch078	0.121705971	-0.132716049
	Rat#_26471johnjohn_210520_distal	imec0_cl0194_ch098	-0.0028451380000000001	-0.11016949199999999
	Rat#_26471johnjohn_210520_distal	imec0_cl0229_ch116	0.0055369720000000002	-0.23076923099999999
	Rat#_26471johnjohn_210520_distal	imec0_cl0266_ch133	0.114230603	-0.346938776
	Rat#_26471johnjohn_210520_distal	imec0_cl0268_ch133	-0.061154401999999997
	Rat#_26471johnjohn_210520_distal	imec0_cl0291_ch144	0.056340487000000002	0.059259259000000002
	Rat#_26471johnjohn_210520_distal	imec0_cl0293_ch144	0.049987515000000003
	Rat#_26471johnjohn_210520_distal	imec0_cl0319_ch158	0.046980369000000001	-0.101075269
	Rat#_26471johnjohn_210520_distal	imec0_cl0342_ch171	-0.046064979999999998	0.017793593999999999
	Rat#_26471johnjohn_210520_distal	imec0_cl0354_ch178	0.045450038999999998	-0.34020618600000002
	Rat#_26471johnjohn_210520_distal	imec0_cl0376_ch188	-0.104704597	-0.16546762600000001
	Rat#_26471johnjohn_210520_distal	imec0_cl0377_ch190	-0.22505154499999999	0.58730158700000001
	Rat#_26471johnjohn_210520_distal	imec0_cl0397_ch202	-0.43521631500000002	-1
	Rat#_26471johnjohn_210520_distal	imec0_cl0404_ch205	-0.02669579	-0.24210526299999999
	Rat#_26471johnjohn_210520_distal	imec0_cl0410_ch207	0.110993417	0.21568627500000001
	Rat#_26471johnjohn_210520_distal	imec0_cl0431_ch214	-0.0065681309999999996	0.21839080499999999
	Rat#_26471johnjohn_210520_distal	imec0_cl0445_ch222	0.034316277999999999	0.343660823
	Rat#_26471johnjohn_210520_distal	imec0_cl0509_ch250	0.0055500000000000002
	Rat#_26471johnjohn_210520_distal	imec0_cl0546_ch264	0.029013053
	Rat#_26471johnjohn_210520_distal	imec0_cl0549_ch264	0.029203924999999999
	Rat#_26471johnjohn_210520_distal	imec0_cl0630_ch292	0.013003351
	Rat#_26471johnjohn_210520_distal	imec0_cl0632_ch292	0.0047946910000000002
	Rat#_26471johnjohn_210520_distal	imec0_cl0644_ch297	-0.09802814	-0.149741824
	Rat#_26471johnjohn_210520_distal	imec0_cl0668_ch306	0.16135333800000001
	Rat#_26471johnjohn_210520_distal	imec0_cl0669_ch307	-0.0091586889999999994	-0.32525252500000001
	Rat#_26471johnjohn_210520_distal	imec0_cl0678_ch311	0.013882033	0.58064516099999997
	Rat#_26471johnjohn_210520_distal	imec0_cl0736_ch333	-0.12747586299999999	0.31707317099999999
	Rat#_26471johnjohn_210520_distal	imec0_cl0785_ch352	0.043371782999999997	0.23383084600000001
	Rat#_26471johnjohn_210520_distal	imec0_cl0856_ch382	0.21079873800000001	-0.088435373999999997
	Rat#_26471johnjohn_210520_distal	imec0_cl0879_ch070	-0.059851701	-0.179487179
	Rat#_26471johnjohn_210520_distal	imec0_cl0895_ch108	0.034956116000000002
	Rat#_26471johnjohn_210520_distal	imec0_cl0929_ch210		0.38461538499999998
	Rat#_26471johnjohn_210520_distal	imec0_cl0994_ch041		0.13368984
	Rat#_26471johnjohn_210520_distal	imec0_cl0995_ch045		6.7699999999999996e-17
	Rat#_26471johnjohn_210520_distal	imec0_cl1015_ch246
	Rat#_26471johnjohn_210520_distal	imec0_cl1025_ch023		0.079365079000000005
	Rat#_26471johnjohn_210520_distal	imec0_cl0015_ch003	-0.026113348000000002	-0.269662921
	Rat#_26471johnjohn_210520_distal	imec0_cl0070_ch029	-0.13748706499999999	0.33147632300000002
	Rat#_26471johnjohn_210520_distal	imec0_cl0094_ch042	0.072615429999999995	0.16536725499999999
	Rat#_26471johnjohn_210520_distal	imec0_cl0169_ch085	0.078567436000000004	-0.65642458100000001
	Rat#_26471johnjohn_210520_distal	imec0_cl0228_ch116	0.078899362000000001	0.349593496
	Rat#_26471johnjohn_210520_distal	imec0_cl0231_ch116	-0.062218760999999997	0.047619047999999997
	Rat#_26471johnjohn_210520_distal	imec0_cl0248_ch125	-0.21247780399999999	-0.088659794
	Rat#_26471johnjohn_210520_distal	imec0_cl0285_ch141	-0.001481123	0.113300493
	Rat#_26471johnjohn_210520_distal	imec0_cl0304_ch149	-0.16245001000000001	-0.67315175100000002
	Rat#_26471johnjohn_210520_distal	imec0_cl0313_ch155	0.031185027000000001	-0.094650206000000001
	Rat#_26471johnjohn_210520_distal	imec0_cl0323_ch160	0.058430671000000003	0.097078228000000003
	Rat#_26471johnjohn_210520_distal	imec0_cl0356_ch178	-0.24903233699999999	0.100244499
	Rat#_26471johnjohn_210520_distal	imec0_cl0371_ch188	-0.26975585099999999	0.16666666699999999
	Rat#_26471johnjohn_210520_distal	imec0_cl0411_ch209	0.044136061999999997	0.27228525100000001
	Rat#_26471johnjohn_210520_distal	imec0_cl0420_ch209	0.022366898999999999	-0.357466063
	Rat#_26471johnjohn_210520_distal	imec0_cl0421_ch211	0.044031649999999999	-0.463013699
	Rat#_26471johnjohn_210520_distal	imec0_cl0442_ch218	0.73651001299999996	-0.79622641500000002
	Rat#_26471johnjohn_210520_distal	imec0_cl0443_ch219	0.150939035	-0.69387755100000004
	Rat#_26471johnjohn_210520_distal	imec0_cl0448_ch222	-0.092572022000000004	-0.31068931100000002
	Rat#_26471johnjohn_210520_distal	imec0_cl0460_ch227	-0.014895692	0.122385403
	Rat#_26471johnjohn_210520_distal	imec0_cl0466_ch232	-0.241484594	-0.33333333300000001
	Rat#_26471johnjohn_210520_distal	imec0_cl0506_ch253	0.045251891000000002
	Rat#_26471johnjohn_210520_distal	imec0_cl0515_ch253	-0.015271791
	Rat#_26471johnjohn_210520_distal	imec0_cl0530_ch257	-0.032762451999999997
	Rat#_26471johnjohn_210520_distal	imec0_cl0556_ch265	-0.01732769
	Rat#_26471johnjohn_210520_distal	imec0_cl0563_ch269	-0.062820851999999996
	Rat#_26471johnjohn_210520_distal	imec0_cl0606_ch282	0.071436615999999994
	Rat#_26471johnjohn_210520_distal	imec0_cl0715_ch324	0.019912200000000001	-0.033447683999999998
	Rat#_26471johnjohn_210520_distal	imec0_cl0977_ch341		-0.20000000000000001
	Rat#_26471johnjohn_210520_distal	imec0_cl1054_ch023
	Rat#_26471johnjohn_210520_distal	imec0_cl0252_ch126	0.04192821	0.20082815700000001
	Rat#_26471johnjohn_210520_distal	imec0_cl0540_ch262	0.031086373
	Rat#_26471johnjohn_210520_distal	imec0_cl0692_ch315	-0.102412579	-0.02739726
	Rat#_26471johnjohn_210520_distal	imec0_cl0777_ch347	0.136821414	-0.48837209300000001
	Rat#_26471johnjohn_210520_distal	imec0_cl0125_ch058	-0.20633469800000001	-1
	Rat#_26471johnjohn_210520_distal	imec0_cl0160_ch078	0.037141405000000002	-0.57936507900000001
	Rat#_26471johnjohn_210520_distal	imec0_cl0165_ch082	0.012001901000000001	0.061338289999999997
	Rat#_26471johnjohn_210520_distal	imec0_cl0407_ch206	-0.127121541	-0.63285024199999995
	Rat#_26471johnjohn_210520_distal	imec0_cl0454_ch226	0.015208739000000001	0.084862384999999999
	Rat#_26471johnjohn_210520_distal	imec0_cl0492_ch245	-0.048190777999999997
	Rat#_26471johnjohn_210520_distal	imec0_cl0519_ch257	-0.015328570999999999
	Rat#_26471johnjohn_210520_distal	imec0_cl0531_ch257	-0.19573887500000001
	Rat#_26471johnjohn_210520_distal	imec0_cl0551_ch261	-0.020031699
	Rat#_26471johnjohn_210520_distal	imec0_cl0596_ch279	-0.059360694999999998
	Rat#_26471johnjohn_210520_distal	imec0_cl0618_ch287	-0.077725279999999994
	Rat#_26471johnjohn_210520_distal	imec0_cl0643_ch296	-0.025761691999999999
	Rat#_26471johnjohn_210520_distal	imec0_cl0659_ch304	-0.183961561
	Rat#_26471johnjohn_210520_distal	imec0_cl0690_ch315	0.071045642000000006	0.38686131400000001
	Rat#_26471johnjohn_210520_distal	imec0_cl0717_ch325	-0.12763194999999999	0.26952141099999999
	Rat#_26471johnjohn_210520_distal	imec0_cl0753_ch338	-0.093722577000000001	0.10000000000000001
	Rat#_26471johnjohn_210520_distal	imec0_cl0788_ch353	0.014212859	-0.54481132099999996
	Rat#_26471johnjohn_210520_distal	imec0_cl0793_ch354	-0.0036047029999999999	0.125
	Rat#_26471johnjohn_210520_distal	imec0_cl0921_ch187		0.76744186000000003
	Rat#_26471johnjohn_210520_distal	imec0_cl0931_ch234		-0.264646465
	Rat#_26471johnjohn_210520_distal	imec0_cl0276_ch137	-0.14159379	-0.19565217400000001
	Rat#_26471johnjohn_210520_distal	imec0_cl0281_ch138	-0.045202445000000001	-0.021212121
	Rat#_26471johnjohn_210520_distal	imec0_cl0417_ch210	-0.0053384510000000001	-0.54966887399999997
	Rat#_26471johnjohn_210520_distal	imec0_cl0534_ch259	0.13384342599999999
	Rat#_26471johnjohn_210520_distal	imec0_cl0763_ch341	-0.044105326	0.21969696999999999
	Rat#_26471johnjohn_210520_distal	imec0_cl0034_ch011	0.013922939	0.104631218
	Rat#_26471johnjohn_210520_distal	imec0_cl0098_ch045	0.042311915999999998	-0.019955654
	Rat#_26471johnjohn_210520_distal	imec0_cl0109_ch050	-0.042915133000000001	-0.015050753
	Rat#_26471johnjohn_210520_distal	imec0_cl0112_ch051	-0.010955810999999999	-0.002159827
	Rat#_26471johnjohn_210520_distal	imec0_cl0119_ch054	-0.107228515	-0.14042553199999999
	Rat#_26471johnjohn_210520_distal	imec0_cl0120_ch055	-0.076912663000000006	0.25490196100000001
	Rat#_26471johnjohn_210520_distal	imec0_cl0122_ch057	0.0043470940000000001	-0.14285714299999999
	Rat#_26471johnjohn_210520_distal	imec0_cl0151_ch068	0.110243613	-0.045871559999999999
	Rat#_26471johnjohn_210520_distal	imec0_cl0161_ch079	0.30908480999999999	0.019607843
	Rat#_26471johnjohn_210520_distal	imec0_cl0196_ch099	0.067817321	0.0048496609999999999
	Rat#_26471johnjohn_210520_distal	imec0_cl0244_ch123	0.13652233899999999	-0.071823204000000002
	Rat#_26471johnjohn_210520_distal	imec0_cl0257_ch129	0.0063359280000000002	0.025423728999999999
	Rat#_26471johnjohn_210520_distal	imec0_cl0261_ch131	0.035510949	-0.040414508000000002
	Rat#_26471johnjohn_210520_distal	imec0_cl0271_ch135	0.054848527000000001	-0.27272727299999999
	Rat#_26471johnjohn_210520_distal	imec0_cl0278_ch138	0.14012666500000001	-0.074204946999999993
	Rat#_26471johnjohn_210520_distal	imec0_cl0282_ch140	-0.047131734000000002	0.081967212999999997
	Rat#_26471johnjohn_210520_distal	imec0_cl0297_ch145	0.036404607999999998	0.067301156000000001
	Rat#_26471johnjohn_210520_distal	imec0_cl0310_ch151	0.060327466000000003	0.17647058800000001
	Rat#_26471johnjohn_210520_distal	imec0_cl0326_ch161	-0.034831598999999998	-0.63636363600000001
	Rat#_26471johnjohn_210520_distal	imec0_cl0339_ch169	-0.056711342999999997	0.083986562000000001
	Rat#_26471johnjohn_210520_distal	imec0_cl0341_ch171	-0.010391587000000001	0.33333333300000001
	Rat#_26471johnjohn_210520_distal	imec0_cl0357_ch178	-0.024855773000000001	0.12019524099999999
	Rat#_26471johnjohn_210520_distal	imec0_cl0369_ch185	-0.15079198099999999	-0.12
	Rat#_26471johnjohn_210520_distal	imec0_cl0379_ch193	-0.036976989000000002	0.243243243
	Rat#_26471johnjohn_210520_distal	imec0_cl0386_ch194	0.071365530999999996	-0.36794582399999998
	Rat#_26471johnjohn_210520_distal	imec0_cl0394_ch199	-0.0080743870000000006	-0.65454545500000005
	Rat#_26471johnjohn_210520_distal	imec0_cl0398_ch202	-0.049791915999999999	0.14003590699999999
	Rat#_26471johnjohn_210520_distal	imec0_cl0405_ch206	-0.0072396919999999998	0.070351759
	Rat#_26471johnjohn_210520_distal	imec0_cl0406_ch206	-0.012992904	-0.255411255
	Rat#_26471johnjohn_210520_distal	imec0_cl0409_ch207	0.028644668000000002	0.28000000000000003
	Rat#_26471johnjohn_210520_distal	imec0_cl0415_ch209	-0.074312762000000004	-0.284527107
	Rat#_26471johnjohn_210520_distal	imec0_cl0424_ch212	-0.067773975	0.043624161000000002
	Rat#_26471johnjohn_210520_distal	imec0_cl0430_ch214	-0.081676917000000002	0.77728285100000005
	Rat#_26471johnjohn_210520_distal	imec0_cl0432_ch215	-0.016237669999999999	0.22152690899999999
	Rat#_26471johnjohn_210520_distal	imec0_cl0478_ch238	0.104031982	0.099476439999999999
	Rat#_26471johnjohn_210520_distal	imec0_cl0510_ch250	-0.024090447000000001
	Rat#_26471johnjohn_210520_distal	imec0_cl0511_ch250	-0.0055870190000000004
	Rat#_26471johnjohn_210520_distal	imec0_cl0514_ch253	-0.028265194
	Rat#_26471johnjohn_210520_distal	imec0_cl0538_ch261	-0.055944384
	Rat#_26471johnjohn_210520_distal	imec0_cl0544_ch263	-0.0035244870000000002
	Rat#_26471johnjohn_210520_distal	imec0_cl0562_ch268	0.045138601
	Rat#_26471johnjohn_210520_distal	imec0_cl0564_ch269	0.013266460000000001
	Rat#_26471johnjohn_210520_distal	imec0_cl0576_ch271	-0.027057019000000002
	Rat#_26471johnjohn_210520_distal	imec0_cl0589_ch277	-0.096541428999999998
	Rat#_26471johnjohn_210520_distal	imec0_cl0591_ch278	-0.041548663
	Rat#_26471johnjohn_210520_distal	imec0_cl0645_ch297	-0.020103590000000001	-0.067971164000000001
	Rat#_26471johnjohn_210520_distal	imec0_cl0646_ch297	0.011894197	0.074433657
	Rat#_26471johnjohn_210520_distal	imec0_cl0647_ch298	-0.070820703999999998
	Rat#_26471johnjohn_210520_distal	imec0_cl0652_ch298	-0.0031936930000000001
	Rat#_26471johnjohn_210520_distal	imec0_cl0724_ch327	-0.084145598000000002	-0.55102040799999996
	Rat#_26471johnjohn_210520_distal	imec0_cl0725_ch328	0.045512255000000001	0.15727003000000001
	Rat#_26471johnjohn_210520_distal	imec0_cl0756_ch338	0.0038657710000000001	-0.033613444999999999
	Rat#_26471johnjohn_210520_distal	imec0_cl0765_ch342	-0.041748311000000003	-0.125874126
	Rat#_26471johnjohn_210520_distal	imec0_cl0883_ch098	0.14666141599999999	0.85321100900000002
	Rat#_26471johnjohn_210520_distal	imec0_cl0886_ch108	0.17427532000000001
	Rat#_26471johnjohn_210520_distal	imec0_cl0906_ch125		-0.24507042300000001
	Rat#_26471johnjohn_210520_distal	imec0_cl0972_ch333		-0.20833333300000001
	Rat#_26471johnjohn_210520_distal	imec0_cl1044_ch169		-0.75
	Rat#_26471johnjohn_210520_distal	imec0_cl1055_ch029		0
	Rat#_26471johnjohn_210520_distal	imec0_cl0175_ch090	0.037936025999999998	-0.34421364999999998
	Rat#_26471johnjohn_210520_distal	imec0_cl0242_ch122	0.040677237999999998	-0.22707423600000001
	Rat#_26471johnjohn_210520_distal	imec0_cl0315_ch157	-0.039056500000000001	0.119496855
	Rat#_26471johnjohn_210520_distal	imec0_cl0325_ch161	0.093833442000000003	-0.13583441099999999
	Rat#_26471johnjohn_210520_distal	imec0_cl0337_ch169	0.112948433	0.035769829000000003
	Rat#_26471johnjohn_210520_distal	imec0_cl0364_ch182	0.038414453000000001	0.274074074
	Rat#_26471johnjohn_210520_distal	imec0_cl0370_ch185	0.054863515000000002	0.025641026000000001
	Rat#_26471johnjohn_210520_distal	imec0_cl0402_ch204	-0.0082031029999999998	0.14814814800000001
	Rat#_26471johnjohn_210520_distal	imec0_cl0426_ch213	0.101152776	-0.39340659300000003
	Rat#_26471johnjohn_210520_distal	imec0_cl0468_ch233	-0.048375965	0.033442982000000003
	Rat#_26471johnjohn_210520_distal	imec0_cl0481_ch238	0.040296271000000002
	Rat#_26471johnjohn_210520_distal	imec0_cl0491_ch245	0.098943061999999998
	Rat#_26471johnjohn_210520_distal	imec0_cl0523_ch255	-0.056141452000000001
	Rat#_26471johnjohn_210520_distal	imec0_cl0535_ch260	-0.076375741999999996
	Rat#_26471johnjohn_210520_distal	imec0_cl0604_ch282	-0.032390242999999999
	Rat#_26471johnjohn_210520_distal	imec0_cl0636_ch293	-0.031156869	0.020920502000000001
	Rat#_26471johnjohn_210520_distal	imec0_cl0721_ch326	-0.024151127000000001	0.080922976999999993
	Rat#_26471johnjohn_210520_distal	imec0_cl0898_ch108	0.10048900299999999
	Rat#_26471johnjohn_210520_distal	imec0_cl0980_ch360		-0.40350877200000002
	Rat#_26471johnjohn_210520_distal	imec0_cl1064_ch273
	Rat#_26471johnjohn_210520_distal	imec0_cl0017_ch003	0.20858740200000001	0.35135135099999998
	Rat#_26471johnjohn_210520_distal	imec0_cl0103_ch046		0.076923077000000006
	Rat#_26471johnjohn_210520_distal	imec0_cl0128_ch059	0.050830597999999998	1
	Rat#_26471johnjohn_210520_distal	imec0_cl0132_ch060	0.46057609599999999	-0.40000000000000002
	Rat#_26471johnjohn_210520_distal	imec0_cl0148_ch068
	Rat#_26471johnjohn_210520_distal	imec0_cl0179_ch091	-0.097377895000000006
	Rat#_26471johnjohn_210520_distal	imec0_cl0195_ch096	-0.49200072299999997	-0.73568281899999999
	Rat#_26471johnjohn_210520_distal	imec0_cl0199_ch102	0.0031959029999999999	-0.23809523799999999
	Rat#_26471johnjohn_210520_distal	imec0_cl0201_ch101
	Rat#_26471johnjohn_210520_distal	imec0_cl0203_ch103	-0.105444302	-1
	Rat#_26471johnjohn_210520_distal	imec0_cl0211_ch107	0.067967426999999997	-1
	Rat#_26471johnjohn_210520_distal	imec0_cl0214_ch108
	Rat#_26471johnjohn_210520_distal	imec0_cl0221_ch111
	Rat#_26471johnjohn_210520_distal	imec0_cl0223_ch112	-0.21305649800000001	-1
	Rat#_26471johnjohn_210520_distal	imec0_cl0236_ch117	-0.045155992999999998	-0.53684210499999996
	Rat#_26471johnjohn_210520_distal	imec0_cl0247_ch127	0.29446428400000002	-0.671361502
	Rat#_26471johnjohn_210520_distal	imec0_cl0254_ch126	-0.001468324	-1
	Rat#_26471johnjohn_210520_distal	imec0_cl0272_ch135	-0.117372806
	Rat#_26471johnjohn_210520_distal	imec0_cl0273_ch135	-0.12652116099999999
	Rat#_26471johnjohn_210520_distal	imec0_cl0288_ch142		1
	Rat#_26471johnjohn_210520_distal	imec0_cl0290_ch143	-0.72328361299999999	-1
	Rat#_26471johnjohn_210520_distal	imec0_cl0299_ch145	-0.088698516000000005	-1
	Rat#_26471johnjohn_210520_distal	imec0_cl0300_ch146	-0.034692781999999998
	Rat#_26471johnjohn_210520_distal	imec0_cl0305_ch149	-0.212561151	-0.53591160199999999
	Rat#_26471johnjohn_210520_distal	imec0_cl0306_ch150	-0.052605879000000001	-1
	Rat#_26471johnjohn_210520_distal	imec0_cl0314_ch155	0.61033605000000002	0.29411764699999998
	Rat#_26471johnjohn_210520_distal	imec0_cl0321_ch159	-0.077119699	0.14864864899999999
	Rat#_26471johnjohn_210520_distal	imec0_cl0322_ch160	0.0013335020000000001	0.53846153799999996
	Rat#_26471johnjohn_210520_distal	imec0_cl0351_ch176	0.092757764000000006	-1
	Rat#_26471johnjohn_210520_distal	imec0_cl0361_ch181	-0.039106235000000003
	Rat#_26471johnjohn_210520_distal	imec0_cl0362_ch181	1	-1
	Rat#_26471johnjohn_210520_distal	imec0_cl0367_ch185	-0.58895894199999999	-1
	Rat#_26471johnjohn_210520_distal	imec0_cl0368_ch184	-0.58895894199999999	-1
	Rat#_26471johnjohn_210520_distal	imec0_cl0393_ch198	-0.48200398799999999	-1
	Rat#_26471johnjohn_210520_distal	imec0_cl0435_ch217	-0.010163184	-1
	Rat#_26471johnjohn_210520_distal	imec0_cl0497_ch246	-0.237237212
	Rat#_26471johnjohn_210520_distal	imec0_cl0627_ch290	-0.239122839
	Rat#_26471johnjohn_210520_distal	imec0_cl0701_ch322		-1
	Rat#_26471johnjohn_210520_distal	imec0_cl0710_ch323	-0.088286405999999998	-0.177777778
	Rat#_26471johnjohn_210520_distal	imec0_cl0745_ch336
	Rat#_26471johnjohn_210520_distal	imec0_cl0871_ch029	0.0022776469999999998
	Rat#_26471johnjohn_210520_distal	imec0_cl0880_ch091	-0.0066892940000000001
	Rat#_26471johnjohn_210520_distal	imec0_cl0885_ch100	-0.0036220919999999999	-1
	Rat#_26471johnjohn_210520_distal	imec0_cl0889_ch108
	Rat#_26471johnjohn_210520_distal	imec0_cl0890_ch103
	Rat#_26471johnjohn_210520_distal	imec0_cl0896_ch110	0.101736432
	Rat#_26471johnjohn_210520_distal	imec0_cl0899_ch108	-0.28685849499999999
	Rat#_26471johnjohn_210520_distal	imec0_cl0901_ch113
	Rat#_26471johnjohn_210520_distal	imec0_cl0903_ch116	0.16631890699999999	-0.17647058800000001
	Rat#_26471johnjohn_210520_distal	imec0_cl0904_ch117	0.071499152999999996	-0.514705882
	Rat#_26471johnjohn_210520_distal	imec0_cl0905_ch117
	Rat#_26471johnjohn_210520_distal	imec0_cl0907_ch128		-0.764705882
	Rat#_26471johnjohn_210520_distal	imec0_cl0913_ch135		-0.23076923099999999
	Rat#_26471johnjohn_210520_distal	imec0_cl0917_ch154		-0.428571429
	Rat#_26471johnjohn_210520_distal	imec0_cl0922_ch186
	Rat#_26471johnjohn_210520_distal	imec0_cl0924_ch189		-1
	Rat#_26471johnjohn_210520_distal	imec0_cl0950_ch289
	Rat#_26471johnjohn_210520_distal	imec0_cl0954_ch299
	Rat#_26471johnjohn_210520_distal	imec0_cl0979_ch351		-1
	Rat#_26471johnjohn_210520_distal	imec0_cl0992_ch041
	Rat#_26471johnjohn_210520_distal	imec0_cl1003_ch111
	Rat#_26471johnjohn_210520_distal	imec0_cl1004_ch117		-1
	Rat#_26471johnjohn_210520_distal	imec0_cl1019_ch291
	Rat#_26471johnjohn_210520_distal	imec0_cl1026_ch053		0.52941176499999998
	Rat#_26471johnjohn_210520_distal	imec0_cl1028_ch108		0.5
	Rat#_26471johnjohn_210520_distal	imec0_cl1030_ch121		-0.083333332999999996
	Rat#_26471johnjohn_210520_distal	imec0_cl1034_ch053		0.019607843
	Rat#_26471johnjohn_210520_distal	imec0_cl1041_ch150		-0.45454545499999999
	Rat#_26471johnjohn_210520_distal	imec0_cl1042_ch155		0.33333333300000001
	Rat#_26471johnjohn_210520_distal	imec0_cl1043_ch160		-0.090909090999999997
	Rat#_26471johnjohn_210520_distal	imec0_cl1051_ch112
	Rat#_26471johnjohn_210520_distal	imec0_cl1053_ch031
	Rat#26471johnjohn_220520_intermediate	imec0_cl0000_ch000		-0.052423342999999997
	Rat#26471johnjohn_220520_intermediate	imec0_cl0009_ch004		-0.027326732999999999
	Rat#26471johnjohn_220520_intermediate	imec0_cl0010_ch006		-0.14669421499999999
	Rat#26471johnjohn_220520_intermediate	imec0_cl0011_ch007		-0.40481400400000001
	Rat#26471johnjohn_220520_intermediate	imec0_cl0016_ch010		-0.051693404999999998
	Rat#26471johnjohn_220520_intermediate	imec0_cl0017_ch012		-0.19024390199999999
	Rat#26471johnjohn_220520_intermediate	imec0_cl0018_ch013		-0.40880503099999999
	Rat#26471johnjohn_220520_intermediate	imec0_cl0019_ch012		-0.74683544300000004
	Rat#26471johnjohn_220520_intermediate	imec0_cl0021_ch014		0.17647058800000001
	Rat#26471johnjohn_220520_intermediate	imec0_cl0033_ch026		-0.092436975000000005
	Rat#26471johnjohn_220520_intermediate	imec0_cl0035_ch027		-0.10000000000000001
	Rat#26471johnjohn_220520_intermediate	imec0_cl0036_ch029		-0.28000000000000003
	Rat#26471johnjohn_220520_intermediate	imec0_cl0038_ch031		0.34821428599999998
	Rat#26471johnjohn_220520_intermediate	imec0_cl0039_ch033		-1
	Rat#26471johnjohn_220520_intermediate	imec0_cl0041_ch034		0.024459845000000001
	Rat#26471johnjohn_220520_intermediate	imec0_cl0042_ch034		0.353658537
	Rat#26471johnjohn_220520_intermediate	imec0_cl0043_ch036		-1
	Rat#26471johnjohn_220520_intermediate	imec0_cl0046_ch038		-0.510297483
	Rat#26471johnjohn_220520_intermediate	imec0_cl0048_ch041		0.70588235300000002
	Rat#26471johnjohn_220520_intermediate	imec0_cl0051_ch042		0.64615384600000003
	Rat#26471johnjohn_220520_intermediate	imec0_cl0052_ch042		-0.17030567699999999
	Rat#26471johnjohn_220520_intermediate	imec0_cl0053_ch044		-0.16954512299999999
	Rat#26471johnjohn_220520_intermediate	imec0_cl0056_ch045		0.45263157900000001
	Rat#26471johnjohn_220520_intermediate	imec0_cl0060_ch046		-0.120593692
	Rat#26471johnjohn_220520_intermediate	imec0_cl0062_ch047		0.48148148099999999
	Rat#26471johnjohn_220520_intermediate	imec0_cl0063_ch048		0.70967741900000003
	Rat#26471johnjohn_220520_intermediate	imec0_cl0067_ch050		-0.093567251000000004
	Rat#26471johnjohn_220520_intermediate	imec0_cl0068_ch050		0.37588652500000003
	Rat#26471johnjohn_220520_intermediate	imec0_cl0070_ch051		-0.16800000000000001
	Rat#26471johnjohn_220520_intermediate	imec0_cl0071_ch052		-0.73684210500000002
	Rat#26471johnjohn_220520_intermediate	imec0_cl0074_ch054		0.373913043
	Rat#26471johnjohn_220520_intermediate	imec0_cl0076_ch055		-0.046296296000000001
	Rat#26471johnjohn_220520_intermediate	imec0_cl0079_ch057		0.41269841299999999
	Rat#26471johnjohn_220520_intermediate	imec0_cl0080_ch057
	Rat#26471johnjohn_220520_intermediate	imec0_cl0081_ch057		-0.87906273599999996
	Rat#26471johnjohn_220520_intermediate	imec0_cl0083_ch058		0.122923588
	Rat#26471johnjohn_220520_intermediate	imec0_cl0084_ch058		-0.025505294000000001
	Rat#26471johnjohn_220520_intermediate	imec0_cl0085_ch058		0.165677773
	Rat#26471johnjohn_220520_intermediate	imec0_cl0087_ch061		0.5
	Rat#26471johnjohn_220520_intermediate	imec0_cl0089_ch062		0.56521739100000001
	Rat#26471johnjohn_220520_intermediate	imec0_cl0090_ch062		0.35911602199999998
	Rat#26471johnjohn_220520_intermediate	imec0_cl0091_ch062
	Rat#26471johnjohn_220520_intermediate	imec0_cl0092_ch063		-0.090909090999999997
	Rat#26471johnjohn_220520_intermediate	imec0_cl0094_ch065		0.243243243
	Rat#26471johnjohn_220520_intermediate	imec0_cl0097_ch066		-0.11864406800000001
	Rat#26471johnjohn_220520_intermediate	imec0_cl0098_ch066		0.038461538000000003
	Rat#26471johnjohn_220520_intermediate	imec0_cl0099_ch067		-0.21943573699999999
	Rat#26471johnjohn_220520_intermediate	imec0_cl0104_ch069		-0.25
	Rat#26471johnjohn_220520_intermediate	imec0_cl0105_ch069		0.66071428600000004
	Rat#26471johnjohn_220520_intermediate	imec0_cl0108_ch070		-0.24615384600000001
	Rat#26471johnjohn_220520_intermediate	imec0_cl0110_ch070
	Rat#26471johnjohn_220520_intermediate	imec0_cl0112_ch071		0.084337349000000006
	Rat#26471johnjohn_220520_intermediate	imec0_cl0113_ch072		0.35483871
	Rat#26471johnjohn_220520_intermediate	imec0_cl0114_ch073		-0.70605187300000005
	Rat#26471johnjohn_220520_intermediate	imec0_cl0115_ch073		0.235294118
	Rat#26471johnjohn_220520_intermediate	imec0_cl0118_ch077		0.63636363600000001
	Rat#26471johnjohn_220520_intermediate	imec0_cl0119_ch074		0.36363636399999999
	Rat#26471johnjohn_220520_intermediate	imec0_cl0120_ch074		-0.26315789499999998
	Rat#26471johnjohn_220520_intermediate	imec0_cl0123_ch075		0.26126126100000002
	Rat#26471johnjohn_220520_intermediate	imec0_cl0124_ch076		-0.156862745
	Rat#26471johnjohn_220520_intermediate	imec0_cl0125_ch077		-1
	Rat#26471johnjohn_220520_intermediate	imec0_cl0126_ch077		0.105643045
	Rat#26471johnjohn_220520_intermediate	imec0_cl0127_ch077		0.22490104399999999
	Rat#26471johnjohn_220520_intermediate	imec0_cl0128_ch078		0.24793388399999999
	Rat#26471johnjohn_220520_intermediate	imec0_cl0132_ch082		-0.090909090999999997
	Rat#26471johnjohn_220520_intermediate	imec0_cl0134_ch082		0.14285714299999999
	Rat#26471johnjohn_220520_intermediate	imec0_cl0136_ch085		0
	Rat#26471johnjohn_220520_intermediate	imec0_cl0138_ch083		-0.071823204000000002
	Rat#26471johnjohn_220520_intermediate	imec0_cl0141_ch086		0.70056497200000001
	Rat#26471johnjohn_220520_intermediate	imec0_cl0143_ch086		-0.14608279199999999
	Rat#26471johnjohn_220520_intermediate	imec0_cl0146_ch087		0.085714286000000001
	Rat#26471johnjohn_220520_intermediate	imec0_cl0155_ch095		-0.077151335000000001
	Rat#26471johnjohn_220520_intermediate	imec0_cl0157_ch093		0.28205128200000001
	Rat#26471johnjohn_220520_intermediate	imec0_cl0158_ch094		0.23156089199999999
	Rat#26471johnjohn_220520_intermediate	imec0_cl0161_ch094		-0.49852507400000001
	Rat#26471johnjohn_220520_intermediate	imec0_cl0162_ch096		-0.700787402
	Rat#26471johnjohn_220520_intermediate	imec0_cl0164_ch097		0.90046656300000005
	Rat#26471johnjohn_220520_intermediate	imec0_cl0165_ch101		0.0051813470000000002
	Rat#26471johnjohn_220520_intermediate	imec0_cl0166_ch098		-0.50970017599999995
	Rat#26471johnjohn_220520_intermediate	imec0_cl0167_ch098		-0.48936170200000001
	Rat#26471johnjohn_220520_intermediate	imec0_cl0168_ch098		0.196998124
	Rat#26471johnjohn_220520_intermediate	imec0_cl0170_ch099
	Rat#26471johnjohn_220520_intermediate	imec0_cl0171_ch100		-0.194831014
	Rat#26471johnjohn_220520_intermediate	imec0_cl0172_ch101		-0.034998504
	Rat#26471johnjohn_220520_intermediate	imec0_cl0173_ch101		-0.027027026999999999
	Rat#26471johnjohn_220520_intermediate	imec0_cl0174_ch101		-0.59622641499999995
	Rat#26471johnjohn_220520_intermediate	imec0_cl0177_ch104
	Rat#26471johnjohn_220520_intermediate	imec0_cl0178_ch104		-0.30064829799999998
	Rat#26471johnjohn_220520_intermediate	imec0_cl0179_ch105		-0.73134328400000004
	Rat#26471johnjohn_220520_intermediate	imec0_cl0180_ch105		-0.23404255299999999
	Rat#26471johnjohn_220520_intermediate	imec0_cl0181_ch105		-0.23728813600000001
	Rat#26471johnjohn_220520_intermediate	imec0_cl0182_ch106		-0.660287081
	Rat#26471johnjohn_220520_intermediate	imec0_cl0183_ch106		0.17764471100000001
	Rat#26471johnjohn_220520_intermediate	imec0_cl0184_ch106		-0.84783400099999995
	Rat#26471johnjohn_220520_intermediate	imec0_cl0186_ch109		-0.38967136200000002
	Rat#26471johnjohn_220520_intermediate	imec0_cl0191_ch110		-0.23076923099999999
	Rat#26471johnjohn_220520_intermediate	imec0_cl0196_ch113		-1
	Rat#26471johnjohn_220520_intermediate	imec0_cl0197_ch113		-0.24109867800000001
	Rat#26471johnjohn_220520_intermediate	imec0_cl0199_ch114		-0.14733542299999999
	Rat#26471johnjohn_220520_intermediate	imec0_cl0200_ch114		-0.77319587599999995
	Rat#26471johnjohn_220520_intermediate	imec0_cl0203_ch114		-0.024719101
	Rat#26471johnjohn_220520_intermediate	imec0_cl0205_ch116		-0.24163568799999999
	Rat#26471johnjohn_220520_intermediate	imec0_cl0206_ch117		-0.54966887399999997
	Rat#26471johnjohn_220520_intermediate	imec0_cl0207_ch117		-0.14492445200000001
	Rat#26471johnjohn_220520_intermediate	imec0_cl0210_ch122
	Rat#26471johnjohn_220520_intermediate	imec0_cl0212_ch119		-0.062416999000000001
	Rat#26471johnjohn_220520_intermediate	imec0_cl0213_ch120		0.093525179999999999
	Rat#26471johnjohn_220520_intermediate	imec0_cl0214_ch123		0.10000000000000001
	Rat#26471johnjohn_220520_intermediate	imec0_cl0216_ch122		0.50264550299999999
	Rat#26471johnjohn_220520_intermediate	imec0_cl0219_ch123		-0.35392535400000003
	Rat#26471johnjohn_220520_intermediate	imec0_cl0224_ch126		0.32941176500000002
	Rat#26471johnjohn_220520_intermediate	imec0_cl0225_ch126		0.22033898299999999
	Rat#26471johnjohn_220520_intermediate	imec0_cl0226_ch127		0.148351648
	Rat#26471johnjohn_220520_intermediate	imec0_cl0227_ch129		0.243589744
	Rat#26471johnjohn_220520_intermediate	imec0_cl0228_ch129		0.40653594799999998
	Rat#26471johnjohn_220520_intermediate	imec0_cl0230_ch129		0.013404826
	Rat#26471johnjohn_220520_intermediate	imec0_cl0231_ch130		-0.0029850749999999998
	Rat#26471johnjohn_220520_intermediate	imec0_cl0234_ch131		0.0028818440000000002
	Rat#26471johnjohn_220520_intermediate	imec0_cl0235_ch132		0.46206896600000003
	Rat#26471johnjohn_220520_intermediate	imec0_cl0237_ch134		-0.40123456800000001
	Rat#26471johnjohn_220520_intermediate	imec0_cl0248_ch135		-0.033707864999999997
	Rat#26471johnjohn_220520_intermediate	imec0_cl0250_ch136		-0.58064516099999997
	Rat#26471johnjohn_220520_intermediate	imec0_cl0254_ch138		-0.021975479999999999
	Rat#26471johnjohn_220520_intermediate	imec0_cl0255_ch138		-0.061635219999999998
	Rat#26471johnjohn_220520_intermediate	imec0_cl0257_ch139		0.49579831899999999
	Rat#26471johnjohn_220520_intermediate	imec0_cl0260_ch141		0.21695951099999999
	Rat#26471johnjohn_220520_intermediate	imec0_cl0265_ch143		-0.043478260999999997
	Rat#26471johnjohn_220520_intermediate	imec0_cl0266_ch144		0.59999999999999998
	Rat#26471johnjohn_220520_intermediate	imec0_cl0268_ch145		-0.27802690600000002
	Rat#26471johnjohn_220520_intermediate	imec0_cl0271_ch146		-0.079872204000000002
	Rat#26471johnjohn_220520_intermediate	imec0_cl0274_ch147		1
	Rat#26471johnjohn_220520_intermediate	imec0_cl0275_ch147		-0.221117062
	Rat#26471johnjohn_220520_intermediate	imec0_cl0277_ch150		0.90931780399999995
	Rat#26471johnjohn_220520_intermediate	imec0_cl0279_ch150		0.74794520499999995
	Rat#26471johnjohn_220520_intermediate	imec0_cl0285_ch151		0.22916666699999999
	Rat#26471johnjohn_220520_intermediate	imec0_cl0286_ch150		0.24210526299999999
	Rat#26471johnjohn_220520_intermediate	imec0_cl0287_ch152
	Rat#26471johnjohn_220520_intermediate	imec0_cl0288_ch149		-0.26376715699999997
	Rat#26471johnjohn_220520_intermediate	imec0_cl0289_ch153		-0.028901733999999998
	Rat#26471johnjohn_220520_intermediate	imec0_cl0290_ch153		-0.033112583000000001
	Rat#26471johnjohn_220520_intermediate	imec0_cl0294_ch155		0.15736040600000001
	Rat#26471johnjohn_220520_intermediate	imec0_cl0295_ch157		0.35897435900000002
	Rat#26471johnjohn_220520_intermediate	imec0_cl0299_ch159		-0.392209796
	Rat#26471johnjohn_220520_intermediate	imec0_cl0304_ch178		0.017667845000000001
	Rat#26471johnjohn_220520_intermediate	imec0_cl0366_ch002		-0.21962616800000001
	Rat#26471johnjohn_220520_intermediate	imec0_cl0368_ch007		-0.26578560899999998
	Rat#26471johnjohn_220520_intermediate	imec0_cl0369_ch007		-0.60942760900000004
	Rat#26471johnjohn_220520_intermediate	imec0_cl0370_ch008		-0.41149425299999998
	Rat#26471johnjohn_220520_intermediate	imec0_cl0371_ch008		-0.139072848
	Rat#26471johnjohn_220520_intermediate	imec0_cl0373_ch009		-0.49892565500000002
	Rat#26471johnjohn_220520_intermediate	imec0_cl0375_ch010		-0.42028985499999999
	Rat#26471johnjohn_220520_intermediate	imec0_cl0376_ch010		-0.222351572
	Rat#26471johnjohn_220520_intermediate	imec0_cl0377_ch013		0.0028490030000000001
	Rat#26471johnjohn_220520_intermediate	imec0_cl0378_ch016		0.058461538
	Rat#26471johnjohn_220520_intermediate	imec0_cl0379_ch020		-0.155234657
	Rat#26471johnjohn_220520_intermediate	imec0_cl0381_ch022		-0.047619047999999997
	Rat#26471johnjohn_220520_intermediate	imec0_cl0384_ch029		-0.162162162
	Rat#26471johnjohn_220520_intermediate	imec0_cl0385_ch030		0.23566878999999999
	Rat#26471johnjohn_220520_intermediate	imec0_cl0387_ch036		-0.050955413999999997
	Rat#26471johnjohn_220520_intermediate	imec0_cl0388_ch037		-0.33490011800000002
	Rat#26471johnjohn_220520_intermediate	imec0_cl0389_ch037		-0.27777777799999998
	Rat#26471johnjohn_220520_intermediate	imec0_cl0390_ch038		-0.22442748100000001
	Rat#26471johnjohn_220520_intermediate	imec0_cl0391_ch039		-0.24433249400000001
	Rat#26471johnjohn_220520_intermediate	imec0_cl0393_ch041		-1
	Rat#26471johnjohn_220520_intermediate	imec0_cl0394_ch045		0.72549019599999998
	Rat#26471johnjohn_220520_intermediate	imec0_cl0395_ch041		0.28813559300000002
	Rat#26471johnjohn_220520_intermediate	imec0_cl0396_ch045		0.133333333
	Rat#26471johnjohn_220520_intermediate	imec0_cl0398_ch046		0.084444443999999994
	Rat#26471johnjohn_220520_intermediate	imec0_cl0399_ch046		-0.37209302300000002
	Rat#26471johnjohn_220520_intermediate	imec0_cl0400_ch050		0.47058823500000002
	Rat#26471johnjohn_220520_intermediate	imec0_cl0401_ch054		-0.49618320599999999
	Rat#26471johnjohn_220520_intermediate	imec0_cl0404_ch060		0.57499999999999996
	Rat#26471johnjohn_220520_intermediate	imec0_cl0405_ch061		0.0068027210000000003
	Rat#26471johnjohn_220520_intermediate	imec0_cl0406_ch061		0.62962963000000005
	Rat#26471johnjohn_220520_intermediate	imec0_cl0408_ch064		-0.085714286000000001
	Rat#26471johnjohn_220520_intermediate	imec0_cl0409_ch065		-0.083333332999999996
	Rat#26471johnjohn_220520_intermediate	imec0_cl0410_ch065		-0.24651162800000001
	Rat#26471johnjohn_220520_intermediate	imec0_cl0411_ch066
	Rat#26471johnjohn_220520_intermediate	imec0_cl0412_ch066		-1.1600000000000001e-16
	Rat#26471johnjohn_220520_intermediate	imec0_cl0413_ch068		0.32800000000000001
	Rat#26471johnjohn_220520_intermediate	imec0_cl0416_ch070		-0.321428571
	Rat#26471johnjohn_220520_intermediate	imec0_cl0417_ch071		0.076354679999999994
	Rat#26471johnjohn_220520_intermediate	imec0_cl0418_ch069		0.428571429
	Rat#26471johnjohn_220520_intermediate	imec0_cl0419_ch073		-0.11864406800000001
	Rat#26471johnjohn_220520_intermediate	imec0_cl0421_ch078		-0.14285714299999999
	Rat#26471johnjohn_220520_intermediate	imec0_cl0422_ch073		0.50180505399999997
	Rat#26471johnjohn_220520_intermediate	imec0_cl0423_ch079		-0.29519918299999998
	Rat#26471johnjohn_220520_intermediate	imec0_cl0424_ch075		-0.191489362
	Rat#26471johnjohn_220520_intermediate	imec0_cl0425_ch073		0.24770642200000001
	Rat#26471johnjohn_220520_intermediate	imec0_cl0428_ch082		-0.46511627900000002
	Rat#26471johnjohn_220520_intermediate	imec0_cl0429_ch084		-0.41428571400000003
	Rat#26471johnjohn_220520_intermediate	imec0_cl0430_ch083		0
	Rat#26471johnjohn_220520_intermediate	imec0_cl0431_ch085		0.070270269999999996
	Rat#26471johnjohn_220520_intermediate	imec0_cl0432_ch089		-0.345454545
	Rat#26471johnjohn_220520_intermediate	imec0_cl0434_ch090		-0.30232558100000001
	Rat#26471johnjohn_220520_intermediate	imec0_cl0437_ch090		0.020576132
	Rat#26471johnjohn_220520_intermediate	imec0_cl0439_ch094
	Rat#26471johnjohn_220520_intermediate	imec0_cl0442_ch097
	Rat#26471johnjohn_220520_intermediate	imec0_cl0443_ch098
	Rat#26471johnjohn_220520_intermediate	imec0_cl0444_ch099		-0.59179019399999999
	Rat#26471johnjohn_220520_intermediate	imec0_cl0445_ch104
	Rat#26471johnjohn_220520_intermediate	imec0_cl0448_ch105		-0.62839248400000003
	Rat#26471johnjohn_220520_intermediate	imec0_cl0449_ch105		0.070967742
	Rat#26471johnjohn_220520_intermediate	imec0_cl0450_ch109		-0.056105611
	Rat#26471johnjohn_220520_intermediate	imec0_cl0451_ch113		0.44973544999999998
	Rat#26471johnjohn_220520_intermediate	imec0_cl0457_ch113		0.21568627500000001
	Rat#26471johnjohn_220520_intermediate	imec0_cl0458_ch114		-0.409836066
	Rat#26471johnjohn_220520_intermediate	imec0_cl0459_ch116		0.21739130400000001
	Rat#26471johnjohn_220520_intermediate	imec0_cl0460_ch116		-0.26086956500000003
	Rat#26471johnjohn_220520_intermediate	imec0_cl0461_ch117		-0.16111850899999999
	Rat#26471johnjohn_220520_intermediate	imec0_cl0462_ch117		-0.40153452699999997
	Rat#26471johnjohn_220520_intermediate	imec0_cl0463_ch118		0.076923077000000006
	Rat#26471johnjohn_220520_intermediate	imec0_cl0464_ch122		-0.21800947900000001
	Rat#26471johnjohn_220520_intermediate	imec0_cl0465_ch123		0.039823008999999999
	Rat#26471johnjohn_220520_intermediate	imec0_cl0467_ch123		-0.19772727300000001
	Rat#26471johnjohn_220520_intermediate	imec0_cl0468_ch123		-0.157142857
	Rat#26471johnjohn_220520_intermediate	imec0_cl0469_ch125		0.21148825099999999
	Rat#26471johnjohn_220520_intermediate	imec0_cl0470_ch125		0.235294118
	Rat#26471johnjohn_220520_intermediate	imec0_cl0472_ch126		0.61403508799999995
	Rat#26471johnjohn_220520_intermediate	imec0_cl0473_ch128		0.096646942999999999
	Rat#26471johnjohn_220520_intermediate	imec0_cl0474_ch128		0.47826087
	Rat#26471johnjohn_220520_intermediate	imec0_cl0477_ch134		0.27835051500000002
	Rat#26471johnjohn_220520_intermediate	imec0_cl0478_ch134		-0.47747747699999998
	Rat#26471johnjohn_220520_intermediate	imec0_cl0479_ch137
	Rat#26471johnjohn_220520_intermediate	imec0_cl0480_ch137		0.030303030000000002
	Rat#26471johnjohn_220520_intermediate	imec0_cl0481_ch139		-0.40536957200000001
	Rat#26471johnjohn_220520_intermediate	imec0_cl0483_ch142		0.26881720399999998
	Rat#26471johnjohn_220520_intermediate	imec0_cl0484_ch146		0.73076923100000002
	Rat#26471johnjohn_220520_intermediate	imec0_cl0485_ch146		0.28888888899999998
	Rat#26471johnjohn_220520_intermediate	imec0_cl0486_ch146		0.428571429
	Rat#26471johnjohn_220520_intermediate	imec0_cl0489_ch150		-0.40869565200000002
	Rat#26471johnjohn_220520_intermediate	imec0_cl0490_ch152		0.076923077000000006
	Rat#26471johnjohn_220520_intermediate	imec0_cl0495_ch159		0.322222222
	Rat#26471johnjohn_220520_intermediate	imec0_cl0504_ch033		-0.23705722100000001
	Rat#26471johnjohn_220520_intermediate	imec0_cl0505_ch033		0.017543860000000001
	Rat#26471johnjohn_220520_intermediate	imec0_cl0506_ch042		-0.065527065999999995
	Rat#26471johnjohn_220520_intermediate	imec0_cl0508_ch041		-0.28571428599999998
	Rat#26471johnjohn_220520_intermediate	imec0_cl0509_ch043		0.47058823500000002
	Rat#26471johnjohn_220520_intermediate	imec0_cl0510_ch054		0.3125
	Rat#26471johnjohn_220520_intermediate	imec0_cl0511_ch065		-0.024691358
	Rat#26471johnjohn_220520_intermediate	imec0_cl0512_ch066		0.20000000000000001
	Rat#26471johnjohn_220520_intermediate	imec0_cl0513_ch066		0.22137404599999999
	Rat#26471johnjohn_220520_intermediate	imec0_cl0514_ch068		0.10714285699999999
	Rat#26471johnjohn_220520_intermediate	imec0_cl0516_ch068		0.35714285699999998
	Rat#26471johnjohn_220520_intermediate	imec0_cl0518_ch073		0.19444444399999999
	Rat#26471johnjohn_220520_intermediate	imec0_cl0521_ch083		0.253034547
	Rat#26471johnjohn_220520_intermediate	imec0_cl0522_ch085		-0.17241379300000001
	Rat#26471johnjohn_220520_intermediate	imec0_cl0523_ch090		-0.38686131400000001
	Rat#26471johnjohn_220520_intermediate	imec0_cl0526_ch096		-0.29629629600000001
	Rat#26471johnjohn_220520_intermediate	imec0_cl0527_ch106		-0.33700787399999999
	Rat#26471johnjohn_220520_intermediate	imec0_cl0529_ch105		-0.74452554699999995
	Rat#26471johnjohn_220520_intermediate	imec0_cl0531_ch114		-0.19285714300000001
	Rat#26471johnjohn_220520_intermediate	imec0_cl0533_ch125		0.041619798
	Rat#26471johnjohn_220520_intermediate	imec0_cl0535_ch126		-1
	Rat#26471johnjohn_220520_intermediate	imec0_cl0539_ch137		-0.075268817000000002
	Rat#26471johnjohn_220520_intermediate	imec0_cl0541_ch158		-1
	Rat#26471johnjohn_220520_intermediate	imec0_cl0542_ch042		1
	Rat#26471johnjohn_220520_intermediate	imec0_cl0543_ch041		-0.45098039200000001
	Rat#26471johnjohn_220520_intermediate	imec0_cl0544_ch068		0.18333333299999999
	Rat#26471johnjohn_220520_intermediate	imec0_cl0545_ch075		0.17499999999999999
	Rat#26471johnjohn_220520_intermediate	imec0_cl0546_ch099		-0.18705036
	Rat#26471johnjohn_220520_intermediate	imec0_cl0547_ch049		0.523560209
	Rat#26471johnjohn_220520_intermediate	imec0_cl0549_ch113		-0.062330623000000002
	Rat#26471johnjohn_220520_intermediate	imec0_cl0550_ch126		-0.33663366300000003
	Rat#26471johnjohn_220520_intermediate	imec0_cl0551_ch134		-0.48387096800000001
	Rat#26471johnjohn_220520_intermediate	imec0_cl0554_ch155		-0.39514348799999999
	Rat#26471johnjohn_220520_intermediate	imec0_cl0558_ch109		-1
	Rat#26471johnjohn_220520_intermediate	imec0_cl0559_ch049
	Rat#26471johnjohn_220520_intermediate	imec0_cl0560_ch142		0.22
	Rat#26525kavorka_190620_distal	imec0_cl0018_ch010	-0.65239746499999995	0.36283185800000001
	Rat#26525kavorka_190620_distal	imec0_cl0019_ch008	-0.26449170900000002	0.025311812
	Rat#26525kavorka_190620_distal	imec0_cl0022_ch012	-0.240291634	0.82101806200000005
	Rat#26525kavorka_190620_distal	imec0_cl0029_ch018	-0.28347804399999998	0.36363636399999999
	Rat#26525kavorka_190620_distal	imec0_cl0030_ch018	-0.34741485599999999	0.159013605
	Rat#26525kavorka_190620_distal	imec0_cl0033_ch020	-0.101511056	-0.104166667
	Rat#26525kavorka_190620_distal	imec0_cl0034_ch021	-0.061126298000000003	0.14893617000000001
	Rat#26525kavorka_190620_distal	imec0_cl0038_ch022	0.037741228000000002	-0.235294118
	Rat#26525kavorka_190620_distal	imec0_cl0048_ch029	-0.82143773099999995	0.174193548
	Rat#26525kavorka_190620_distal	imec0_cl0050_ch029	-0.15371573699999999	0.20930232600000001
	Rat#26525kavorka_190620_distal	imec0_cl0051_ch030	0.51717015	0.44827586200000002
	Rat#26525kavorka_190620_distal	imec0_cl0057_ch033	-0.85359280299999996	-0.050000000000000003
	Rat#26525kavorka_190620_distal	imec0_cl0061_ch034	-0.357308711	-0.01453958
	Rat#26525kavorka_190620_distal	imec0_cl0063_ch034	-0.53402620700000003	-0.040221913999999998
	Rat#26525kavorka_190620_distal	imec0_cl0074_ch039	-0.20355531800000001	0.15463917499999999
	Rat#26525kavorka_190620_distal	imec0_cl0075_ch039	-0.77726763200000004	-0.22821576800000001
	Rat#26525kavorka_190620_distal	imec0_cl0077_ch040	-0.60036492200000002	-0.043478260999999997
	Rat#26525kavorka_190620_distal	imec0_cl0078_ch040	-0.33784183400000001	0.19660254799999999
	Rat#26525kavorka_190620_distal	imec0_cl0091_ch045	-0.70184098699999997	-0.095238094999999995
	Rat#26525kavorka_190620_distal	imec0_cl0094_ch046	-0.43206330100000001	0.277213353
	Rat#26525kavorka_190620_distal	imec0_cl0095_ch046	0.074174450000000003	0.158227848
	Rat#26525kavorka_190620_distal	imec0_cl0097_ch048	-0.73206482399999995	-0.075471698000000004
	Rat#26525kavorka_190620_distal	imec0_cl0098_ch049	-0.46140028199999999	-0.0042553189999999996
	Rat#26525kavorka_190620_distal	imec0_cl0102_ch051	-0.76514622799999998	0.047904191999999998
	Rat#26525kavorka_190620_distal	imec0_cl0105_ch053	-0.272372956	0.095599393000000005
	Rat#26525kavorka_190620_distal	imec0_cl0109_ch052	-0.56012416600000003	0.14184814600000001
	Rat#26525kavorka_190620_distal	imec0_cl0111_ch054	-0.23204928399999999	0.221445221
	Rat#26525kavorka_190620_distal	imec0_cl0113_ch056	-0.25198999	-0.031446541000000001
	Rat#26525kavorka_190620_distal	imec0_cl0118_ch056	-0.165436903	0.47988223699999999
	Rat#26525kavorka_190620_distal	imec0_cl0119_ch058	-0.38646561600000001	0.18181818199999999
	Rat#26525kavorka_190620_distal	imec0_cl0125_ch062	0.19442432200000001	0.072580644999999999
	Rat#26525kavorka_190620_distal	imec0_cl0133_ch063	-0.50702146000000003	0.33402275100000001
	Rat#26525kavorka_190620_distal	imec0_cl0135_ch068	-0.16383030800000001	0.019607843
	Rat#26525kavorka_190620_distal	imec0_cl0136_ch064	0.042507971999999998	-0.123732252
	Rat#26525kavorka_190620_distal	imec0_cl0137_ch065	0.121535173	0.107794362
	Rat#26525kavorka_190620_distal	imec0_cl0141_ch065	-0.27353642299999997	0.105882353
	Rat#26525kavorka_190620_distal	imec0_cl0148_ch069	-0.35622868600000002	0.046632123999999997
	Rat#26525kavorka_190620_distal	imec0_cl0156_ch073	-0.18675454899999999	-0.049001814999999997
	Rat#26525kavorka_190620_distal	imec0_cl0160_ch076	0.38915646199999998	0.036764706000000001
	Rat#26525kavorka_190620_distal	imec0_cl0161_ch076	-0.20286945300000001	0.035301990999999998
	Rat#26525kavorka_190620_distal	imec0_cl0162_ch076	0.34145695300000001	0.066666666999999999
	Rat#26525kavorka_190620_distal	imec0_cl0168_ch078	-0.076179738999999996	-0.072727272999999995
	Rat#26525kavorka_190620_distal	imec0_cl0172_ch081	0.018002311999999999	0.135531136
	Rat#26525kavorka_190620_distal	imec0_cl0173_ch082	0.20955925	-0.011990407999999999
	Rat#26525kavorka_190620_distal	imec0_cl0177_ch080	-0.31328498799999999	0.117794486
	Rat#26525kavorka_190620_distal	imec0_cl0178_ch083	0.673697027	0.056234719000000002
	Rat#26525kavorka_190620_distal	imec0_cl0181_ch086	0.049835706	-0.14337899500000001
	Rat#26525kavorka_190620_distal	imec0_cl0182_ch086	0.0056777529999999998	0.19269103000000001
	Rat#26525kavorka_190620_distal	imec0_cl0184_ch087	0.19805415600000001	0.25
	Rat#26525kavorka_190620_distal	imec0_cl0186_ch089	0.072080265000000004	0.22857142899999999
	Rat#26525kavorka_190620_distal	imec0_cl0189_ch091	-0.122090859	0.038196619000000001
	Rat#26525kavorka_190620_distal	imec0_cl0190_ch092	0.433035648	-0.098130840999999996
	Rat#26525kavorka_190620_distal	imec0_cl0191_ch092	0.26492643799999999	-0.19907407399999999
	Rat#26525kavorka_190620_distal	imec0_cl0192_ch093	0.25445909500000002	0.0099125359999999996
	Rat#26525kavorka_190620_distal	imec0_cl0195_ch094	-0.097425927999999995	-0.035371900999999997
	Rat#26525kavorka_190620_distal	imec0_cl0199_ch095	0.17232794600000001	-0.20826709099999999
	Rat#26525kavorka_190620_distal	imec0_cl0201_ch097	0.026041083999999999	0.100529101
	Rat#26525kavorka_190620_distal	imec0_cl0203_ch097	-0.24713547499999999	0.22168674699999999
	Rat#26525kavorka_190620_distal	imec0_cl0204_ch098	0.48463508300000002	-0.23076923099999999
	Rat#26525kavorka_190620_distal	imec0_cl0208_ch102	0.42001641299999998	0.115384615
	Rat#26525kavorka_190620_distal	imec0_cl0209_ch101	0.27945827200000001	-0.085925926
	Rat#26525kavorka_190620_distal	imec0_cl0211_ch101	-0.034512514000000001	-0.030487805
	Rat#26525kavorka_190620_distal	imec0_cl0213_ch102	0.348022579	-0.105624143
	Rat#26525kavorka_190620_distal	imec0_cl0215_ch102	0.44157191800000001	-0.12195122
	Rat#26525kavorka_190620_distal	imec0_cl0216_ch103	0.34590602999999998	0.23364486000000001
	Rat#26525kavorka_190620_distal	imec0_cl0217_ch104	-0.46495495199999998	-0.20616570300000001
	Rat#26525kavorka_190620_distal	imec0_cl0222_ch106	0.21839552200000001	0.127272727
	Rat#26525kavorka_190620_distal	imec0_cl0223_ch105	-0.21230418200000001	-0.018018018
	Rat#26525kavorka_190620_distal	imec0_cl0224_ch107	-0.34954283200000003	-0.191011236
	Rat#26525kavorka_190620_distal	imec0_cl0226_ch108	0.27728617500000002	-0.026666667000000002
	Rat#26525kavorka_190620_distal	imec0_cl0229_ch110	-0.48007033799999999	0.41666666699999999
	Rat#26525kavorka_190620_distal	imec0_cl0233_ch110	-0.58291736900000002	0.83333333300000001
	Rat#26525kavorka_190620_distal	imec0_cl0234_ch111
	Rat#26525kavorka_190620_distal	imec0_cl0236_ch116	0.030110167	-0.014210313
	Rat#26525kavorka_190620_distal	imec0_cl0242_ch115	0.065825568000000001	-0.17720530800000001
	Rat#26525kavorka_190620_distal	imec0_cl0244_ch116	0.11557068700000001	0.090112030999999995
	Rat#26525kavorka_190620_distal	imec0_cl0245_ch116	0.0086577029999999992	-0.24666666700000001
	Rat#26525kavorka_190620_distal	imec0_cl0256_ch120	-0.28164636300000001	0.26315789499999998
	Rat#26525kavorka_190620_distal	imec0_cl0259_ch122	-0.014745382	-0.055555555999999999
	Rat#26525kavorka_190620_distal	imec0_cl0268_ch126	0.030294366999999999	0.19354838699999999
	Rat#26525kavorka_190620_distal	imec0_cl0275_ch130	0.046316101999999998	-0.80000000000000004
	Rat#26525kavorka_190620_distal	imec0_cl0279_ch135
	Rat#26525kavorka_190620_distal	imec0_cl0282_ch133	0.056389060999999997	0.020689655000000001
	Rat#26525kavorka_190620_distal	imec0_cl0283_ch134	0.074830019999999997	0.018867925000000001
	Rat#26525kavorka_190620_distal	imec0_cl0284_ch135	0.114211411	-0.36322870000000002
	Rat#26525kavorka_190620_distal	imec0_cl0286_ch135	0.29031370000000001	0.73061224499999999
	Rat#26525kavorka_190620_distal	imec0_cl0295_ch135
	Rat#26525kavorka_190620_distal	imec0_cl0297_ch135
	Rat#26525kavorka_190620_distal	imec0_cl0298_ch135
	Rat#26525kavorka_190620_distal	imec0_cl0303_ch138	-0.169403477	0.34164588499999998
	Rat#26525kavorka_190620_distal	imec0_cl0304_ch138	-0.108709218	-0.389312977
	Rat#26525kavorka_190620_distal	imec0_cl0309_ch141	0.020315969	0.96754563900000001
	Rat#26525kavorka_190620_distal	imec0_cl0310_ch142	-0.102188841	-0.18421052600000001
	Rat#26525kavorka_190620_distal	imec0_cl0332_ch151	-0.024238597000000001	-0.44444444399999999
	Rat#26525kavorka_190620_distal	imec0_cl0339_ch154	-0.199614026	0.428571429
	Rat#26525kavorka_190620_distal	imec0_cl0358_ch165	-0.022836512999999999	0.049928673
	Rat#26525kavorka_190620_distal	imec0_cl0364_ch168	0.198758885	-0.54166666699999999
	Rat#26525kavorka_190620_distal	imec0_cl0373_ch173	0.13147416000000001	-0.43783783799999998
	Rat#26525kavorka_190620_distal	imec0_cl0375_ch173	0.097874088999999997	-0.18260869599999999
	Rat#26525kavorka_190620_distal	imec0_cl0377_ch174	-0.095635393999999999	0.50585729499999998
	Rat#26525kavorka_190620_distal	imec0_cl0378_ch174	-0.17774890800000001
	Rat#26525kavorka_190620_distal	imec0_cl0384_ch177	0.184355251	-0.15625
	Rat#26525kavorka_190620_distal	imec0_cl0385_ch177	-0.30565478299999999	-0.041666666999999998
	Rat#26525kavorka_190620_distal	imec0_cl0387_ch180	-0.36707950499999997	0.044776119000000003
	Rat#26525kavorka_190620_distal	imec0_cl0427_ch198	0.041091739000000002	0.012048193
	Rat#26525kavorka_190620_distal	imec0_cl0429_ch199	-0.021587124999999999	0.14432989700000001
	Rat#26525kavorka_190620_distal	imec0_cl0446_ch209	-0.12949988300000001	-0.42608695699999999
	Rat#26525kavorka_190620_distal	imec0_cl0468_ch222	0.064594029999999997	0.030347889999999999
	Rat#26525kavorka_190620_distal	imec0_cl0471_ch224	-0.122920183	0.725308642
	Rat#26525kavorka_190620_distal	imec0_cl0472_ch224	0.001046293	-0.25742574299999998
	Rat#26525kavorka_190620_distal	imec0_cl0473_ch225	-0.033730833000000002	-0.069020867
	Rat#26525kavorka_190620_distal	imec0_cl0485_ch230	0.21277687000000001	0.44615384600000002
	Rat#26525kavorka_190620_distal	imec0_cl0487_ch231	-0.001681948	0.15917065399999999
	Rat#26525kavorka_190620_distal	imec0_cl0544_ch258	0.021692342	-0.104761905
	Rat#26525kavorka_190620_distal	imec0_cl0554_ch262	0.037338984999999998	-0.402061856
	Rat#26525kavorka_190620_distal	imec0_cl0564_ch267	0.083896081999999997	-0.95238095199999995
	Rat#26525kavorka_190620_distal	imec0_cl0565_ch267	-0.028617647	0.22807017500000001
	Rat#26525kavorka_190620_distal	imec0_cl0573_ch273	-0.062568644000000007	-0.93495934999999997
	Rat#26525kavorka_190620_distal	imec0_cl0583_ch277	-0.109941503	0.20000000000000001
	Rat#26525kavorka_190620_distal	imec0_cl0586_ch278	-0.106927815	-0.26760563399999998
	Rat#26525kavorka_190620_distal	imec0_cl0595_ch282	-0.13648756400000001	-0.35918367299999998
	Rat#26525kavorka_190620_distal	imec0_cl0603_ch285	0.039144501999999998	0.17260274
	Rat#26525kavorka_190620_distal	imec0_cl0607_ch285	0.094772427000000006	-0.38888888900000002
	Rat#26525kavorka_190620_distal	imec0_cl0608_ch286	-0.046796535	0.73483146099999996
	Rat#26525kavorka_190620_distal	imec0_cl0611_ch286	-0.131081316	-0.138810198
	Rat#26525kavorka_190620_distal	imec0_cl0624_ch290	-0.17813978899999999	-0.073684210999999999
	Rat#26525kavorka_190620_distal	imec0_cl0629_ch292	0.0079055150000000001	-0.48693586700000002
	Rat#26525kavorka_190620_distal	imec0_cl0633_ch294	0.028679465000000001	-0.010638297999999999
	Rat#26525kavorka_190620_distal	imec0_cl0640_ch295	-0.18358329900000001	0.14728682200000001
	Rat#26525kavorka_190620_distal	imec0_cl0645_ch296	-0.0029000150000000001
	Rat#26525kavorka_190620_distal	imec0_cl0651_ch297	-0.22867395300000001	-0.72222222199999997
	Rat#26525kavorka_190620_distal	imec0_cl0653_ch298	0.089499084000000007	0.207324276
	Rat#26525kavorka_190620_distal	imec0_cl0658_ch292	-0.056780914000000002	-0.070422534999999994
	Rat#26525kavorka_190620_distal	imec0_cl0663_ch301	0.29696618000000002	0.92052980100000004
	Rat#26525kavorka_190620_distal	imec0_cl0666_ch302	0.011051188999999999	0.13759689899999999
	Rat#26525kavorka_190620_distal	imec0_cl0680_ch307	-0.050721064000000003	0.16075339499999999
	Rat#26525kavorka_190620_distal	imec0_cl0681_ch307	0.105927088	0.29609929099999999
	Rat#26525kavorka_190620_distal	imec0_cl0685_ch309	0.27108091200000001	-0.46153846199999998
	Rat#26525kavorka_190620_distal	imec0_cl0692_ch312	-0.034443749000000003	0.22265322000000001
	Rat#26525kavorka_190620_distal	imec0_cl0694_ch313	0.18305511899999999	-0.21435499499999999
	Rat#26525kavorka_190620_distal	imec0_cl0695_ch313	-0.158998784	-0.18918918900000001
	Rat#26525kavorka_190620_distal	imec0_cl0698_ch314	-0.088191185000000005	-0.042162162000000003
	Rat#26525kavorka_190620_distal	imec0_cl0718_ch317	0.014351788000000001	-0.64000000000000001
	Rat#26525kavorka_190620_distal	imec0_cl0719_ch321	-0.039635162000000002	0.16417910399999999
	Rat#26525kavorka_190620_distal	imec0_cl0720_ch321	-0.216068011	-0.68191721100000002
	Rat#26525kavorka_190620_distal	imec0_cl0721_ch322	0.066605570000000003	0.172115978
	Rat#26525kavorka_190620_distal	imec0_cl0731_ch326	-0.107440574	-0.187421384
	Rat#26525kavorka_190620_distal	imec0_cl0734_ch326	0.0099331390000000006	-0.71751412400000003
	Rat#26525kavorka_190620_distal	imec0_cl0745_ch332	0.027946254	0.32542372899999999
	Rat#26525kavorka_190620_distal	imec0_cl0748_ch333	-0.079565936000000004	-0.1875
	Rat#26525kavorka_190620_distal	imec0_cl0757_ch335	-0.044040821000000001	0.0070287539999999999
	Rat#26525kavorka_190620_distal	imec0_cl0759_ch338	0.117423655	0.120799273
	Rat#26525kavorka_190620_distal	imec0_cl0764_ch338	-0.026873531999999999	0.14285714299999999
	Rat#26525kavorka_190620_distal	imec0_cl0770_ch339	0.15943499799999999	-0.22947368400000001
	Rat#26525kavorka_190620_distal	imec0_cl0772_ch341	0.053716781999999998	-0.24875
	Rat#26525kavorka_190620_distal	imec0_cl0777_ch342	0.102643991	0.245454545
	Rat#26525kavorka_190620_distal	imec0_cl0782_ch346	0.00085680100000000003	-0.63333333300000005
	Rat#26525kavorka_190620_distal	imec0_cl0785_ch342	0.027280072999999998	0.029968453999999999
	Rat#26525kavorka_190620_distal	imec0_cl0795_ch346	-0.068275040999999995	0.363548698
	Rat#26525kavorka_190620_distal	imec0_cl0799_ch347	-0.19837876700000001	-0.59523809500000002
	Rat#26525kavorka_190620_distal	imec0_cl0801_ch347	-0.082989057000000005	0.127819549
	Rat#26525kavorka_190620_distal	imec0_cl0805_ch349	0.027682044999999999	0.180327869
	Rat#26525kavorka_190620_distal	imec0_cl0810_ch351	-0.13438694800000001	0.13432835800000001
	Rat#26525kavorka_190620_distal	imec0_cl0844_ch362	0.38731215899999999	-0.027027026999999999
	Rat#26525kavorka_190620_distal	imec0_cl0848_ch363	0.075931111999999995	-0.39420935400000001
	Rat#26525kavorka_190620_distal	imec0_cl0850_ch364	0.068417606000000006	0.30268199200000001
	Rat#26525kavorka_190620_distal	imec0_cl0851_ch365	0.010721336	-0.036809816000000002
	Rat#26525kavorka_190620_distal	imec0_cl0854_ch365	0.024958556999999999	0.12911392399999999
	Rat#26525kavorka_190620_distal	imec0_cl0859_ch366	0.111173092	-0.0050761419999999996
	Rat#26525kavorka_190620_distal	imec0_cl0864_ch367	0.24655268599999999	-0.76876267700000001
	Rat#26525kavorka_190620_distal	imec0_cl0866_ch368	0.157159517	-0.14084506999999999
	Rat#26525kavorka_190620_distal	imec0_cl0869_ch369	0.0086154040000000001	0.00088028200000000003
	Rat#26525kavorka_190620_distal	imec0_cl0871_ch369	-0.057880167000000003	-0.15513126499999999
	Rat#26525kavorka_190620_distal	imec0_cl0874_ch370	-0.0080412590000000003	0.0063694270000000004
	Rat#26525kavorka_190620_distal	imec0_cl0876_ch370	0.048962884999999998	-0.019607843
	Rat#26525kavorka_190620_distal	imec0_cl0878_ch371	0.064138549000000003	-0.084258118000000007
	Rat#26525kavorka_190620_distal	imec0_cl0879_ch369	-0.051868483	0.076388889000000001
	Rat#26525kavorka_190620_distal	imec0_cl0881_ch373	0.013608027999999999	-0.42116630700000002
	Rat#26525kavorka_190620_distal	imec0_cl0886_ch374	-0.015984371000000001	-0.48936170200000001
	Rat#26525kavorka_190620_distal	imec0_cl0887_ch374	0.208240593	-0.033707864999999997
	Rat#26525kavorka_190620_distal	imec0_cl0892_ch376	0.160628405	-0.32459016400000001
	Rat#26525kavorka_190620_distal	imec0_cl0893_ch376	0.043196938999999997	-0.027522936000000001
	Rat#26525kavorka_190620_distal	imec0_cl0897_ch377	-0.039469547000000001	-0.39516129
	Rat#26525kavorka_190620_distal	imec0_cl0905_ch379	-0.012924674000000001	-0.30279329599999999
	Rat#26525kavorka_190620_distal	imec0_cl0906_ch380	-0.074234784999999998	0.38860103600000001
	Rat#26525kavorka_190620_distal	imec0_cl0907_ch380	-0.216880408	-0.068702289999999999
	Rat#26525kavorka_190620_distal	imec0_cl0909_ch381	0.023753097000000001	0.18796992500000001
	Rat#26525kavorka_190620_distal	imec0_cl0913_ch381	-0.099352711999999996	0.073529412000000002
	Rat#26525kavorka_190620_distal	imec0_cl0914_ch381	0.047106082000000001	0.052375152000000001
	Rat#26525kavorka_190620_distal	imec0_cl0919_ch383	-0.13485876699999999	-0.050549451000000002
	Rat#26525kavorka_190620_distal	imec0_cl0921_ch002	-0.61894758299999997	-0.041474654
	Rat#26525kavorka_190620_distal	imec0_cl0923_ch013	-0.71174956300000003	-0.33333333300000001
	Rat#26525kavorka_190620_distal	imec0_cl0924_ch013	-0.28144487699999998	-0.5625
	Rat#26525kavorka_190620_distal	imec0_cl0926_ch016	-0.116871199	0.43859649099999998
	Rat#26525kavorka_190620_distal	imec0_cl0927_ch018	-0.96847578099999998	-0.028571428999999999
	Rat#26525kavorka_190620_distal	imec0_cl0930_ch021	-0.24235818100000001	0.26923076899999998
	Rat#26525kavorka_190620_distal	imec0_cl0931_ch023	-0.91026420799999996	0.20000000000000001
	Rat#26525kavorka_190620_distal	imec0_cl0935_ch027	-0.70468940599999996	-0.46031746000000001
	Rat#26525kavorka_190620_distal	imec0_cl0940_ch030	-0.99996655999999995	0
	Rat#26525kavorka_190620_distal	imec0_cl0957_ch064	-0.081779051000000005	-0.047724750000000003
	Rat#26525kavorka_190620_distal	imec0_cl0958_ch066	0.463767231	-0.11542857099999999
	Rat#26525kavorka_190620_distal	imec0_cl0964_ch070	0.091859560000000007	-0.21686747000000001
	Rat#26525kavorka_190620_distal	imec0_cl0969_ch076	0.26877783799999999	-0.182186235
	Rat#26525kavorka_190620_distal	imec0_cl0970_ch077	-0.29491826900000001	-0.057692307999999998
	Rat#26525kavorka_190620_distal	imec0_cl0972_ch078	0.21372430000000001	-0.027777777999999999
	Rat#26525kavorka_190620_distal	imec0_cl0974_ch082	-0.51591611100000001	0.16012084600000001
	Rat#26525kavorka_190620_distal	imec0_cl0977_ch089	-0.033221664999999997	-0.026785713999999999
	Rat#26525kavorka_190620_distal	imec0_cl0978_ch085	0.097655186000000005	-0.050000000000000003
	Rat#26525kavorka_190620_distal	imec0_cl0979_ch081	-0.209267642	-0.014308426000000001
	Rat#26525kavorka_190620_distal	imec0_cl0980_ch092	0.10860083399999999	-0.27272727299999999
	Rat#26525kavorka_190620_distal	imec0_cl0981_ch093	0.078618024999999994	-0.015475312999999999
	Rat#26525kavorka_190620_distal	imec0_cl0982_ch094	-0.20184123200000001	-0.32212885200000002
	Rat#26525kavorka_190620_distal	imec0_cl0983_ch095	-0.0078138119999999998	-0.32544378699999998
	Rat#26525kavorka_190620_distal	imec0_cl0988_ch100	0.43247774700000002	-0.085365854000000005
	Rat#26525kavorka_190620_distal	imec0_cl0991_ch105	0.200316568	-0.070208728999999997
	Rat#26525kavorka_190620_distal	imec0_cl0994_ch122	-0.357542523	-0.33333333300000001
	Rat#26525kavorka_190620_distal	imec0_cl0996_ch130	0.034414562000000003	-0.28125
	Rat#26525kavorka_190620_distal	imec0_cl1001_ch142	0.014981271000000001	0.021657954
	Rat#26525kavorka_190620_distal	imec0_cl1002_ch144	-0.132236254	-0.105058366
	Rat#26525kavorka_190620_distal	imec0_cl1043_ch218	0.24483015599999999	-0.5
	Rat#26525kavorka_190620_distal	imec0_cl1045_ch218	-0.010205832999999999	-0.18987341799999999
	Rat#26525kavorka_190620_distal	imec0_cl1046_ch218		1
	Rat#26525kavorka_190620_distal	imec0_cl1055_ch233	0.115337158	0.45161290300000001
	Rat#26525kavorka_190620_distal	imec0_cl1058_ch234	0.285428285	0.30769230800000003
	Rat#26525kavorka_190620_distal	imec0_cl1061_ch245	-0.60417474000000004	-0.53333333299999997
	Rat#26525kavorka_190620_distal	imec0_cl1064_ch249	-0.34435758300000002	-0.75757575799999999
	Rat#26525kavorka_190620_distal	imec0_cl1074_ch282	0.56501284299999999	-0.66666666699999999
	Rat#26525kavorka_190620_distal	imec0_cl1076_ch283	0.039902967999999997	-0.29133858299999998
	Rat#26525kavorka_190620_distal	imec0_cl1080_ch286	-0.095968941000000002	0.46938775500000002
	Rat#26525kavorka_190620_distal	imec0_cl1081_ch290
	Rat#26525kavorka_190620_distal	imec0_cl1083_ch294	-0.011802662	-0.064846416000000004
	Rat#26525kavorka_190620_distal	imec0_cl1086_ch306	-0.117144924	-0.12758620700000001
	Rat#26525kavorka_190620_distal	imec0_cl1088_ch305	-0.040384026000000003	0
	Rat#26525kavorka_190620_distal	imec0_cl1098_ch333	0.055011757000000001	-0.33333333300000001
	Rat#26525kavorka_190620_distal	imec0_cl1099_ch337	0.101187235	-0.043956044
	Rat#26525kavorka_190620_distal	imec0_cl1100_ch337	0.16010381100000001	-0.071428570999999996
	Rat#26525kavorka_190620_distal	imec0_cl1102_ch338	0.62188993400000003	-0.54838709699999999
	Rat#26525kavorka_190620_distal	imec0_cl1110_ch362	-0.16542660300000001	-0.73333333300000003
	Rat#26525kavorka_190620_distal	imec0_cl1111_ch363	0.086601524999999999	-0.37992376100000003
	Rat#26525kavorka_190620_distal	imec0_cl1115_ch374	0.028308265999999999	-0.51162790700000005
	Rat#26525kavorka_190620_distal	imec0_cl1116_ch374	-0.050987641	0.234567901
	Rat#26525kavorka_190620_distal	imec0_cl1124_ch013	-0.76353099199999996	-0.11627907
	Rat#26525kavorka_190620_distal	imec0_cl1130_ch025	0.22991740499999999	-0.18367346900000001
	Rat#26525kavorka_190620_distal	imec0_cl1131_ch026	-0.88972565299999995	0.10204081600000001
	Rat#26525kavorka_190620_distal	imec0_cl1135_ch040	-0.75527016300000005	0.10204081600000001
	Rat#26525kavorka_190620_distal	imec0_cl1138_ch076	-0.34504024700000002	-0.10810810799999999
	Rat#26525kavorka_190620_distal	imec0_cl1139_ch080	-0.235694442	0.19893899200000001
	Rat#26525kavorka_190620_distal	imec0_cl1141_ch089	0.023382742000000001	0.011235955000000001
	Rat#26525kavorka_190620_distal	imec0_cl1143_ch092	0.070794947999999996	-0.20184544400000001
	Rat#26525kavorka_190620_distal	imec0_cl1147_ch135
	Rat#26525kavorka_190620_distal	imec0_cl1157_ch209	0.14987024500000001	-0.098039215999999998
	Rat#26525kavorka_190620_distal	imec0_cl1158_ch267	0.043834243000000002	-0.15451894999999999
	Rat#26525kavorka_190620_distal	imec0_cl1161_ch282	0.10706118100000001	-0.42176870700000002
	Rat#26525kavorka_190620_distal	imec0_cl1163_ch294	0.061309271999999998	0.83272727300000005
	Rat#26525kavorka_190620_distal	imec0_cl1164_ch304	0.14009059099999999	-0.14710743800000001
	Rat#26525kavorka_190620_distal	imec0_cl1165_ch321	0.15773316200000001	-0.140625
	Rat#26525kavorka_190620_distal	imec0_cl1166_ch333	-0.021436409	0.073359072999999997
	Rat#26525kavorka_190620_distal	imec0_cl1180_ch106	0.037574940000000001
	Rat#26525kavorka_190620_distal	imec0_cl1193_ch338	0.32020749100000001	-0.027027026999999999
	Rat#26525kavorka_190620_distal	imec0_cl1195_ch294	0.30211944600000001
	Rat#26525kavorka_190620_distal	imec0_cl1201_ch377	0.29476593099999998	-0.432098765
	Rat#26525kavorka_190620_distal	imec0_cl0026_ch015	-0.14349410400000001	0.57728706600000002
	Rat#26525kavorka_190620_distal	imec0_cl0280_ch133	0.0086621170000000004	-0.091144149999999993
	Rat#26525kavorka_190620_distal	imec0_cl0316_ch144	-0.40443950499999998	-0.226327945
	Rat#26525kavorka_190620_distal	imec0_cl0369_ch171	-0.082539952	-0.045454544999999999
	Rat#26525kavorka_190620_distal	imec0_cl0507_ch241	0.032813515000000001	0.14820285599999999
	Rat#26525kavorka_190620_distal	imec0_cl0528_ch250	-0.034446286999999999	0.19838056700000001
	Rat#26525kavorka_190620_distal	imec0_cl0580_ch274	-0.34045083199999998	0.134502924
	Rat#26525kavorka_190620_distal	imec0_cl0601_ch284	0.211943561	-0.92647058800000004
	Rat#26525kavorka_190620_distal	imec0_cl0610_ch286	-0.19839651	0.11048951
	Rat#26525kavorka_190620_distal	imec0_cl0628_ch291	0.23307251400000001	0.020172911000000002
	Rat#26525kavorka_190620_distal	imec0_cl0654_ch298	0.28323891699999998	0.5
	Rat#26525kavorka_190620_distal	imec0_cl0717_ch320	0.065223411999999995	0.16915422899999999
	Rat#26525kavorka_190620_distal	imec0_cl0763_ch338	0.043932443000000002	0.386920981
	Rat#26525kavorka_190620_distal	imec0_cl0771_ch339	-0.21555046	0.074999999999999997
	Rat#26525kavorka_190620_distal	imec0_cl0774_ch341	0.035774312000000003	-0.226152197
	Rat#26525kavorka_190620_distal	imec0_cl0800_ch347	-0.058184272000000002	-0.242220563
	Rat#26525kavorka_190620_distal	imec0_cl0830_ch361	0.038661557999999999	0.068012751999999996
	Rat#26525kavorka_190620_distal	imec0_cl0840_ch361	0.031873886999999997	-0.15309446299999999
	Rat#26525kavorka_190620_distal	imec0_cl0852_ch365	0.064428101000000002	-0.20285035600000001
	Rat#26525kavorka_190620_distal	imec0_cl0855_ch365	0.10957268000000001	-0.30399999999999999
	Rat#26525kavorka_190620_distal	imec0_cl0865_ch367	-0.018378228999999999	0.040609136999999997
	Rat#26525kavorka_190620_distal	imec0_cl0889_ch375	-0.17043124500000001	-0.056511057000000003
	Rat#26525kavorka_190620_distal	imec0_cl0899_ch378	0.40622133399999999	0.52941176499999998
	Rat#26525kavorka_190620_distal	imec0_cl0965_ch070	-0.230379325	0.34702258699999999
	Rat#26525kavorka_190620_distal	imec0_cl1056_ch234	-0.047681398999999999	-0.30232558100000001
	Rat#26525kavorka_190620_distal	imec0_cl1057_ch234	0.085706103000000006	-0.090909090999999997
	Rat#26525kavorka_190620_distal	imec0_cl1192_ch315	0.093962750999999997	0.29240710800000003
	Rat#26525kavorka_190620_distal	imec0_cl0055_ch031	-0.23352682399999999	0.13288288300000001
	Rat#26525kavorka_190620_distal	imec0_cl0124_ch060	-0.18873193799999999	0.19561661799999999
	Rat#26525kavorka_190620_distal	imec0_cl0151_ch070	-0.10564116899999999	0.33990817899999998
	Rat#26525kavorka_190620_distal	imec0_cl0157_ch073	0.026172866999999999	0.17129997399999999
	Rat#26525kavorka_190620_distal	imec0_cl0170_ch081	0.31713321700000002	0.159574468
	Rat#26525kavorka_190620_distal	imec0_cl0227_ch108	0.042402557	-0.074316939999999998
	Rat#26525kavorka_190620_distal	imec0_cl0338_ch154	0.083914329999999995	-0.097035881000000004
	Rat#26525kavorka_190620_distal	imec0_cl0350_ch160	0.107314863	0.069078548000000004
	Rat#26525kavorka_190620_distal	imec0_cl0357_ch164	0.27587538700000003	-0.18523931299999999
	Rat#26525kavorka_190620_distal	imec0_cl0371_ch174	-0.023823088999999999	0.069237511000000002
	Rat#26525kavorka_190620_distal	imec0_cl0419_ch194	-0.037218294999999998	-0.24305249200000001
	Rat#26525kavorka_190620_distal	imec0_cl0420_ch194	0.026201833000000001	0.0024761230000000002
	Rat#26525kavorka_190620_distal	imec0_cl0425_ch197	0.068275410999999994	-0.072948328000000007
	Rat#26525kavorka_190620_distal	imec0_cl0426_ch198	0.035050987999999998	-0.31061599000000001
	Rat#26525kavorka_190620_distal	imec0_cl0431_ch201	0.129786133	0.268866836
	Rat#26525kavorka_190620_distal	imec0_cl0438_ch204	0.12641587100000001	-0.121495327
	Rat#26525kavorka_190620_distal	imec0_cl0442_ch206	-0.0052426690000000001	0.063325740000000005
	Rat#26525kavorka_190620_distal	imec0_cl0448_ch209	0.121941985	0.28000000000000003
	Rat#26525kavorka_190620_distal	imec0_cl0470_ch223	-0.05971738	-0.125
	Rat#26525kavorka_190620_distal	imec0_cl0497_ch234	0.097268446999999994	-0.0076923080000000001
	Rat#26525kavorka_190620_distal	imec0_cl0504_ch238	0.100098717	0.158936302
	Rat#26525kavorka_190620_distal	imec0_cl0508_ch241	0.034239269000000003	0.15469613300000001
	Rat#26525kavorka_190620_distal	imec0_cl0513_ch243	-0.58625636299999995	0.49767441899999998
	Rat#26525kavorka_190620_distal	imec0_cl0518_ch246	0.069112677999999997	0.382716049
	Rat#26525kavorka_190620_distal	imec0_cl0521_ch247	0.024471996999999999	0.252840909
	Rat#26525kavorka_190620_distal	imec0_cl0523_ch249	0.062194542999999998	0.16599808999999999
	Rat#26525kavorka_190620_distal	imec0_cl0527_ch250	0.155138105	0.18546845100000001
	Rat#26525kavorka_190620_distal	imec0_cl0530_ch252	0.015231537999999999	-0.197237145
	Rat#26525kavorka_190620_distal	imec0_cl0532_ch254	0.051297083	0.01864101
	Rat#26525kavorka_190620_distal	imec0_cl0534_ch254	-0.00077066500000000002	0.58837391999999999
	Rat#26525kavorka_190620_distal	imec0_cl0542_ch258	0.087494767000000001	0.081138039999999995
	Rat#26525kavorka_190620_distal	imec0_cl0546_ch259	-0.073742330999999994	-0.021739129999999999
	Rat#26525kavorka_190620_distal	imec0_cl0566_ch269	0.108939165	-0.257961783
	Rat#26525kavorka_190620_distal	imec0_cl0567_ch269	-0.092504191999999999	0.19097586599999999
	Rat#26525kavorka_190620_distal	imec0_cl0571_ch272	-0.015020018	-0.044207317000000003
	Rat#26525kavorka_190620_distal	imec0_cl0574_ch273	0.0099164249999999995	0.015539305
	Rat#26525kavorka_190620_distal	imec0_cl0576_ch273	-0.15906304299999999	0.030927835000000001
	Rat#26525kavorka_190620_distal	imec0_cl0582_ch273	0.050132297999999999	-0.072961372999999996
	Rat#26525kavorka_190620_distal	imec0_cl0585_ch274	-0.0084314160000000006	-0.035815804
	Rat#26525kavorka_190620_distal	imec0_cl0587_ch278	0.020007139	0.020872865000000001
	Rat#26525kavorka_190620_distal	imec0_cl0588_ch278	-0.021822365	0.094917329999999994
	Rat#26525kavorka_190620_distal	imec0_cl0589_ch279	0.0061541520000000004	-0.14710252600000001
	Rat#26525kavorka_190620_distal	imec0_cl0592_ch281	0.057822083000000003	0.256797583
	Rat#26525kavorka_190620_distal	imec0_cl0593_ch281	-0.14584725100000001	0.25088339199999998
	Rat#26525kavorka_190620_distal	imec0_cl0594_ch282	-0.113043966	0.039581776999999999
	Rat#26525kavorka_190620_distal	imec0_cl0613_ch287	0.26302291500000002	0.026946108
	Rat#26525kavorka_190620_distal	imec0_cl0615_ch288	0.163968794	0.16425120800000001
	Rat#26525kavorka_190620_distal	imec0_cl0618_ch289	0.119646819	0.086342229000000006
	Rat#26525kavorka_190620_distal	imec0_cl0620_ch289	0.0092073750000000003	-0.062079282
	Rat#26525kavorka_190620_distal	imec0_cl0623_ch290	-0.024362493999999998	0.32352941200000002
	Rat#26525kavorka_190620_distal	imec0_cl0637_ch293	-0.016558033999999999	-0.066165414000000006
	Rat#26525kavorka_190620_distal	imec0_cl0648_ch297	-0.049599933999999998	-0.45108695700000001
	Rat#26525kavorka_190620_distal	imec0_cl0657_ch297	-0.039498094999999997	-0.43023255799999999
	Rat#26525kavorka_190620_distal	imec0_cl0660_ch302	0.066336187000000005	-0.194848824
	Rat#26525kavorka_190620_distal	imec0_cl0662_ch301	-0.012434621999999999	0.060039760999999997
	Rat#26525kavorka_190620_distal	imec0_cl0664_ch302	-0.034650733000000003	-0.62207357900000004
	Rat#26525kavorka_190620_distal	imec0_cl0671_ch305	-0.0027620219999999998	-0.14654377900000001
	Rat#26525kavorka_190620_distal	imec0_cl0672_ch305	-0.073801092999999998	-0.042345277000000001
	Rat#26525kavorka_190620_distal	imec0_cl0676_ch306	0.020398185999999999	0.035567715
	Rat#26525kavorka_190620_distal	imec0_cl0693_ch313	0.014589866999999999	-0.036855037
	Rat#26525kavorka_190620_distal	imec0_cl0700_ch314	0.062966568000000001	0.13156526299999999
	Rat#26525kavorka_190620_distal	imec0_cl0705_ch314	0.024979963000000001
	Rat#26525kavorka_190620_distal	imec0_cl0708_ch314	0.014054486	0.89876703400000002
	Rat#26525kavorka_190620_distal	imec0_cl0710_ch316	0.012755466	-0.081447963999999998
	Rat#26525kavorka_190620_distal	imec0_cl0714_ch318	0.019305137999999999	0.21359940899999999
	Rat#26525kavorka_190620_distal	imec0_cl0722_ch322	0.048369743999999999	-0.13141683800000001
	Rat#26525kavorka_190620_distal	imec0_cl0725_ch325	0.063611406999999995	0.093077177999999997
	Rat#26525kavorka_190620_distal	imec0_cl0729_ch325	0.30838445799999997	0.16301703200000001
	Rat#26525kavorka_190620_distal	imec0_cl0732_ch326	0.10451421	-0.73695198299999998
	Rat#26525kavorka_190620_distal	imec0_cl0735_ch329	0.069350915999999999	-0.22916384300000001
	Rat#26525kavorka_190620_distal	imec0_cl0739_ch330	-0.025109755000000001	0.024190065
	Rat#26525kavorka_190620_distal	imec0_cl0740_ch330	0.042389252000000002	0.075179447999999996
	Rat#26525kavorka_190620_distal	imec0_cl0756_ch336	0.035017649999999997	0.037257824000000002
	Rat#26525kavorka_190620_distal	imec0_cl0762_ch337	0.076385285999999997	0.067803330999999994
	Rat#26525kavorka_190620_distal	imec0_cl0765_ch337	0.14595724700000001	0.153037383
	Rat#26525kavorka_190620_distal	imec0_cl0779_ch342	-0.15371095000000001	-0.43801652899999999
	Rat#26525kavorka_190620_distal	imec0_cl0784_ch343	-0.023057706000000001	0.41763727099999998
	Rat#26525kavorka_190620_distal	imec0_cl0794_ch346	0.080026311000000003	0.077896786999999995
	Rat#26525kavorka_190620_distal	imec0_cl0802_ch349	-0.0048459649999999998	0.017051152999999999
	Rat#26525kavorka_190620_distal	imec0_cl0811_ch351	0.0098935359999999996	-0.084668192000000003
	Rat#26525kavorka_190620_distal	imec0_cl0825_ch354	0.050877945000000001	-0.03340564
	Rat#26525kavorka_190620_distal	imec0_cl0856_ch367	0.054730201999999999	-0.21698984299999999
	Rat#26525kavorka_190620_distal	imec0_cl0860_ch366	0.029901069999999998	0.061940298999999997
	Rat#26525kavorka_190620_distal	imec0_cl0863_ch367	0.048412851	-0.096098266000000002
	Rat#26525kavorka_190620_distal	imec0_cl0884_ch374	0.120890341	0.59316770200000002
	Rat#26525kavorka_190620_distal	imec0_cl0885_ch374	0.066190408000000006	0.038834950999999999
	Rat#26525kavorka_190620_distal	imec0_cl0898_ch377	0.022429350000000001	0.083123426
	Rat#26525kavorka_190620_distal	imec0_cl0915_ch381	-0.085905536000000005	0.25938566600000001
	Rat#26525kavorka_190620_distal	imec0_cl0917_ch382	0.053891047999999997	0.31985681199999999
	Rat#26525kavorka_190620_distal	imec0_cl0995_ch130	-0.0087015960000000007	0.0022371359999999998
	Rat#26525kavorka_190620_distal	imec0_cl1020_ch181	0.020111754999999999	0.045662099999999997
	Rat#26525kavorka_190620_distal	imec0_cl1023_ch190	0.051565015999999998	0.57077625600000004
	Rat#26525kavorka_190620_distal	imec0_cl1031_ch201	0.26141202499999999	-0.059829060000000003
	Rat#26525kavorka_190620_distal	imec0_cl1042_ch218	0.12818148200000001	0.25464191000000003
	Rat#26525kavorka_190620_distal	imec0_cl1059_ch238	0.092699597999999994	-0.10144927500000001
	Rat#26525kavorka_190620_distal	imec0_cl1066_ch254	0.069491796999999994	0.012468828
	Rat#26525kavorka_190620_distal	imec0_cl1070_ch269	-0.222245266	0.176724138
	Rat#26525kavorka_190620_distal	imec0_cl1071_ch269	0.068635163999999999	0.093922651999999995
	Rat#26525kavorka_190620_distal	imec0_cl1072_ch277	0.36286491900000001	-0.51818181799999996
	Rat#26525kavorka_190620_distal	imec0_cl1078_ch285	-0.040452976000000002	-0.233532934
	Rat#26525kavorka_190620_distal	imec0_cl1096_ch325	-0.129924129	0.64637681199999997
	Rat#26525kavorka_190620_distal	imec0_cl1101_ch338	0.071005681000000001	-0.056872038
	Rat#26525kavorka_190620_distal	imec0_cl1170_ch022	-0.86197990999999996	-0.23636363599999999
	Rat#26525kavorka_190620_distal	imec0_cl1200_ch377	-0.042067294999999998	0.39597315399999999
	Rat#26525kavorka_190620_distal	imec0_cl0346_ch158	0.14013663000000001	0.017288444
	Rat#26525kavorka_190620_distal	imec0_cl1004_ch149	0.19848667	0.15789473700000001
	Rat#26525kavorka_190620_distal	imec0_cl0042_ch023	-0.74061033499999995	-7.9600000000000002e-17
	Rat#26525kavorka_190620_distal	imec0_cl0277_ch128	0.083024382999999993	-0.076335877999999996
	Rat#26525kavorka_190620_distal	imec0_cl0355_ch163	-0.148004992	-0.043478260999999997
	Rat#26525kavorka_190620_distal	imec0_cl0404_ch186	0.11027174100000001	0.110167374
	Rat#26525kavorka_190620_distal	imec0_cl0405_ch186	0.098799391	-0.674796748
	Rat#26525kavorka_190620_distal	imec0_cl0411_ch190	0.089379564999999994	0.58712715900000001
	Rat#26525kavorka_190620_distal	imec0_cl0449_ch211	-0.25862153199999999	0.27272727299999999
	Rat#26525kavorka_190620_distal	imec0_cl0553_ch262	-0.21640082299999999	-0.33884297499999999
	Rat#26525kavorka_190620_distal	imec0_cl0621_ch289	0.092915583999999996	-0.22727272700000001
	Rat#26525kavorka_190620_distal	imec0_cl0668_ch303	-0.20768119600000001	0.071364047
	Rat#26525kavorka_190620_distal	imec0_cl1050_ch226	0.10635694599999999	0.32837670400000002
	Rat#26525kavorka_190620_distal	imec0_cl1093_ch316	0.18217665899999999	0.020408163
	Rat#26525kavorka_190620_distal	imec0_cl0428_ch198	0.017104047000000001	-0.092783505000000002
	Rat#26525kavorka_190620_distal	imec0_cl1029_ch202	0.043901480999999999	-0.61764705900000005
	Rat#26525kavorka_190620_distal	imec0_cl0114_ch057	-0.140853376	0.21362229099999999
	Rat#26525kavorka_190620_distal	imec0_cl0328_ch148	-0.0048603880000000002	-0.050316809999999997
	Rat#26525kavorka_190620_distal	imec0_cl0367_ch169	0.012474259	0.28000000000000003
	Rat#26525kavorka_190620_distal	imec0_cl0465_ch220	0.087842885999999995	0.63478260900000005
	Rat#26525kavorka_190620_distal	imec0_cl0488_ch232	0.001302089	-0.84313725500000003
	Rat#26525kavorka_190620_distal	imec0_cl0489_ch232	-0.026667906000000002	-0.836734694
	Rat#26525kavorka_190620_distal	imec0_cl0515_ch245	0.16909080000000001	0.266932271
	Rat#26525kavorka_190620_distal	imec0_cl0529_ch251	-0.0084386659999999992	0.047411917999999997
	Rat#26525kavorka_190620_distal	imec0_cl0559_ch266	-0.042097473000000003	-0.010450686000000001
	Rat#26525kavorka_190620_distal	imec0_cl1095_ch321	0.003047185	-0.091575091999999997
	Rat#26525kavorka_190620_distal	imec0_cl0107_ch053	-0.14011868999999999	0.095077761999999996
	Rat#26525kavorka_190620_distal	imec0_cl1054_ch230	-0.27868151699999999	0.041198501999999998
	Rat#26525kavorka_190620_distal	imec0_cl0066_ch035	-0.454047584	0.082608695999999995
	Rat#26525kavorka_190620_distal	imec0_cl0085_ch043	-0.74940757999999996	-0.026315788999999999
	Rat#26525kavorka_190620_distal	imec0_cl0252_ch118	0.044744919000000001	0.071450664999999997
	Rat#26525kavorka_190620_distal	imec0_cl0353_ch162	0.10102774	0.028985507000000001
	Rat#26525kavorka_190620_distal	imec0_cl0376_ch174	0.144041213	0.39726027400000002
	Rat#26525kavorka_190620_distal	imec0_cl0400_ch185	0.115699382	0.51408450699999997
	Rat#26525kavorka_190620_distal	imec0_cl0407_ch189	0.015699575	-0.15248227
	Rat#26525kavorka_190620_distal	imec0_cl0416_ch193	-0.22934302000000001	0.11271186399999999
	Rat#26525kavorka_190620_distal	imec0_cl0447_ch209	-0.0040775239999999999	0.18045112799999999
	Rat#26525kavorka_190620_distal	imec0_cl0450_ch212	0.076643726999999995	-0.43478260899999999
	Rat#26525kavorka_190620_distal	imec0_cl0451_ch212	0.099791644999999998	0.012701100999999999
	Rat#26525kavorka_190620_distal	imec0_cl0480_ch227	0.061411779	-0.077954735999999997
	Rat#26525kavorka_190620_distal	imec0_cl0531_ch253	0.13217757899999999	-0.14715719099999999
	Rat#26525kavorka_190620_distal	imec0_cl0551_ch261	0.035489291999999999	-0.049261083999999997
	Rat#26525kavorka_190620_distal	imec0_cl0581_ch276	-0.023539772	0.19365337699999999
	Rat#26525kavorka_190620_distal	imec0_cl0614_ch289	0.036842237	-0.21370310000000001
	Rat#26525kavorka_190620_distal	imec0_cl0638_ch295	0.076550939999999998	0.14649304499999999
	Rat#26525kavorka_190620_distal	imec0_cl0647_ch297	0.0027715729999999998	0.27272727299999999
	Rat#26525kavorka_190620_distal	imec0_cl0661_ch301	0.015898862	-0.19490695399999999
	Rat#26525kavorka_190620_distal	imec0_cl0738_ch330	0.038352845000000003	0.15205091900000001
	Rat#26525kavorka_190620_distal	imec0_cl0744_ch331	0.059692758999999998	-0.056910569000000001
	Rat#26525kavorka_190620_distal	imec0_cl0758_ch334	0.076216022999999994	0.031692514999999997
	Rat#26525kavorka_190620_distal	imec0_cl0778_ch342	0.025056153000000001	-0.175294118
	Rat#26525kavorka_190620_distal	imec0_cl0788_ch345	-0.048611723000000003	0.17235494900000001
	Rat#26525kavorka_190620_distal	imec0_cl0812_ch354	0.0069543529999999999	-0.067100977000000006
	Rat#26525kavorka_190620_distal	imec0_cl0997_ch134	-0.053170841000000003	-0.094072164999999999
	Rat#26525kavorka_190620_distal	imec0_cl1005_ch154	0.096521574999999998	0.116584565
	Rat#26525kavorka_190620_distal	imec0_cl1017_ch178	0.27887843400000001	0.108860759
	Rat#26525kavorka_190620_distal	imec0_cl1039_ch217	0.091902198000000004	-0.201834862
	Rat#26525kavorka_190620_distal	imec0_cl1053_ch229	0.047490072000000001	0.029217719
	Rat#26525kavorka_190620_distal	imec0_cl1082_ch294	0.0071208180000000001	0.845094664
	Rat#26525kavorka_190620_distal	imec0_cl1119_ch383	0.088664296000000004	-0.117073171
	Rat#26525kavorka_190620_distal	imec0_cl1151_ch183	0.054772367000000002	-0.084745763000000002
	Rat#26525kavorka_190620_distal	imec0_cl1154_ch190	-0.25885809599999998	0.19626168199999999
	Rat#26525kavorka_190620_distal	imec0_cl1174_ch294	0.246248678	0.67692307699999998
	Rat#26525kavorka_190620_distal	imec0_cl0269_ch128	0.153808837	0.28395061700000002
	Rat#26525kavorka_190620_distal	imec0_cl0413_ch194	0.030298951000000001	0.42534722200000002
	Rat#26525kavorka_190620_distal	imec0_cl1021_ch183	0.21874755200000001	0.169107856
	Rat#26525kavorka_190620_distal	imec0_cl1150_ch177	-0.53293384099999996	0.38461538499999998
	Rat#26525kavorka_190620_distal	imec0_cl0000_ch001	-0.113552824	-0.17333333300000001
	Rat#26525kavorka_190620_distal	imec0_cl0020_ch011	-0.95045747700000005	0.092664093000000003
	Rat#26525kavorka_190620_distal	imec0_cl0031_ch021	-0.44812865800000001	-0.24174372499999999
	Rat#26525kavorka_190620_distal	imec0_cl0037_ch021	-0.446002171	0.16363636400000001
	Rat#26525kavorka_190620_distal	imec0_cl0045_ch026	-0.36500005099999999	0.088274044999999995
	Rat#26525kavorka_190620_distal	imec0_cl0083_ch042	-0.60353256	-0.157024793
	Rat#26525kavorka_190620_distal	imec0_cl0088_ch046	-0.54308215599999998	0.073947667999999994
	Rat#26525kavorka_190620_distal	imec0_cl0174_ch082	-0.12574891499999999	-0.172541744
	Rat#26525kavorka_190620_distal	imec0_cl0207_ch100	0.128503486	-0.190045249
	Rat#26525kavorka_190620_distal	imec0_cl0210_ch101	0.097103325000000004	-0.118918919
	Rat#26525kavorka_190620_distal	imec0_cl0214_ch106	0.017436915000000001	0.079601989999999997
	Rat#26525kavorka_190620_distal	imec0_cl0232_ch111	-0.107420301	-0.014911015
	Rat#26525kavorka_190620_distal	imec0_cl0237_ch113	0.050461037	0.058528428
	Rat#26525kavorka_190620_distal	imec0_cl0239_ch110	0.11679007800000001	0.059841383999999997
	Rat#26525kavorka_190620_distal	imec0_cl0241_ch112	-0.065512060999999996	0.085579514999999995
	Rat#26525kavorka_190620_distal	imec0_cl0254_ch116	-0.18009797299999999	-0.1575
	Rat#26525kavorka_190620_distal	imec0_cl0264_ch124	-0.094290510999999994	0.020778461000000002
	Rat#26525kavorka_190620_distal	imec0_cl0276_ch130	0.080199286999999994	0.71508379899999996
	Rat#26525kavorka_190620_distal	imec0_cl0292_ch135	0.031505803999999998
	Rat#26525kavorka_190620_distal	imec0_cl0296_ch135	0.54946668399999998	1
	Rat#26525kavorka_190620_distal	imec0_cl0305_ch139	0.078080704000000001	0.028136881999999998
	Rat#26525kavorka_190620_distal	imec0_cl0314_ch143	-0.122401441
	Rat#26525kavorka_190620_distal	imec0_cl0320_ch145	0.075891025000000001	0.22379986499999999
	Rat#26525kavorka_190620_distal	imec0_cl0330_ch150	0.044401197000000003	0.11161473099999999
	Rat#26525kavorka_190620_distal	imec0_cl0331_ch150	-0.098123539999999995	0.049382716
	Rat#26525kavorka_190620_distal	imec0_cl0333_ch151	0.041048433000000002	0.032418953
	Rat#26525kavorka_190620_distal	imec0_cl0336_ch153	-0.069058016999999999	0.102232667
	Rat#26525kavorka_190620_distal	imec0_cl0340_ch154	0.13720555700000001	-0.32584269700000001
	Rat#26525kavorka_190620_distal	imec0_cl0341_ch153	0.0056772840000000003	0.021448806000000001
	Rat#26525kavorka_190620_distal	imec0_cl0342_ch156	0.108988211	-0.301310044
	Rat#26525kavorka_190620_distal	imec0_cl0345_ch158	0.084708035000000001	0.40692640699999999
	Rat#26525kavorka_190620_distal	imec0_cl0351_ch161	0.023740441000000001	0.028552457
	Rat#26525kavorka_190620_distal	imec0_cl0361_ch167	0.076810205000000006	0.25888324899999998
	Rat#26525kavorka_190620_distal	imec0_cl0365_ch169	-0.167155427	0.141941392
	Rat#26525kavorka_190620_distal	imec0_cl0372_ch171	0.058808570999999997	-0.0050704230000000001
	Rat#26525kavorka_190620_distal	imec0_cl0381_ch175	0.172350536	0.24528301899999999
	Rat#26525kavorka_190620_distal	imec0_cl0383_ch176	0.016154287999999999	-0.60792951500000003
	Rat#26525kavorka_190620_distal	imec0_cl0386_ch178	0.098227254	-0.055727553999999999
	Rat#26525kavorka_190620_distal	imec0_cl0396_ch183	-0.051330346999999998	0.047281324
	Rat#26525kavorka_190620_distal	imec0_cl0397_ch183	-0.022532399000000002	0.088442755999999997
	Rat#26525kavorka_190620_distal	imec0_cl0399_ch184	0.24473134399999999	0.22466960399999999
	Rat#26525kavorka_190620_distal	imec0_cl0401_ch185	0.023883713000000001	-0.47802197800000001
	Rat#26525kavorka_190620_distal	imec0_cl0403_ch186	-0.0044934379999999998	-0.13363029000000001
	Rat#26525kavorka_190620_distal	imec0_cl0415_ch193	0.015806383	-0.214132762
[truncated: 496 more rows]

## Sheet: Figure 6
Figure 6, functional connectivity of behaviorally- and sensorially-tuned cells in visual and auditory cortices
Scripts and functions to remake the figures are at: https://github.com/bartulem/KISN-pancortical-kinematics
Data files can be downloaded from: https://figshare.com/articles/dataset/Rat_3D_Tracking_E-Phys_KISN_2020_Dataset/17903834
Figure	Script(s)	Function(s)	File(s)
Fig. 6a	make_example_plots.py	plot_spiking_cch, plot_cch_pairs_anatomically	fig_6_sup_fig_21.zip, neuronal_data_condensed.csv
Fig. 6b	make_group_plots.py	plot_cch_summary	fig_6_sup_fig_21.zip, neuronal_data_condensed.csv
Fig. 6c	make_group_plots.py	plot_cch_connection_types	fig_6_sup_fig_21.zip, neuronal_data_condensed.csv

## Sheet: Supplementary_Fig2
Supplementary Figure 2_classifying_single_units_based_on_spiking_profiles
Scripts and functions to remake the figures are at: https://github.com/bartulem/KISN-pancortical-kinematics
Data files can be downloaded from: https://figshare.com/articles/dataset/Rat_3D_Tracking_E-Phys_KISN_2020_Dataset/17903834
Figure	Script(s)	Function(s)	File(s)
Sup. Fig. 2	define_spiking_profile.py, make_example_plots.py	get_spiking_profiles, plot_spiking_profile	neuronal_data_condensed.csv
Single unit ID	SpikeDuration	Peak-to-trough Ratio		SpikeDuration	End_Slope
imec0_cl0000_ch003	0.29999999999999999	2.403862862		0.29999999999999999	0.010688649
imec0_cl0002_ch005	0.20000000000000001	2.7141372860000001		0.20000000000000001	0.0058768400000000004
imec0_cl0003_ch007	0.10000000000000001	0.56515563000000002		0.10000000000000001	-0.0019845599999999998
imec0_cl0005_ch015	0.133333333	1.3362531120000001		0.133333333	-0.00074664399999999998
imec0_cl0006_ch015	0.133333333	1.536507836		0.133333333	0.00012167600000000001
imec0_cl0008_ch018	0.10000000000000001	1.1753707600000001		0.10000000000000001	0.0092901230000000008
imec0_cl0009_ch019	0.10000000000000001	0.99012045599999998		0.10000000000000001	-0.0060387210000000004
imec0_cl0010_ch024	0.10000000000000001	1.189557574		0.10000000000000001	-0.0048296830000000004
imec0_cl0012_ch022	0.29999999999999999	2.9913633559999999		0.29999999999999999	0.075877539999999993
imec0_cl0015_ch027	0.10000000000000001	1.2924332110000001		0.10000000000000001	-0.0038829429999999998
imec0_cl0016_ch031	0.29999999999999999	2.4979266990000002		0.29999999999999999	0.018488602
imec0_cl0017_ch028	0.33333333300000001	0.77565496499999997		0.33333333300000001	-0.0043096230000000003
imec0_cl0018_ch032	0.10000000000000001	1.3882518619999999		0.10000000000000001	-0.00070919500000000003
imec0_cl0019_ch032	0.133333333	2.2928905639999999		0.133333333	0.0015082959999999999
imec0_cl0020_ch032	0.133333333	0.81684153199999998		0.133333333	-0.00054447600000000001
imec0_cl0021_ch035	0.133333333	0.653231381		0.133333333	-0.001339617
imec0_cl0023_ch037	0.133333333	1.530074996		0.133333333	0.047665325000000001
imec0_cl0027_ch040	0.16666666699999999	0.76990636400000001		0.16666666699999999	-0.0014092390000000001
imec0_cl0028_ch040	0.133333333	2.0842633799999999		0.133333333	0.019330495
imec0_cl0030_ch044	0.133333333	1.5313183500000001		0.133333333	-0.0032524920000000001
imec0_cl0032_ch045	0.16666666699999999	2.9780762169999999		0.16666666699999999	0.029934924000000002
imec0_cl0034_ch047	0.16666666699999999	1.3714500430000001		0.16666666699999999	-0.00081137500000000003
imec0_cl0036_ch051	0.133333333	1.1892691950000001		0.133333333	0.011384188
imec0_cl0038_ch051	0.16666666699999999	1.330471918		0.16666666699999999	0.0041275280000000001
imec0_cl0042_ch052	0.16666666699999999	1.44188209		0.16666666699999999	-0.0054434660000000001
imec0_cl0043_ch051	0.133333333	1.066777267		0.133333333	-0.0042094999999999997
imec0_cl0045_ch053	0.16666666699999999	0.84258231900000002		0.16666666699999999	-0.0035366909999999998
imec0_cl0047_ch056	0.16666666699999999	0.37414251399999998		0.16666666699999999	-0.0046157129999999996
imec0_cl0053_ch056	0.133333333	0.97989099300000004		0.133333333	0.0014081569999999999
imec0_cl0055_ch056	0.133333333	1.178597651		0.133333333	-0.15931914899999999
imec0_cl0062_ch059	0.59999999999999998	4.3418623250000001		0.59999999999999998	0.062227440000000002
imec0_cl0063_ch061	0.233333333	1.4685362639999999		0.233333333	-0.010522152999999999
imec0_cl0064_ch061	0.10000000000000001	0.62233365600000001		0.10000000000000001	-0.0044054439999999997
imec0_cl0065_ch063	0.133333333	1.5667321359999999		0.133333333	-0.0034433760000000002
imec0_cl0066_ch067	0.133333333	0.87385388200000003		0.133333333	-0.00086657300000000004
imec0_cl0068_ch066	0.133333333	6.4432789430000001		0.133333333	0.70040691799999999
imec0_cl0069_ch067	0.20000000000000001	1.1605485230000001		0.20000000000000001	-0.0063357969999999998
imec0_cl0071_ch067	0.16666666699999999	1.136457907		0.16666666699999999	0.0010737909999999999
imec0_cl0072_ch068	0.133333333	0.84744187699999995		0.133333333	-0.010611041999999999
imec0_cl0075_ch071	0.133333333	0.83758757699999997		0.133333333	-0.0079252109999999997
imec0_cl0078_ch070	0.16666666699999999	0.41862798200000001		0.16666666699999999	-0.011420761999999999
imec0_cl0080_ch071	0.29999999999999999	0.43563603099999998		0.29999999999999999	-0.0067483960000000003
imec0_cl0082_ch074	0.233333333	0.26987247399999997		0.233333333	-0.0032596309999999998
imec0_cl0083_ch074	0.20000000000000001	1.231156495		0.20000000000000001	-0.0024940499999999998
imec0_cl0086_ch079	0.43333333299999999	0.50975322499999998		0.43333333299999999	-0.0045535280000000003
imec0_cl0088_ch080	0.16666666699999999	1.793070774		0.16666666699999999	-0.0024641580000000001
imec0_cl0089_ch079	0.16666666699999999	0.98342460499999995		0.16666666699999999	0.0063774569999999996
imec0_cl0090_ch083	0.33333333300000001	2.3956090130000001		0.33333333300000001	0.038422632999999998
imec0_cl0091_ch089	0.16666666699999999	1.0668898520000001		0.16666666699999999	0.0043875040000000004
imec0_cl0092_ch089	0.10000000000000001	1.209530394		0.10000000000000001	0.0016723669999999999
imec0_cl0094_ch095	0.233333333	0.547221399		0.233333333	0.0027500810000000001
imec0_cl0100_ch096	0.133333333	0.95260545900000004		0.133333333	0.010391630000000001
imec0_cl0104_ch107	0.233333333	1.7840670860000001		0.233333333	0.079053768999999996
imec0_cl0106_ch118	0.43333333299999999	0.280545514		0.43333333299999999	-0.0078072690000000004
imec0_cl0107_ch118	0.80000000000000004	0.31785540000000001		0.80000000000000004	0.041868511999999997
imec0_cl0109_ch117	0.69999999999999996	0.33856783899999998		0.69999999999999996	0.0070541470000000002
imec0_cl0111_ch129	0.56666666700000001	0.578001612		0.56666666700000001	0.022093100000000001
imec0_cl0112_ch128	0.16666666699999999	1.3353359520000001		0.16666666699999999	-0.00016043200000000001
imec0_cl0113_ch126	0.133333333	1.015982868		0.133333333	-0.00075714399999999996
imec0_cl0114_ch128	0.133333333	0.91518409000000001		0.133333333	-0.0044038940000000002
imec0_cl0115_ch136	0.133333333	0.89713315999999999		0.133333333	0.0032893359999999999
imec0_cl0116_ch142	0.233333333	0.67300412899999995		0.233333333	-0.034858976
imec0_cl0118_ch190	0.233333333	0.54437171100000004		0.233333333	-0.022022916999999999
imec0_cl0119_ch193	0.69999999999999996	0.69207450299999995		0.69999999999999996	0.050263671000000003
imec0_cl0124_ch214	0.20000000000000001	0.60767555799999995		0.20000000000000001	-0.029933362000000002
imec0_cl0126_ch218	0.63333333300000005	0.72625698299999997		0.63333333300000005	0.107899074
imec0_cl0127_ch222	0.56666666700000001	0.49681430700000001		0.56666666700000001	0.016799929000000002
imec0_cl0129_ch226	0.5	0.40043690599999998		0.5	-0.0057222319999999998
imec0_cl0135_ch237	0.59999999999999998	0.48580094800000001		0.59999999999999998	0.014606742000000001
imec0_cl0136_ch238	0.233333333	0.67787292799999999		0.233333333	-0.034614959000000001
imec0_cl0137_ch238	0.53333333299999997	0.53459727700000004		0.53333333299999997	0.014227263
imec0_cl0139_ch241	0.59999999999999998	0.42730349899999998		0.59999999999999998	0.033244302000000003
imec0_cl0140_ch242	0.73333333300000003	0.51967190799999996		0.73333333300000003	0.059046332999999999
imec0_cl0144_ch254	0.56666666700000001	0.59175557700000003		0.56666666700000001	0.066571986999999999
imec0_cl0145_ch254	0.233333333	0.74840886100000004		0.233333333	-0.15364003600000001
imec0_cl0158_ch274	0.69999999999999996	0.45478981099999999		0.69999999999999996	0.040873107999999998
imec0_cl0159_ch274	0.233333333	0.61115192799999996		0.233333333	-0.034720995999999997
imec0_cl0162_ch280	0.5	0.68558896700000005		0.5	0.012462117
imec0_cl0164_ch282	0.5	0.63407402000000002		0.5	0.0029309230000000002
imec0_cl0165_ch285	0.5	0.59922697800000002		0.5	0.0074912920000000001
imec0_cl0166_ch283	0.5	0.85691287000000005		0.5	-0.049817423
imec0_cl0167_ch289	0.5	0.62009682399999999		0.5	-0.0050652049999999997
imec0_cl0170_ch293	0.53333333299999997	0.48590739999999999		0.53333333299999997	0.020147875999999999
imec0_cl0172_ch297	0.5	0.56380435200000001		0.5	-0.0035374
imec0_cl0173_ch297	0.20000000000000001	1.4744414880000001		0.20000000000000001	0.137986835
imec0_cl0175_ch298	0.5	0.56481908700000005		0.5	-0.0029944390000000002
imec0_cl0176_ch301	0.46666666699999998	0.55677005599999996		0.46666666699999998	-0.01942603
imec0_cl0178_ch306	0.5	0.60290908099999996		0.5	-0.002593134
imec0_cl0179_ch305	0.20000000000000001	0.69341497500000004		0.20000000000000001	-0.040868037000000003
imec0_cl0180_ch305	0.59999999999999998	0.73502058199999998		0.59999999999999998	0.014984421
imec0_cl0181_ch306	0.5	0.51905401299999998		0.5	0.010231133999999999
imec0_cl0184_ch308	0.16666666699999999	1.010622369		0.16666666699999999	0.105045478
imec0_cl0186_ch310	0.53333333299999997	0.53755498199999996		0.53333333299999997	1.382183908
imec0_cl0187_ch314	0.5	0.53022839799999999		0.5	0.0074974539999999998
imec0_cl0188_ch314	0.56666666700000001	0.65136979500000003		0.56666666700000001	0.042297477
imec0_cl0191_ch318	0.56666666700000001	0.65191469199999996		0.56666666700000001	0.026149063
imec0_cl0195_ch322	0.66666666699999999	0.832308944		0.66666666699999999	0.091106683999999993
imec0_cl0199_ch326	0.233333333	0.72856090799999995		0.233333333	-0.15655195799999999
imec0_cl0201_ch330	0.56666666700000001	0.72608523599999997		0.56666666700000001	0.031887627000000002
imec0_cl0202_ch331	1	6.7947204970000001		1	0.113288426
imec0_cl0203_ch334	0.20000000000000001	1.4845918650000001		0.20000000000000001	-0.43686548200000003
imec0_cl0205_ch334	0.5	0.58924625600000002		0.5	-0.010826176
imec0_cl0207_ch335	0.5	0.86048423600000001		0.5	-0.010956084
imec0_cl0209_ch341	0.43333333299999999	0.58019619899999997		0.43333333299999999	-0.016278356000000001
imec0_cl0212_ch338	0.59999999999999998	0.45229140800000001		0.59999999999999998	0.034297552000000002
imec0_cl0215_ch342	0.26666666700000002	0.56856618599999997		0.26666666700000002	-0.010744297999999999
imec0_cl0217_ch346	0.56666666700000001	0.414825267		0.56666666700000001	0.033259950000000003
imec0_cl0219_ch350	0.5	0.65738465700000004		0.5	0.00030144200000000002
imec0_cl0220_ch349	0.46666666699999998	1.0297742620000001		0.46666666699999998	-0.011771719999999999
imec0_cl0221_ch350	0.5	0.59757893799999995		0.5	0.0027173700000000002
imec0_cl0222_ch353	0.56666666700000001	0.59724757799999995		0.56666666700000001	0.032884108000000002
imec0_cl0223_ch353	0.5	0.68585723799999998		0.5	0.0030767730000000001
imec0_cl0227_ch360	0.5	2.3054541820000001		0.5	0.013145100999999999
imec0_cl0234_ch381	0.20000000000000001	0.61659845099999999		0.20000000000000001	-0.020233134
imec0_cl0237_ch016	0.16666666699999999	1.7666161330000001		0.16666666699999999	0.010662616
imec0_cl0239_ch024	0.10000000000000001	2.8980122069999998		0.10000000000000001	0.15236952600000001
imec0_cl0242_ch032	0.20000000000000001	1.1780278239999999		0.20000000000000001	0.0012888089999999999
imec0_cl0243_ch035	0.133333333	1.582227609		0.133333333	0.0056712719999999998
imec0_cl0244_ch035	0.16666666699999999	2.0012625759999998		0.16666666699999999	-0.0031084929999999999
imec0_cl0246_ch039	0.133333333	1.468599483		0.133333333	-0.0053444479999999999
imec0_cl0248_ch049	0.133333333	0.41911299499999999		0.133333333	-0.0019667
imec0_cl0249_ch051	0.16666666699999999	1.432418062		0.16666666699999999	-0.018020932
imec0_cl0252_ch063	0.133333333	1.734014634		0.133333333	0.00036191899999999999
imec0_cl0253_ch067	0.133333333	1.0766599059999999		0.133333333	-0.0045292470000000001
imec0_cl0255_ch069	0.16666666699999999	1.404026097		0.16666666699999999	-0.0014688699999999999
imec0_cl0257_ch080	0.133333333	1.1101905679999999		0.133333333	0.00046776100000000002
imec0_cl0258_ch080	0.16666666699999999	1.1969152030000001		0.16666666699999999	-0.0052279420000000002
imec0_cl0262_ch118	0.59999999999999998	0.29371734100000002		0.59999999999999998	0.0068000109999999999
imec0_cl0263_ch121	0.76666666699999997	0.46639598199999999		0.76666666699999997	0.040009376999999999
imec0_cl0264_ch125	0.63333333300000005	0.51276301000000002		0.63333333300000005	0.0012843450000000001
imec0_cl0265_ch214	0.46666666699999998	0.57251602599999996		0.46666666699999998	-0.036397038999999999
imec0_cl0266_ch222	0.56666666700000001	0.63972846299999997		0.56666666700000001	0.0075972710000000001
imec0_cl0267_ch225	0.56666666700000001	0.32620464100000002		0.56666666700000001	0.025713940000000001
imec0_cl0268_ch237	0.63333333300000005	0.45709456300000001		0.63333333300000005	0.012808580999999999
imec0_cl0269_ch242	0.63333333300000005	0.45113416000000001		0.63333333300000005	0.042319439
imec0_cl0270_ch253	0.63333333300000005	0.57042672800000005		0.63333333300000005	0.012961192
imec0_cl0271_ch254	0.56666666700000001	0.56254959000000004		0.56666666700000001	0.14372876100000001
imec0_cl0272_ch274	0.63333333300000005	0.44833952599999999		0.63333333300000005	0.030225531999999999
imec0_cl0273_ch278	0.366666667	0.44485385100000002		0.366666667	-0.015501539999999999
imec0_cl0276_ch289	0.56666666700000001	0.537475496		0.56666666700000001	0.026033718000000001
imec0_cl0282_ch313	0.5	0.48031917699999999		0.5	-0.001760048
imec0_cl0283_ch317	0.53333333299999997	0.81110845099999995		0.53333333299999997	0.015590315
imec0_cl0284_ch318	0.56666666700000001	0.39891251500000002		0.56666666700000001	0.019101607999999999
imec0_cl0285_ch321	0.46666666699999998	0.69474756000000004		0.46666666699999998	-0.017859493000000001
imec0_cl0286_ch321	0.43333333299999999	0.563737814		0.43333333299999999	-0.021140447
imec0_cl0287_ch322	0.5	0.742765648		0.5	-0.0057883759999999996
imec0_cl0289_ch325	0.53333333299999997	0.64866427999999998		0.53333333299999997	0.011884644
imec0_cl0290_ch326	0.53333333299999997	0.41535415399999998		0.53333333299999997	0.016319747999999999
imec0_cl0294_ch334	0.46666666699999998	0.65926319200000005		0.46666666699999998	-0.033143705000000002
imec0_cl0298_ch346	0.43333333299999999	0.65524545599999995		0.43333333299999999	-0.049992568000000001
imec0_cl0299_ch346	0.20000000000000001	0.35366805600000001		0.20000000000000001	0.025729320999999999
imec0_cl0300_ch350	0.53333333299999997	0.51301161699999998		0.53333333299999997	0.013945523
imec0_cl0301_ch350	0.56666666700000001	0.44587459099999999		0.56666666700000001	0.020240108999999999
imec0_cl0302_ch353	0.56666666700000001	0.60037967800000003		0.56666666700000001	0.030244052
imec0_cl0305_ch369	0.83333333300000001	0.34723137300000001		0.83333333300000001	0.0091176090000000005
imec0_cl0306_ch375	0.63333333300000005	0.48206928100000002		0.63333333300000005	0.01503619
imec0_cl0307_ch035	0.10000000000000001	0.911654984		0.10000000000000001	0.00012071800000000001
imec0_cl0309_ch048	0.16666666699999999	1.380742753		0.16666666699999999	-0.0038037180000000002
imec0_cl0311_ch059	0.16666666699999999	1.0480529080000001		0.16666666699999999	-0.032400132999999998
imec0_cl0312_ch061	0.16666666699999999	0.98863347599999996		0.16666666699999999	0.0027798010000000001
imec0_cl0313_ch067	0.16666666699999999	0.89237562400000003		0.16666666699999999	0.0015723460000000001
imec0_cl0314_ch064	0.20000000000000001	1.122316614		0.20000000000000001	-0.072688087999999998
imec0_cl0316_ch068	0.16666666699999999	1.103242794		0.16666666699999999	-0.000333333
imec0_cl0317_ch096	0.10000000000000001	1.2457193369999999		0.10000000000000001	0.002792363
imec0_cl0318_ch103	0.133333333	1.227850799		0.133333333	-0.0056676529999999999
imec0_cl0320_ch278	0.5	0.51373824999999995		0.5	0.0025575979999999999
imec0_cl0322_ch321	0.5	0.59756475099999995		0.5	-0.0052262849999999998
imec0_cl0325_ch039	0.16666666699999999	1.3123616920000001		0.16666666699999999	-0.00038197099999999999
imec0_cl0328_ch035	0.133333333	0.97430699799999998		0.133333333	0.00045183799999999998
imec0_cl0330_ch071	0.26666666700000002	0.45587407299999999		0.26666666700000002	-0.0053247629999999997
imec0_cl0334_ch031	0.16666666699999999	1.1759141550000001		0.16666666699999999	-0.00097730699999999996
imec0_cl0337_ch052	0.10000000000000001	0.99081633599999996		0.10000000000000001	-0.0035973229999999999
imec0_cl0338_ch073	0.20000000000000001	0.91351884999999999		0.20000000000000001	-0.00081322899999999995
imec0_cl0001_ch008	0.16666666699999999	0.99742136100000001		0.16666666699999999	0.00080283000000000004
imec0_cl0008_ch030	0.16666666699999999	0.44540355799999998		0.16666666699999999	-0.010443308
imec0_cl0021_ch035	0.133333333	0.50747705300000001		0.133333333	0.0033129520000000001
imec0_cl0037_ch047	0.133333333	1.4101220750000001		0.133333333	-0.00080687499999999998
imec0_cl0050_ch055	0.133333333	1.108317797		0.133333333	-0.0045268410000000002
imec0_cl0054_ch059	0.16666666699999999	1.280184392		0.16666666699999999	-0.0023584909999999999
imec0_cl0055_ch061	0.16666666699999999	1.1477922659999999		0.16666666699999999	0.001582902
imec0_cl0056_ch063	0.133333333	0.69007694799999997		0.133333333	0.0040811459999999999
imec0_cl0057_ch064	0.16666666699999999	0.98402541399999999		0.16666666699999999	0.0058357649999999997
imec0_cl0065_ch063	0.133333333	0.988569052		0.133333333	-0.0053709539999999998
imec0_cl0066_ch063	0.16666666699999999	0.74732917300000001		0.16666666699999999	-0.0036622040000000001
imec0_cl0070_ch063	0.133333333	1.049064816		0.133333333	0.0099817129999999997
imec0_cl0073_ch069	0.16666666699999999	1.137449707		0.16666666699999999	-0.0026178320000000001
imec0_cl0074_ch072	0.10000000000000001	2.922156771		0.10000000000000001	0.044056627000000001
imec0_cl0075_ch075	0.233333333	2.8627504500000001		0.233333333	0.010080047
imec0_cl0078_ch067	0.16666666699999999	1.67101739		0.16666666699999999	-0.0073694679999999997
imec0_cl0079_ch069	0.10000000000000001	1.2844616719999999		0.10000000000000001	0.011466354
imec0_cl0080_ch079	0.26666666700000002	1.2518226509999999		0.26666666700000002	-0.001726715
imec0_cl0082_ch083	0.16666666699999999	0.95658882199999995		0.16666666699999999	-0.002010693
imec0_cl0084_ch089	0.133333333	1.829451065		0.133333333	-0.0032812739999999998
imec0_cl0085_ch063	0.16666666699999999	1.328393986		0.16666666699999999	-0.00099537299999999992
imec0_cl0088_ch092	0.5	6.6393906420000004		0.5	0.106501057
imec0_cl0090_ch102	0.133333333	1.4560281260000001		0.133333333	-0.034984097999999998
imec0_cl0095_ch117	0.66666666699999999	9.0730011590000004		0.66666666699999999	0.0014782510000000001
imec0_cl0097_ch120	0.133333333	2.1848488279999998		0.133333333	-0.0017134030000000001
imec0_cl0100_ch122	0.63333333300000005	0.35144480099999997		0.63333333300000005	0.022592477
imec0_cl0102_ch125	0.63333333300000005	0.50806348800000001		0.63333333300000005	0.021269726999999999
imec0_cl0103_ch131	0.133333333	1.4334338740000001		0.133333333	0.0082653009999999992
imec0_cl0107_ch190	0.29999999999999999	0.55093099700000003		0.29999999999999999	-0.022147389
imec0_cl0112_ch222	0.56666666700000001	0.53785855000000005		0.56666666700000001	0.019223967000000002
imec0_cl0113_ch221	0.5	0.44721913899999999		0.5	0.010769498000000001
imec0_cl0114_ch226	0.53333333299999997	0.578532932		0.53333333299999997	0.19311926600000001
imec0_cl0116_ch233	0.56666666700000001	0.536536758		0.56666666700000001	0.025992818000000001
imec0_cl0118_ch238	0.233333333	0.61287045399999995		0.233333333	-0.031741287999999999
imec0_cl0120_ch241	0.63333333300000005	0.46841823300000002		0.63333333300000005	0.020767563999999999
imec0_cl0129_ch282	0.5	0.61948950300000005		0.5	0.0052474729999999999
imec0_cl0132_ch284	0.63333333300000005	0.49403323100000002		0.63333333300000005	0.046335703999999998
imec0_cl0133_ch289	0.53333333299999997	0.61941790699999999		0.53333333299999997	0.016203150999999999
imec0_cl0136_ch293	0.53333333299999997	0.51138101899999999		0.53333333299999997	0.022087951000000002
imec0_cl0137_ch297	0.56666666700000001	0.863140676		0.56666666700000001	0.014602557
imec0_cl0140_ch301	0.5	0.51535749500000005		0.5	0.0052354259999999996
imec0_cl0143_ch306	0.5	0.56390746400000002		0.5	-0.0066274849999999998
imec0_cl0148_ch318	0.46666666699999998	0.60609628400000004		0.46666666699999998	-0.010585271
imec0_cl0151_ch321	0.46666666699999998	0.64900582299999998		0.46666666699999998	-0.0090469409999999993
imec0_cl0152_ch322	0.46666666699999998	0.99681739300000005		0.46666666699999998	-0.054859005000000002
imec0_cl0156_ch330	0.56666666700000001	0.509888118		0.56666666700000001	0.025368562000000001
imec0_cl0158_ch333	0.5	0.65616181699999998		0.5	-0.0078667430000000007
imec0_cl0159_ch334	0.5	0.64323080600000004		0.5	-0.0095885989999999997
imec0_cl0160_ch336	0.20000000000000001	1.721764421		0.20000000000000001	-0.066141802
imec0_cl0162_ch337	0.43333333299999999	1.025192358		0.43333333299999999	-0.038497161000000002
imec0_cl0164_ch337	0.63333333300000005	0.575746902		0.63333333300000005	0.047382865000000003
imec0_cl0166_ch342	0.53333333299999997	0.61485738000000001		0.53333333299999997	0.0092067339999999994
imec0_cl0167_ch344	0.63333333300000005	0.471881361		0.63333333300000005	0.046823231999999999
imec0_cl0169_ch346	0.43333333299999999	0.665117823		0.43333333299999999	-0.041883100999999999
imec0_cl0172_ch349	0.46666666699999998	1.022766233		0.46666666699999998	-0.0053832309999999996
imec0_cl0174_ch352	0.56666666700000001	0.40920662600000002		0.56666666700000001	0.010329652999999999
imec0_cl0186_ch008	0.16666666699999999	0.989631971		0.16666666699999999	-0.00087522999999999995
imec0_cl0188_ch035	0.16666666699999999	1.1169200100000001		0.16666666699999999	0.010500661
imec0_cl0190_ch035	0.133333333	1.2434315739999999		0.133333333	-0.0051299450000000003
imec0_cl0191_ch035	0.133333333	1.3693636		0.133333333	0.000421087
imec0_cl0197_ch063	0.233333333	0.75547667100000004		0.233333333	-0.014118701000000001
imec0_cl0198_ch055	0.133333333	1.756632631		0.133333333	0.022193417
imec0_cl0201_ch063	0.133333333	1.151160542		0.133333333	0.00045270599999999999
imec0_cl0204_ch063	0.133333333	1.2298706559999999		0.133333333	0.0037770009999999999
imec0_cl0207_ch063	0.20000000000000001	0.655421739		0.20000000000000001	-0.00062996500000000002
imec0_cl0208_ch065	0.16666666699999999	1.845345719		0.16666666699999999	0.006976744
imec0_cl0209_ch065	0.133333333	1.6841490649999999		0.133333333	0.002540779
imec0_cl0210_ch072	0.133333333	1.5810417240000001		0.133333333	-0.057902973000000003
imec0_cl0216_ch067	0.133333333	1.3514908729999999		0.133333333	0.012180346
imec0_cl0217_ch079	0.133333333	1.2453290690000001		0.133333333	-0.00070721399999999995
imec0_cl0218_ch075	0.133333333	0.524267551		0.133333333	-0.001641034
imec0_cl0219_ch077	0.16666666699999999	0.87549069800000001		0.16666666699999999	0.012000472999999999
imec0_cl0221_ch067	0.133333333	1.5920982509999999		0.133333333	0.0040185179999999996
imec0_cl0222_ch077	0.133333333	1.165467933		0.133333333	-0.0021783919999999999
imec0_cl0224_ch079	0.233333333	1.210129048		0.233333333	0.000721092
imec0_cl0225_ch083	0.133333333	1.3314185620000001		0.133333333	0.0049897350000000004
imec0_cl0228_ch105	0.59999999999999998	0.39389863800000002		0.59999999999999998	0.015721142
imec0_cl0230_ch121	0.46666666699999998	0.37803557300000001		0.46666666699999998	-0.003386441
imec0_cl0232_ch226	0.46666666699999998	0.44803977499999997		0.46666666699999998	-0.026165427000000002
imec0_cl0234_ch282	0.5	0.62419827800000005		0.5	0.013574815
imec0_cl0235_ch297	0.5	0.57610291700000005		0.5	0.0059610610000000001
imec0_cl0237_ch310	0.53333333299999997	0.604281807		0.53333333299999997	0.044228929
imec0_cl0239_ch318	0.56666666700000001	0.75970406400000001		0.56666666700000001	0.024393028000000001
imec0_cl0241_ch321	0.53333333299999997	0.56237151900000004		0.53333333299999997	0.0096188249999999993
imec0_cl0242_ch325	0.53333333299999997	0.69398725299999997		0.53333333299999997	0.002983182
imec0_cl0246_ch334	0.5	0.61579747100000004		0.5	0.0085345920000000006
imec0_cl0250_ch354	0.20000000000000001	0.45794746400000003		0.20000000000000001	0.005587837
imec0_cl0251_ch354	0.56666666700000001	0.67131483999999997		0.56666666700000001	0.035292550999999998
imec0_cl0252_ch008	0.16666666699999999	1.011534403		0.16666666699999999	-0.0041865790000000002
imec0_cl0254_ch039	0.16666666699999999	1.130947599		0.16666666699999999	-0.010538324
imec0_cl0259_ch063	0.20000000000000001	0.82693104500000003		0.20000000000000001	-0.011607058999999999
imec0_cl0260_ch059	0.133333333	1.2798845299999999		0.133333333	0.0034551069999999998
imec0_cl0262_ch063	0.133333333	0.74445341200000004		0.133333333	0.0030915159999999999
imec0_cl0263_ch063	0.133333333	0.92314870400000004		0.133333333	-0.0011215929999999999
imec0_cl0264_ch063	0.16666666699999999	1.25146906		0.16666666699999999	-0.0018897740000000001
imec0_cl0265_ch063	0.133333333	0.80364538100000005		0.133333333	-0.00031856400000000002
imec0_cl0266_ch063	0.16666666699999999	1.5714235110000001		0.16666666699999999	0.20332871
imec0_cl0267_ch070	0.16666666699999999	1.0040718930000001		0.16666666699999999	-0.0019277719999999999
imec0_cl0270_ch071	0.10000000000000001	0.76081434999999997		0.10000000000000001	0.00029248300000000001
imec0_cl0271_ch067	0.133333333	1.91476968		0.133333333	-0.0031217839999999998
imec0_cl0272_ch067	0.133333333	1.9156277310000001		0.133333333	0.005090748
imec0_cl0274_ch079	0.133333333	1.8465465299999999		0.133333333	0.0020907109999999999
imec0_cl0278_ch067	0.16666666699999999	0.91940633999999999		0.16666666699999999	-0.030170582000000001
imec0_cl0279_ch063	0.16666666699999999	1.2680445490000001		0.16666666699999999	0.002935703
imec0_cl0280_ch067	0.10000000000000001	1.496721245		0.10000000000000001	0.0068576979999999997
imec0_cl0281_ch077	0.133333333	1.637153664		0.133333333	0.0054256249999999999
imec0_cl0282_ch071	0.10000000000000001	2.0717140490000001		0.10000000000000001	0.045264358999999997
imec0_cl0283_ch084	0.133333333	1.4022026700000001		0.133333333	0.0071325390000000002
imec0_cl0289_ch063	0.20000000000000001	0.85235282099999998		0.20000000000000001	0.59240000000000004
imec0_cl0290_ch061	0.133333333	1.194488403		0.133333333	-0.0013097230000000001
imec0_cl0291_ch063	0.133333333	1.1730794389999999		0.133333333	0.00048197399999999998
imec0_cl0292_ch063	0.16666666699999999	1.0866401409999999		0.16666666699999999	-0.002710535
imec0_cl0295_ch067	0.133333333	1.5742046569999999		0.133333333	0.004512861
imec0_cl0296_ch079	0.133333333	1.3077569600000001		0.133333333	0.00041002200000000001
imec0_cl0298_ch073	0.133333333	0.96083044200000001		0.133333333	0.0028265400000000002
imec0_cl0303_ch071	0.16666666699999999	1.0730861490000001		0.16666666699999999	-0.030200962000000001
imec0_cl0306_ch077	0.133333333	1.1168263220000001		0.133333333	-0.0057661129999999998
imec0_cl0307_ch008	0.16666666699999999	1.1233202170000001		0.16666666699999999	0.00042780699999999999
imec0_cl0308_ch079	0.133333333	1.7687381129999999		0.133333333	-0.0069113849999999999
imec0_cl0309_ch008	0.16666666699999999	0.89283257900000002		0.16666666699999999	-0.0077432359999999997
imec0_cl0310_ch035	0.133333333	1.3068650500000001		0.133333333	0.0030475010000000002
imec0_cl0312_ch063	0.133333333	1.0122663810000001		0.133333333	-0.0020542049999999999
imec0_cl0313_ch063	0.133333333	1.007631132		0.133333333	-0.0077468459999999999
imec0_cl0316_ch039	0.133333333	1.0868671459999999		0.133333333	-0.000138066
imec0_cl0317_ch063	0.16666666699999999	0.80269202200000001		0.16666666699999999	-0.0018134030000000001
imec0_cl0319_ch057	0.133333333	0.977747959		0.133333333	-0.059275107
imec0_cl0321_ch067	0.133333333	1.50819386		0.133333333	0.016521309000000001
imec0_cl0322_ch063	0.16666666699999999	0.97029781599999998		0.16666666699999999	-0.00088244300000000001
imec0_cl0354_ch051	0.16666666699999999	1.070323991		0.16666666699999999	-0.056611242999999999
imec0_cl0355_ch008	0.133333333	0.99793900000000002		0.133333333	0.00011472900000000001
imec0_cl0002_ch070	0.20000000000000001	1.1264120259999999		0.20000000000000001	-0.0011649130000000001
imec0_cl0003_ch072	0.16666666699999999	1.6522457310000001		0.16666666699999999	-0.0058440030000000004
imec0_cl0004_ch074	0.233333333	0.36219460999999997		0.233333333	-0.035500534
imec0_cl0005_ch079	0.16666666699999999	0.92127859599999995		0.16666666699999999	-0.00096250100000000005
imec0_cl0014_ch238	0.233333333	0.61272551600000003		0.233333333	-0.033311737000000001
imec0_cl0022_ch281	0.63333333300000005	0.55123271699999998		0.63333333300000005	0.025870509999999999
imec0_cl0025_ch289	0.56666666700000001	0.49053318400000001		0.56666666700000001	0.048078448000000003
imec0_cl0028_ch297	0.53333333299999997	0.55599032100000001		0.53333333299999997	0.022870723999999999
imec0_cl0029_ch299	0.59999999999999998	0.75263373200000006		0.59999999999999998	0.017010180999999999
imec0_cl0038_ch318	0.53333333299999997	0.5324567		0.53333333299999997	0.027293096999999999
imec0_cl0051_ch350	0.53333333299999997	0.60943471100000002		0.53333333299999997	0.01290171
imec0_cl0063_ch079	0.133333333	1.150088775		0.133333333	0.002340885
imec0_cl0066_ch309	0.53333333299999997	0.56910888100000001		0.53333333299999997	0.0066235340000000004
imec0_cl0070_ch333	0.53333333299999997	0.60415166799999998		0.53333333299999997	0.015607856
imec0_cl0075_ch079	0.16666666699999999	1.310097759		0.16666666699999999	-0.003647665
imec0_cl0076_ch205	0.46666666699999998	0.52218487899999999		0.46666666699999998	-0.061040672999999997
imec0_cl0000_ch023	0.133333333	1.7941618370000001		0.133333333	-0.00052081199999999995
imec0_cl0007_ch222	0.366666667	0.75875090300000003		0.366666667	-0.037554862000000001
imec0_cl0015_ch289	0.59999999999999998	0.491462222		0.59999999999999998	0.055377467
imec0_cl0019_ch295	0.56666666700000001	0.51229285199999997		0.56666666700000001	0.038200135000000003
imec0_cl0021_ch301	0.53333333299999997	0.50441573399999995		0.53333333299999997	0.038008500000000001
imec0_cl0023_ch309	0.53333333299999997	0.78815811300000005		0.53333333299999997	0.002769596
imec0_cl0039_ch350	0.5	0.62304182900000005		0.5	0.0086544180000000005
imec0_cl0048_ch309	0.53333333299999997	0.631728497		0.53333333299999997	0.0069302599999999997
imec0_cl0050_ch318	0.53333333299999997	0.56519657999999995		0.53333333299999997	0.026663841000000001
imec0_cl0019_ch005	0.16666666699999999	1.533947752		0.16666666699999999	0.064635973999999999
imec0_cl0024_ch009	0.69999999999999996	0.47165953599999999		0.69999999999999996	0.024306860999999999
imec0_cl0027_ch014	0.73333333300000003	0.71988545500000001		0.73333333300000003	0.068522103000000001
imec0_cl0042_ch015	0.63333333300000005	0.52905838800000005		0.63333333300000005	0.024895737000000001
imec0_cl0051_ch017	0.63333333300000005	0.61319227799999998		0.63333333300000005	0.037110499999999998
imec0_cl0053_ch018	0.46666666699999998	0.35037861300000001		0.46666666699999998	-0.0031793849999999999
imec0_cl0063_ch021	0.16666666699999999	0.56696355799999998		0.16666666699999999	0.045273023000000003
imec0_cl0109_ch037	0.66666666699999999	0.48120585500000002		0.66666666699999999	0.042566564000000001
imec0_cl0113_ch038	0.66666666699999999	0.44191791400000002		0.66666666699999999	0.040137115000000001
imec0_cl0117_ch036	0.26666666700000002	0.55782901100000004		0.26666666700000002	-0.037839141999999999
imec0_cl0122_ch042	0.63333333300000005	0.46813275399999998		0.63333333300000005	0.035910061
imec0_cl0134_ch045	0.59999999999999998	0.75885276199999996		0.59999999999999998	0.071181852000000004
imec0_cl0141_ch049	0.69999999999999996	0.56467135499999999		0.69999999999999996	0.033428947000000001
imec0_cl0144_ch050	0.66666666699999999	0.438982282		0.66666666699999999	0.044175112000000002
imec0_cl0152_ch054	0.5	0.44862259100000001		0.5	0.0036737940000000002
imec0_cl0167_ch061	0.59999999999999998	0.51715401999999999		0.59999999999999998	0.034131823999999998
imec0_cl0171_ch062	0.63333333300000005	0.52548229899999999		0.63333333300000005	0.022467985999999999
imec0_cl0175_ch063	0.43333333299999999	0.45326792799999999		0.43333333299999999	-0.0070245860000000002
imec0_cl0182_ch065	0.29999999999999999	0.33796352699999999		0.29999999999999999	0.050916678999999999
imec0_cl0183_ch066	0.53333333299999997	0.53813847500000001		0.53333333299999997	0.0068062950000000004
imec0_cl0189_ch073	0.69999999999999996	0.48573788899999998		0.69999999999999996	0.035339662000000001
imec0_cl0194_ch070	0.63333333300000005	0.56166886299999996		0.63333333300000005	0.056580339
imec0_cl0198_ch073	0.5	0.54325277199999999		0.5	0.0044502029999999998
imec0_cl0204_ch073	0.76666666699999997	0.58172788399999997		0.76666666699999997	0.033809486999999999
imec0_cl0208_ch076	0.59999999999999998	0.385017422		0.59999999999999998	0.0048992180000000003
imec0_cl0217_ch084	0.29999999999999999	1.507651584		0.29999999999999999	0.26564475300000001
imec0_cl0218_ch078	0.10000000000000001	1.107623805		0.10000000000000001	-0.012297251
imec0_cl0219_ch081	0.63333333300000005	0.27292326099999997		0.63333333300000005	0.005843778
imec0_cl0243_ch091	0.16666666699999999	0.80700073900000002		0.16666666699999999	0.058453050999999999
imec0_cl0247_ch092	0.80000000000000004	0.36216943899999998		0.80000000000000004	0.019223761999999998
imec0_cl0249_ch092	0.96666666700000003	0.78635144700000004		0.96666666700000003	0.056426892999999999
imec0_cl0300_ch130	0.76666666699999997	0.42017009500000002		0.76666666699999997	0.029924242
imec0_cl0304_ch131	0.20000000000000001	1.082165585		0.20000000000000001	-0.050771745
imec0_cl0306_ch131	0.20000000000000001	0.99781424299999999		0.20000000000000001	-0.026698835000000001
imec0_cl0314_ch135	0.16666666699999999	1.136841706		0.16666666699999999	0.053857534999999998
imec0_cl0317_ch136	0.26666666700000002	0.78538379899999999		0.26666666700000002	-0.038838984
imec0_cl0319_ch137	0.59999999999999998	0.446561127		0.59999999999999998	0.0090912170000000004
imec0_cl0327_ch146	0.73333333300000003	0.51275037499999998		0.73333333300000003	0.035648858999999998
imec0_cl0330_ch141	0.73333333300000003	0.461941502		0.73333333300000003	0.014801853
imec0_cl0337_ch148	0.20000000000000001	1.86365855		0.20000000000000001	0.14999999999999999
imec0_cl0339_ch145	0.66666666699999999	0.351460569		0.66666666699999999	0.028806827
imec0_cl0357_ch152	0.20000000000000001	1.1028764520000001		0.20000000000000001	0.024374663000000001
imec0_cl0358_ch153	0.66666666699999999	0.42793183899999998		0.66666666699999999	0.010043275000000001
imec0_cl0367_ch158	0.86666666699999995	0.71012897100000005		0.86666666699999995	0.066605336000000001
imec0_cl0368_ch157	0.69999999999999996	0.555105654		0.69999999999999996	0.030946128999999999
imec0_cl0372_ch158	0.366666667	0.23559989100000001		0.366666667	-0.0028323720000000001
imec0_cl0390_ch168	0.80000000000000004	0.47389000399999998		0.80000000000000004	0.016062396
imec0_cl0394_ch166	0.69999999999999996	0.42846311500000001		0.69999999999999996	0.016788161999999999
imec0_cl0399_ch168	0.26666666700000002	1.64763583		0.26666666700000002	0.012855518
imec0_cl0407_ch170	0.46666666699999998	0.33483945500000001		0.46666666699999998	-0.001617355
imec0_cl0416_ch176	0.80000000000000004	0.61476443300000005		0.80000000000000004	0.061589069000000003
imec0_cl0421_ch174	0.233333333	1.6392774189999999		0.233333333	0.034325921000000002
imec0_cl0424_ch175	0.366666667	0.39534747999999997		0.366666667	-0.017424353
imec0_cl0437_ch181	0.76666666699999997	0.305790799		0.76666666699999997	0.010561078999999999
imec0_cl0464_ch189	0.26666666700000002	1.158161437		0.26666666700000002	0.013437452000000001
imec0_cl0477_ch196	0.133333333	3.3348925070000002		0.133333333	2.6520119229999999
imec0_cl0485_ch198	0.66666666699999999	0.67847256099999997		0.66666666699999999	0.053289303000000003
imec0_cl0494_ch200	0.26666666700000002	0.52003850799999995		0.26666666700000002	0.070079274999999996
imec0_cl0495_ch200	0.53333333299999997	0.781713608		0.53333333299999997	0.030639894000000001
imec0_cl0500_ch202	0.46666666699999998	0.43892778999999998		0.46666666699999998	-0.0026595400000000002
imec0_cl0509_ch204	0.233333333	1.962133495		0.233333333	0.169031985
imec0_cl0530_ch210	0.76666666699999997	0.50173340499999997		0.76666666699999997	0.049876737999999997
imec0_cl0535_ch212	0.16666666699999999	1.0801401799999999		0.16666666699999999	0.24681203800000001
imec0_cl0537_ch213	0.76666666699999997	0.268738535		0.76666666699999997	0.0072564580000000004
imec0_cl0547_ch213	0.133333333	0.70368471799999999		0.133333333	0.036307008000000002
imec0_cl0556_ch219	0.233333333	1.5215341090000001		0.233333333	0.23310023299999999
imec0_cl0560_ch223	0.76666666699999997	0.694649446		0.76666666699999997	0.056176977000000003
imec0_cl0561_ch220	0.43333333299999999	0.58767824099999999		0.43333333299999999	-0.88845401199999996
imec0_cl0619_ch242	0.73333333300000003	0.58743465399999995		0.73333333300000003	0.0099462939999999996
imec0_cl0631_ch253	0.90000000000000002	0.37953683100000002		0.90000000000000002	0.017748581999999999
imec0_cl0635_ch257	0.56666666700000001	0.45927269399999998		0.56666666700000001	0.010591138999999999
imec0_cl0640_ch258	0.66666666699999999	0.637453732		0.66666666699999999	0.021512547
imec0_cl0645_ch260	0.16666666699999999	0.96384081099999996		0.16666666699999999	-0.0024665949999999998
imec0_cl0655_ch266	0.66666666699999999	0.58363495300000001		0.66666666699999999	0.043023962999999998
imec0_cl0657_ch268	0.40000000000000002	0.473240789		0.40000000000000002	-0.019585447999999998
imec0_cl0726_ch301	0.69999999999999996	0.52958019599999995		0.69999999999999996	0.0074284720000000002
imec0_cl0751_ch312	0.133333333	2.4457018220000002		0.133333333	0.128762607
imec0_cl0803_ch332	0.133333333	1.181761869		0.133333333	-0.077831399999999995
imec0_cl0813_ch336	0.133333333	1.8020796299999999		0.133333333	0.11189695600000001
imec0_cl0845_ch347	0.26666666700000002	2.6211594979999999		0.26666666700000002	0.056088532000000003
imec0_cl0846_ch347	0.26666666700000002	2.7796223100000002		0.26666666700000002	0.054211843000000003
imec0_cl0878_ch358	0.59999999999999998	0.55793210699999995		0.59999999999999998	0.036629718999999998
imec0_cl0882_ch360	0.16666666699999999	4.0919226699999998		0.16666666699999999	0.13677015000000001
imec0_cl0955_ch016	0.16666666699999999	0.53180985400000003		0.16666666699999999	0.027110747000000001
imec0_cl0956_ch012	0.66666666699999999	0.53033973899999998		0.66666666699999999	0.037132236999999998
imec0_cl0967_ch017	0.66666666699999999	0.58737888100000002		0.66666666699999999	0.054229342999999999
imec0_cl0976_ch034	0.66666666699999999	1.0934623080000001		0.66666666699999999	0.076228744000000001
imec0_cl0982_ch038	0.73333333300000003	0.50250119299999996		0.73333333300000003	0.031187090000000001
imec0_cl0991_ch046	0.66666666699999999	0.74704124699999996		0.66666666699999999	0.062475746999999998
imec0_cl1000_ch057	0.66666666699999999	0.78165425300000002		0.66666666699999999	0.082157586000000005
imec0_cl1002_ch057	0.66666666699999999	0.36234754800000002		0.66666666699999999	0.025551596999999999
imec0_cl1009_ch084	0.233333333	1.210964551		0.233333333	0.113076542
imec0_cl1012_ch094	0.63333333300000005	0.37610149900000001		0.63333333300000005	0.087573898999999997
imec0_cl1013_ch091	0.26666666700000002	1.385531957		0.26666666700000002	0.018933788
imec0_cl1030_ch131	0.20000000000000001	1.1346007600000001		0.20000000000000001	-0.0066380470000000002
imec0_cl1034_ch140	0.20000000000000001	1.7317929460000001		0.20000000000000001	1.1445526479999999
imec0_cl1040_ch142	0.66666666699999999	0.47410725799999998		0.66666666699999999	0.051212846999999999
imec0_cl1045_ch145	0.73333333300000003	0.37105504499999997		0.73333333300000003	0.053773507999999998
imec0_cl1048_ch150	0.59999999999999998	0.651548711		0.59999999999999998	0.039435247999999999
imec0_cl1064_ch166	0.66666666699999999	0.44284833499999998		0.66666666699999999	0.021418820000000002
imec0_cl1066_ch168	0.26666666700000002	1.6437095690000001		0.26666666700000002	0.005515537
imec0_cl1082_ch181	0.73333333300000003	0.57708068400000001		0.73333333300000003	0.061667565000000001
imec0_cl1089_ch186	0.76666666699999997	0.63010123699999998		0.76666666699999997	0.044946832999999999
imec0_cl1098_ch194	0.63333333300000005	0.53742567299999999		0.63333333300000005	0.071390097999999999
imec0_cl1102_ch198	0.73333333300000003	0.391921503		0.73333333300000003	0.005184948
imec0_cl1103_ch198	0.69999999999999996	0.59850553799999995		0.69999999999999996	0.202665755
imec0_cl1117_ch207	0.73333333300000003	0.42307797600000002		0.73333333300000003	0.054108077999999997
imec0_cl1120_ch206	0.66666666699999999	0.47253400099999998		0.66666666699999999	0.069261024000000004
imec0_cl1124_ch213	0.69999999999999996	0.294033773		0.69999999999999996	0.0076367980000000002
imec0_cl1125_ch213	0.63333333300000005	0.295094095		0.63333333300000005	0.012150414999999999
imec0_cl1135_ch219	0.16666666699999999	1.0169588329999999		0.16666666699999999	0.17779783399999999
imec0_cl1146_ch230	0.69999999999999996	0.48413705600000001		0.69999999999999996	0.060382597000000003
imec0_cl1148_ch232	0.40000000000000002	0.11600076500000001		0.40000000000000002	0.066352320000000006
imec0_cl1174_ch270	0.73333333300000003	0.43004535100000002		0.73333333300000003	0.034953591999999999
imec0_cl1177_ch273	0.46666666699999998	0.49186098299999997		0.46666666699999998	-0.0065590509999999998
imec0_cl1193_ch301	0.133333333	0.72030666399999999		0.133333333	0.042564128
imec0_cl1195_ch302	0.66666666699999999	0.52933499299999998		0.66666666699999999	0.034945139
imec0_cl1215_ch320	0.69999999999999996	0.60609768500000005		0.69999999999999996	0.028432898000000002
imec0_cl1218_ch323	0.366666667	0.51603302600000001		0.366666667	-0.0054200020000000002
imec0_cl1221_ch333	0.69999999999999996	0.392879806		0.69999999999999996	0.018202183
imec0_cl1225_ch334	0.83333333300000001	0.472467835		0.83333333300000001	0.019554004
imec0_cl1226_ch335	0.366666667	1.443968699		0.366666667	0.019851680999999999
imec0_cl1249_ch381	0.366666667	0.54361027399999995		0.366666667	-0.023218236999999999
imec0_cl1252_ch010	0.73333333300000003	0.57349247599999997		0.73333333300000003	0.102624569
imec0_cl1254_ch012	0.20000000000000001	0.65953173099999995		0.20000000000000001	0.054980662999999999
imec0_cl1260_ch022	0.63333333300000005	0.49771865500000001		0.63333333300000005	0.027876609
imec0_cl1262_ch034	0.59999999999999998	0.51246947899999995		0.59999999999999998	0.042032833999999998
imec0_cl1264_ch038	0.69999999999999996	0.51041738800000003		0.69999999999999996	0.021350739000000001
imec0_cl1270_ch131	0.20000000000000001	1.1492145979999999		0.20000000000000001	-0.006614445
imec0_cl1291_ch180	0.40000000000000002	0.64141956600000005		0.40000000000000002	0.036359479
imec0_cl1292_ch182	0.69999999999999996	0.40879478800000002		0.69999999999999996	0.021738519000000001
imec0_cl1300_ch226	0.26666666700000002	2.0480186480000002		0.26666666700000002	0.010317903
imec0_cl1304_ch230	0.63333333300000005	0.42952189400000002		0.63333333300000005	0.061372335
imec0_cl1310_ch266	1.1333333329999999	0.28248836700000002		1.1333333329999999	0.036033636000000001
imec0_cl1328_ch038	0.66666666699999999	0.49997462300000001		0.66666666699999999	0.0099942020000000006
imec0_cl1329_ch094	0.73333333300000003	0.643852498		0.73333333300000003	0.180329658
imec0_cl1338_ch323	0.56666666700000001	0.82657308100000004		0.56666666700000001	0.018790610999999999
imec0_cl1341_ch014	0.73333333300000003	0.66298185899999995		0.73333333300000003	0.054265689999999998
imec0_cl1343_ch044	0.40000000000000002	0.69020976599999995		0.40000000000000002	0.066552106999999999
imec0_cl1369_ch009	0.63333333300000005	0.38721804500000001		0.63333333300000005	0.015918759000000001
imec0_cl0224_ch082	0.63333333300000005	0.59524621		0.63333333300000005	0.044040058999999999
imec0_cl0295_ch128	0.20000000000000001	1.6046881589999999		0.20000000000000001	0.082743555999999996
imec0_cl0350_ch149	0.90000000000000002	0.38129057100000002		0.90000000000000002	0.013593328999999999
imec0_cl0493_ch200	0.16666666699999999	2.527265989		0.16666666699999999	0.030974749999999999
imec0_cl0005_ch001	0.69999999999999996	0.648717812		0.69999999999999996	0.056611670000000003
imec0_cl0039_ch015	0.233333333	1.688362302		0.233333333	0.057435682000000002
imec0_cl0075_ch026	0.63333333300000005	0.44633667100000002		0.63333333300000005	0.021602126999999999
imec0_cl0085_ch030	0.53333333299999997	0.59645674900000001		0.53333333299999997	0.017377745999999999
imec0_cl0086_ch030	0.76666666699999997	0.48447723599999998		0.76666666699999997	0.044766900999999998
imec0_cl0089_ch031	0.76666666699999997	0.39853439899999998		0.76666666699999997	0.020268313
imec0_cl0132_ch045	0.29999999999999999	0.46607251399999999		0.29999999999999999	0.037519834000000002
imec0_cl0138_ch046	0.20000000000000001	0.94323843399999996		0.20000000000000001	0.048370466000000001
imec0_cl0158_ch056	0.233333333	0.92142857099999997		0.233333333	0.060008226999999997
imec0_cl0165_ch061	0.63333333300000005	0.59907986800000002		0.63333333300000005	0.092486464000000004
imec0_cl0225_ch084	0.20000000000000001	0.97000800799999998		0.20000000000000001	0.380315501
imec0_cl0259_ch098	0.29999999999999999	0.655969307		0.29999999999999999	-0.052808394000000002
imec0_cl0267_ch107	0.26666666700000002	2.777972492		0.26666666700000002	0.069111060000000002
imec0_cl0296_ch128	0.90000000000000002	0.31788484299999997		0.90000000000000002	0.031258872
imec0_cl0312_ch135	0.5	2.5205209769999999		0.5	-0.0024128299999999999
imec0_cl0313_ch135	0.26666666700000002	2.567316156		0.26666666700000002	0.157889326
imec0_cl0325_ch139	0.53333333299999997	2.2242061789999998		0.53333333299999997	0.034956576000000003
imec0_cl0326_ch140	0.16666666699999999	2.3678316320000001		0.16666666699999999	0.153877551
imec0_cl0361_ch153	0.59999999999999998	0.41538632800000003		0.59999999999999998	0.01313336
imec0_cl0377_ch162	0.366666667	1.1435913069999999		0.366666667	-0.041865188999999997
imec0_cl0379_ch161	0.66666666699999999	0.406210191		0.66666666699999999	0.01284071
imec0_cl0381_ch162	0.76666666699999997	0.48132170000000002		0.76666666699999997	0.011236652999999999
imec0_cl0387_ch165	0.59999999999999998	0.72415260699999995		0.59999999999999998	0.033250465999999999
imec0_cl0402_ch169	0.233333333	0.61207833300000003		0.233333333	-0.050968966999999997
imec0_cl0409_ch170	0.56666666700000001	0.438274055		0.56666666700000001	0.0026535529999999999
imec0_cl0435_ch180	0.16666666699999999	2.3773737029999999		0.16666666699999999	0.027141241
imec0_cl0436_ch180	0.29999999999999999	1.6639717030000001		0.29999999999999999	0.01106349
imec0_cl0443_ch177	0.20000000000000001	1.3831740320000001		0.20000000000000001	0.101805268
imec0_cl0453_ch187	0.133333333	1.4983647920000001		0.133333333	0.094003063999999997
imec0_cl0475_ch195	0.133333333	2.0107610469999999		0.133333333	0.024495560999999999
imec0_cl0476_ch196	0.26666666700000002	1.7969122710000001		0.26666666700000002	0.053666077999999999
imec0_cl0488_ch198	0.26666666700000002	1.299919206		0.26666666700000002	0.078272127999999996
imec0_cl0498_ch205	0.86666666699999995	0.44814735		0.86666666699999995	0.024689371000000002
imec0_cl0522_ch209	0.66666666699999999	0.54988800999999998		0.66666666699999999	0.038547797000000002
imec0_cl0542_ch213	0.66666666699999999	0.59935577900000003		0.66666666699999999	0.03221831
imec0_cl0544_ch214	0.366666667	0.45078356400000003		0.366666667	-0.022387203000000001
imec0_cl0550_ch217	0.5	0.29984762999999998		0.5	0.003957627
imec0_cl0567_ch221	0.133333333	0.84079484500000001		0.133333333	-0.018503498
imec0_cl0572_ch223	0.133333333	1.885280426		0.133333333	0.078475196999999997
imec0_cl0595_ch230	0.59999999999999998	0.22586390200000001		0.59999999999999998	0.011909283
imec0_cl0606_ch234	0.69999999999999996	0.37169032299999999		0.69999999999999996	0.023577614
imec0_cl0630_ch252	0.16666666699999999	2.0299901970000001		0.16666666699999999	0.0036806600000000001
imec0_cl0653_ch266	0.69999999999999996	0.378366123		0.69999999999999996	0.028542353999999999
imec0_cl0656_ch268	0.69999999999999996	0.45199856700000002		0.69999999999999996	0.042440696999999999
imec0_cl0660_ch272	0.20000000000000001	0.65012457599999995		0.20000000000000001	-0.040630119999999999
imec0_cl0662_ch274	0.90000000000000002	0.33350529299999998		0.90000000000000002	0.017100494000000001
imec0_cl0666_ch274	0.16666666699999999	1.004326421		0.16666666699999999	-0.023639678000000001
imec0_cl0690_ch285	0.59999999999999998	0.33600609799999998		0.59999999999999998	0.010128877999999999
imec0_cl0696_ch288	0.80000000000000004	0.65972623100000005		0.80000000000000004	0.020397134000000001
imec0_cl0700_ch290	0.43333333299999999	0.487372898		0.43333333299999999	0.0020505810000000001
imec0_cl0707_ch290	0.16666666699999999	0.80580922700000002		0.16666666699999999	0.061083931000000001
imec0_cl0714_ch297	0.16666666699999999	0.54912203500000001		0.16666666699999999	-0.028231078
imec0_cl0722_ch300	1	0.27863272300000003		1	0.0059128460000000002
imec0_cl0723_ch301	0.73333333300000003	0.306118697		0.73333333300000003	0.0043959979999999999
imec0_cl0731_ch304	0.43333333299999999	0.51828061199999997		0.43333333299999999	-0.016707725999999999
imec0_cl0732_ch304	0.29999999999999999	0.36061540600000003		0.29999999999999999	-0.023019596999999999
imec0_cl0754_ch313	0.66666666699999999	0.67021911499999998		0.66666666699999999	0.015775714
imec0_cl0755_ch313	0.366666667	0.75851824300000004		0.366666667	-0.028140385
imec0_cl0756_ch314	0.69999999999999996	0.32652857499999999		0.69999999999999996	0.0065413870000000001
imec0_cl0769_ch318	0.66666666699999999	0.623645966		0.66666666699999999	0.024446381
imec0_cl0774_ch321	0.29999999999999999	0.77074426100000004		0.29999999999999999	-0.035249091000000003
imec0_cl0785_ch323	0.46666666699999998	0.57778777000000003		0.46666666699999998	-0.0015248799999999999
imec0_cl0807_ch333	0.53333333299999997	0.405500054		0.53333333299999997	0.0037714229999999999
imec0_cl0812_ch335	0.40000000000000002	1.352982114		0.40000000000000002	0.015082725
imec0_cl0815_ch336	0.133333333	1.561079568		0.133333333	0.095537258
imec0_cl0823_ch338	0.29999999999999999	0.411740995		0.29999999999999999	-0.030517466
imec0_cl0824_ch338	0.63333333300000005	0.29463462099999999		0.63333333300000005	0.012221088999999999
imec0_cl0832_ch342	0.56666666700000001	0.385000332		0.56666666700000001	0.016680892999999999
imec0_cl0844_ch347	0.43333333299999999	0.66596037299999999		0.43333333299999999	-0.011568705
imec0_cl0847_ch350	0.46666666699999998	0.32230691		0.46666666699999998	-0.0013285599999999999
imec0_cl0852_ch349	0.69999999999999996	0.36963505699999999		0.69999999999999996	0.019638910999999998
imec0_cl0889_ch362	0.29999999999999999	0.59289617500000003		0.29999999999999999	-0.085272378999999995
imec0_cl0890_ch363	0.233333333	2.3427296389999999		0.233333333	0.052172386000000001
imec0_cl0935_ch381	0.59999999999999998	0.54504094599999997		0.59999999999999998	0.047719760999999999
imec0_cl0963_ch015	0.76666666699999997	0.487965064		0.76666666699999997	0.023961817
imec0_cl0964_ch016	0.29999999999999999	0.99193083599999998		0.29999999999999999	0.016779999
imec0_cl0968_ch016	0.26666666700000002	0.44292922400000001		0.26666666700000002	0.017883236
imec0_cl0980_ch041	0.59999999999999998	0.776533315		0.59999999999999998	0.073432268999999994
imec0_cl0986_ch041	0.53333333299999997	0.30207926400000001		0.53333333299999997	0.0080499439999999998
imec0_cl1023_ch116	0.233333333	1.5671801059999999		0.233333333	0.069502334999999998
imec0_cl1047_ch150	0.53333333299999997	0.52522462700000005		0.53333333299999997	0.0055624230000000004
imec0_cl1075_ch174	0.66666666699999999	0.48209005399999999		0.66666666699999999	0.043801438999999998
imec0_cl1080_ch181	0.59999999999999998	0.61722054400000004		0.59999999999999998	0.028288798
imec0_cl1087_ch185	0.66666666699999999	0.42134125		0.66666666699999999	0.040391860000000002
imec0_cl1088_ch186	0.66666666699999999	0.31499440099999998		0.66666666699999999	0.025817211
imec0_cl1097_ch194	0.69999999999999996	0.50280227300000002		0.69999999999999996	0.052333343999999997
imec0_cl1104_ch198	0.63333333300000005	0.38206025300000002		0.63333333300000005	0.061395778999999998
imec0_cl1149_ch231	0.26666666700000002	0.36337613499999999		0.26666666700000002	0.017196560999999999
imec0_cl1169_ch262	0.66666666699999999	0.42932489499999998		0.66666666699999999	0.016682454999999999
imec0_cl1178_ch272	0.16666666699999999	0.55254066099999999		0.16666666699999999	0.036439765999999998
imec0_cl1180_ch274	0.56666666700000001	0.42702349099999998		0.56666666700000001	0.0056393349999999997
imec0_cl1183_ch285	0.96666666700000003	0.26114717199999998		0.96666666700000003	0.0058442820000000001
imec0_cl1185_ch289	0.66666666699999999	0.43533645999999998		0.66666666699999999	0.024454213999999998
imec0_cl1186_ch290	0.69999999999999996	0.43055847899999999		0.69999999999999996	0.028288994000000001
imec0_cl1188_ch292	0.63333333300000005	0.33752695900000002		0.63333333300000005	0.011658411
imec0_cl1192_ch298	0.59999999999999998	0.47279410599999999		0.59999999999999998	0.031180273000000001
imec0_cl1208_ch314	0.5	0.57029200300000005		0.5	0.0056625039999999996
imec0_cl1222_ch333	0.53333333299999997	0.40064249699999999		0.53333333299999997	0.004000478
imec0_cl1223_ch334	0.63333333300000005	0.30491232200000001		0.63333333300000005	0.012500987999999999
imec0_cl1245_ch373	0.53333333299999997	0.32962856499999998		0.53333333299999997	0.012482244
imec0_cl1251_ch381	0.59999999999999998	0.54094140999999996		0.59999999999999998	0.025797384
imec0_cl1281_ch161	0.66666666699999999	0.58662183700000003		0.66666666699999999	0.017782831999999998
imec0_cl1282_ch161	0.73333333300000003	0.48297310700000001		0.73333333300000003	0.01049931
imec0_cl1288_ch173	0.59999999999999998	0.46544667499999998		0.59999999999999998	0.013199303000000001
imec0_cl1305_ch230	0.63333333300000005	0.55194770400000004		0.63333333300000005	0.057665513000000002
imec0_cl1317_ch314	0.66666666699999999	0.64570748499999997		0.66666666699999999	0.018238666000000001
imec0_cl1330_ch131	0.69999999999999996	0.75245627800000003		0.69999999999999996	0.021471493000000001
imec0_cl1333_ch180	0.5	0.43817699900000001		0.5	0.036754966999999999
imec0_cl0147_ch050	0.29999999999999999	0.65400372399999995		0.29999999999999999	0.113295455
imec0_cl0353_ch150	0.63333333300000005	0.34518875199999999		0.63333333300000005	0.011463061
imec0_cl0374_ch157	0.56666666700000001	0.48449030599999998		0.56666666700000001	0.01527651
imec0_cl0392_ch165	0.366666667	0.34003011		0.366666667	-0.0045897719999999998
imec0_cl0400_ch169	0.66666666699999999	0.45643312699999999		0.66666666699999999	0.023723055999999999
imec0_cl0425_ch176	0.16666666699999999	2.2838577729999998		0.16666666699999999	0.054211640999999998
imec0_cl0438_ch181	0.96666666700000003	0.33274201399999997		0.96666666700000003	0.0050267660000000002
imec0_cl0444_ch185	0.5	0.357912277		0.5	0.0024209269999999998
imec0_cl0508_ch204	0.133333333	1.4061876929999999		0.133333333	0.17719390400000001
imec0_cl0513_ch205	0.56666666700000001	0.32529664200000002		0.56666666700000001	0.0023145689999999998
imec0_cl0642_ch260	0.16666666699999999	0.93803885499999995		0.16666666699999999	-0.0083238740000000002
imec0_cl1046_ch146	0.66666666699999999	0.455699205		0.66666666699999999	0.010149589000000001
imec0_cl1071_ch173	0.59999999999999998	0.47778942099999999		0.59999999999999998	0.012879455
imec0_cl1130_ch218	0.66666666699999999	0.45933343900000001		0.66666666699999999	0.022302124
imec0_cl1152_ch238	0.10000000000000001	0.431550726		0.10000000000000001	0.030515059000000001
imec0_cl1216_ch323	0.16666666699999999	0.73071561299999999		0.16666666699999999	0.031591183000000002
imec0_cl1277_ch145	0.73333333300000003	0.49110643900000001		0.73333333300000003	0.092135526999999995
imec0_cl1295_ch197	0.73333333300000003	0.45523885200000003		0.73333333300000003	0.023374964000000002
imec0_cl1335_ch202	0.86666666699999995	0.33841083999999999		0.86666666699999995	0.048107581000000003
imec0_cl0115_ch041	0.69999999999999996	0.35921594800000001		0.69999999999999996	0.010981924000000001
imec0_cl0634_ch255	0.233333333	2.6825639379999999		0.233333333	0.027019214
imec0_cl1326_ch021	0.96666666700000003	0.87563268299999997		0.96666666700000003	0.25841785
imec0_cl0057_ch018	0.29999999999999999	0.90287133600000002		0.29999999999999999	0.018329640000000001
imec0_cl0060_ch020	0.76666666699999997	0.35312701400000002		0.76666666699999997	0.015597441
imec0_cl0070_ch022	0.33333333300000001	0.46741034799999998		0.33333333300000001	-0.021849164000000001
imec0_cl0131_ch045	0.59999999999999998	0.40109102899999999		0.59999999999999998	0.018101414999999999
imec0_cl0133_ch045	0.63333333300000005	0.30093703300000002		0.63333333300000005	0.011535022000000001
imec0_cl0149_ch053	0.76666666699999997	0.485787998		0.76666666699999997	0.045890073000000003
imec0_cl0166_ch061	0.59999999999999998	0.59821440100000001		0.59999999999999998	0.054050268999999998
imec0_cl0177_ch064	0.66666666699999999	0.59024524700000003		0.66666666699999999	0.10909258199999999
imec0_cl0245_ch092	0.233333333	1.061322509		0.233333333	0.0070516329999999999
imec0_cl0481_ch197	0.63333333300000005	0.45614290200000002		0.63333333300000005	0.028197784
imec0_cl0953_ch015	0.26666666700000002	0.87440693400000002		0.26666666700000002	0.035357698999999999
imec0_cl0975_ch033	0.56666666700000001	0.55373506699999997		0.56666666700000001	0.037226242
imec0_cl0977_ch039	0.233333333	1.070031299		0.233333333	0.106130923
imec0_cl0990_ch046	0.56666666700000001	0.52931123800000002		0.56666666700000001	0.034838622999999999
imec0_cl0993_ch049	0.53333333299999997	0.466604291		0.53333333299999997	0.013690324
imec0_cl1109_ch201	0.66666666699999999	0.34967602599999997		0.66666666699999999	0.036503649999999999
imec0_cl1161_ch252	0.16666666699999999	1.41569192		0.16666666699999999	0.053675647999999999
imec0_cl1345_ch072	0.66666666699999999	0.53003961300000002		0.66666666699999999	0.017367905999999999
imec0_cl0020_ch008	0.16666666699999999	0.632849879		0.16666666699999999	0.044052380000000002
imec0_cl0061_ch022	0.69999999999999996	0.58849349399999995		0.69999999999999996	0.018328463999999999
imec0_cl0072_ch024	0.16666666699999999	0.57733259599999998		0.16666666699999999	0.036409122000000002
imec0_cl0079_ch029	0.5	0.49298144799999999		0.5	0.0019963070000000001
imec0_cl0111_ch038	0.86666666699999995	0.69713769699999995		0.86666666699999995	0.077950186000000005
imec0_cl0151_ch053	0.5	0.34917406000000001		0.5	-0.0035698240000000001
imec0_cl0160_ch057	0.133333333	0.50224992999999996		0.133333333	0.039086267000000001
imec0_cl0179_ch065	0.53333333299999997	0.36905237600000002		0.53333333299999997	0.010188806999999999
imec0_cl0184_ch066	0.66666666699999999	0.52000906099999999		0.66666666699999999	0.048021780999999999
imec0_cl0193_ch070	0.63333333300000005	0.56948970300000001		0.63333333300000005	0.042885940999999997
imec0_cl0207_ch074	0.40000000000000002	0.374023683		0.40000000000000002	-0.011113145
imec0_cl0223_ch082	0.53333333299999997	0.400172688		0.53333333299999997	0.017475708
imec0_cl0282_ch116	0.26666666700000002	1.7874652689999999		0.26666666700000002	0.068684473999999995
imec0_cl0289_ch124	0.20000000000000001	1.22572774		0.20000000000000001	0.23101903700000001
imec0_cl0292_ch126	0.40000000000000002	0.30874395999999998		0.40000000000000002	-0.0046854080000000003
imec0_cl0294_ch127	0.16666666699999999	1.086482017		0.16666666699999999	0.044650395000000002
imec0_cl0298_ch129	0.66666666699999999	0.49712530399999999		0.66666666699999999	0.015847936
imec0_cl0311_ch134	0.66666666699999999	0.63277077500000001		0.66666666699999999	0.076127357000000007
imec0_cl0335_ch142	0.73333333300000003	0.42671049999999999		0.73333333300000003	0.025036701000000001
imec0_cl0383_ch164	0.133333333	1.647474672		0.133333333	0.072438818000000002
imec0_cl0432_ch178	0.76666666699999997	0.56690904499999994		0.76666666699999997	0.044212056999999999
imec0_cl0466_ch192	0.20000000000000001	2.012671783		0.20000000000000001	0.13672922300000001
imec0_cl0467_ch193	0.83333333300000001	0.30998109000000001		0.83333333300000001	0.011421137
imec0_cl0486_ch198	0.59999999999999998	0.33822623200000002		0.59999999999999998	0.063706224000000006
imec0_cl0574_ch224	0.59999999999999998	0.42535090599999997		0.59999999999999998	0.038777731000000003
imec0_cl0596_ch230	0.76666666699999997	0.41073371199999997		0.76666666699999997	0.077950139000000002
imec0_cl0616_ch242	0.63333333300000005	0.50921635799999998		0.63333333300000005	0.031129796000000001
imec0_cl0637_ch257	0.20000000000000001	0.59941718099999997		0.20000000000000001	0.040648663000000002
imec0_cl0654_ch261	0.73333333300000003	0.447116297		0.73333333300000003	0.12735042699999999
imec0_cl0989_ch045	0.59999999999999998	0.69505494499999998		0.59999999999999998	0.0604103
imec0_cl1073_ch175	0.69999999999999996	0.68227762800000002		0.69999999999999996	0.014627921
imec0_cl1074_ch174	0.66666666699999999	0.45334792299999999		0.66666666699999999	0.027075947
imec0_cl1079_ch180	0.20000000000000001	1.3848308460000001		0.20000000000000001	0.031226408000000001
imec0_cl1122_ch213	0.66666666699999999	0.43785536400000002		0.66666666699999999	0.036959261
imec0_cl1127_ch219	0.76666666699999997	0.62544413200000004		0.76666666699999997	0.52641574599999996
imec0_cl1160_ch250	0.69999999999999996	0.50009459599999995		0.69999999999999996	0.048404959999999997
imec0_cl1181_ch277	0.56666666700000001	0.31576095999999998		0.56666666700000001	0.0056881340000000001
imec0_cl1267_ch057	0.53333333299999997	0.39785232199999998		0.53333333299999997	0.010729918
imec0_cl1272_ch145	0.63333333300000005	0.54411599399999999		0.63333333300000005	0.012797533
imec0_cl1311_ch266	0.73333333300000003	0.42374023199999999		0.73333333300000003	0.017925248000000001
imec0_cl1373_ch268	0.73333333300000003	0.50149163200000002		0.73333333300000003	0.060065938999999999
imec0_cl0257_ch097	1.0333333330000001	0.324789569		1.0333333330000001	0.004580453
imec0_cl0026_ch010	0.66666666699999999	0.25689569299999998		0.66666666699999999	0.032872661999999997
imec0_cl0036_ch014	0.56666666700000001	0.61111111100000004		0.56666666700000001	0.037048247999999999
imec0_cl0046_ch015	0.133333333	1.2352265739999999		0.133333333	0.016499402999999999
imec0_cl0074_ch025	0.69999999999999996	0.61694681399999995		0.69999999999999996	0.062881981000000003
imec0_cl0108_ch037	0.20000000000000001	0.37257843299999999		0.20000000000000001	-0.029207592000000001
imec0_cl0169_ch061	0.59999999999999998	0.62756344900000005		0.59999999999999998	0.063956233000000001
imec0_cl0178_ch064	0.80000000000000004	0.64747495200000005		0.80000000000000004	0.058614087000000002
imec0_cl0197_ch073	0.5	0.43349366700000003		0.5	0.0051764619999999997
imec0_cl0214_ch078	0.53333333299999997	0.49175024699999997		0.53333333299999997	0.0070231499999999997
imec0_cl0233_ch089	0.53333333299999997	0.48184281800000001		0.53333333299999997	0.0088418860000000002
imec0_cl0354_ch150	0.66666666699999999	0.401187091		0.66666666699999999	0.02257698
imec0_cl0375_ch160	0.20000000000000001	1.4515379799999999		0.20000000000000001	0.073734535000000004
imec0_cl1019_ch113	0.93333333299999999	0.46523839500000003		0.93333333299999999	0.018810045000000001
imec0_cl1065_ch166	0.73333333300000003	0.347023095		0.73333333300000003	0.017616634999999999
imec0_cl1068_ch169	0.69999999999999996	0.32533314600000002		0.69999999999999996	0.025166714
imec0_cl1133_ch214	0.86666666699999995	0.31787700800000002		0.86666666699999995	0.025640003000000001
imec0_cl0073_ch024	0.16666666699999999	1.47111127		0.16666666699999999	0.085634031999999999
imec0_cl0226_ch085	0.59999999999999998	0.51903460899999998		0.59999999999999998	0.030146356999999999
imec0_cl0246_ch092	0.20000000000000001	0.82566631999999995		0.20000000000000001	0.041877238999999997
imec0_cl0263_ch101	0.16666666699999999	0.78418477799999997		0.16666666699999999	-0.025849614
imec0_cl0349_ch149	0.29999999999999999	0.68522048199999996		0.29999999999999999	-0.038494922000000001
imec0_cl0492_ch200	0.16666666699999999	2.0803209150000002		0.16666666699999999	0.170490272
imec0_cl0523_ch209	0.73333333300000003	0.47087937899999999		0.73333333300000003	0.0177742
imec0_cl0712_ch297	0.80000000000000004	0.37935915100000001		0.80000000000000004	0.030951888
imec0_cl0960_ch015	0.29999999999999999	0.71964469200000003		0.29999999999999999	0.015729422999999999
imec0_cl0979_ch036	0.66666666699999999	0.37006457500000001		0.66666666699999999	0.011643990999999999
imec0_cl1038_ch144	0.233333333	0.72980419200000002		0.233333333	0.012541171
imec0_cl1155_ch242	0.66666666699999999	0.45226303499999998		0.66666666699999999	0.024663230000000001
imec0_cl1259_ch021	0.56666666700000001	0.58639150900000003		0.56666666700000001	0.020149288000000001
imec0_cl1362_ch316	0.133333333	2.9347413950000001		0.133333333	0.059326251000000003
imec0_cl0332_ch139	0.20000000000000001	1.4488726359999999		0.20000000000000001	0.13778145
imec0_cl0336_ch140	0.90000000000000002	0.60051474999999999		0.90000000000000002	0.25376884399999999
imec0_cl0371_ch157	1.0333333330000001	0.42013968800000001		1.0333333330000001	0.0094993130000000005
imec0_cl0410_ch171	0.16666666699999999	1.177101806		0.16666666699999999	0.039896122999999999
imec0_cl0412_ch173	0.69999999999999996	0.56100407699999999		0.69999999999999996	0.034059504999999997
imec0_cl0511_ch205	0.69999999999999996	0.50029772500000003		0.69999999999999996	0.022392236999999999
imec0_cl0517_ch206	0.20000000000000001	1.5278076009999999		0.20000000000000001	0.12557544800000001
imec0_cl0518_ch207	0.26666666700000002	1.9017979810000001		0.26666666700000002	0.122112211
imec0_cl0608_ch235	0.233333333	1.2272041250000001		0.233333333	0.084417079000000006
imec0_cl0715_ch297	0.69999999999999996	0.46338287099999997		0.69999999999999996	0.047746144999999997
imec0_cl0801_ch331	0.233333333	2.452806909		0.233333333	0.013848566
imec0_cl0988_ch045	0.90000000000000002	0.60302926599999995		0.90000000000000002	0.24257746699999999
imec0_cl0998_ch047	0.69999999999999996	0.73104638899999996		0.69999999999999996	0.28575870599999997
imec0_cl1119_ch205	0.63333333300000005	0.48380252000000001		0.63333333300000005	0.033537473999999998
imec0_cl1139_ch222	0.69999999999999996	0.51221423099999996		0.69999999999999996	0.030386038000000001
imec0_cl1285_ch164	0.26666666700000002	1.753946692		0.26666666700000002	0.013808628
imec0_cl1351_ch158	0.76666666699999997	0.619641043		0.76666666699999997	0.062107142999999997
imec0_cl0125_ch040	0.29999999999999999	0.25492869600000001		0.29999999999999999	-0.018905179000000001
imec0_cl0221_ch081	0.56666666700000001	0.38627549700000002		0.56666666700000001	0.012967907000000001
imec0_cl0338_ch144	0.26666666700000002	1.905910038		0.26666666700000002	0.057780433999999999
imec0_cl0539_ch213	0.93333333299999999	0.44537865399999998		0.93333333299999999	-0.0085464359999999993
imec0_cl0612_ch238	0.69999999999999996	0.36977601100000002		0.69999999999999996	0.033749051000000002
imec0_cl0675_ch280	0.46666666699999998	0.070783981999999995		0.46666666699999998	0.067075843999999996
imec0_cl0948_ch009	0.80000000000000004	0.33693499799999999		0.80000000000000004	0.022063916999999999
imec0_cl0966_ch021	0.40000000000000002	0.90842356400000002		0.40000000000000002	0.066463343999999994
imec0_cl0972_ch025	0.73333333300000003	0.44199433199999999		0.73333333300000003	0.050093848000000003
imec0_cl0999_ch047	0.63333333300000005	0.59411915800000004		0.63333333300000005	0.086109227999999996
imec0_cl1043_ch144	0.33333333300000001	1.719284816		0.33333333300000001	0.054690654999999998
imec0_cl1189_ch292	0.46666666699999998	0.59290753600000001		0.46666666699999998	-0.001299412
imec0_cl1261_ch027	0.26666666700000002	1.800416606		0.26666666700000002	0.26838647700000001
imec0_cl0011_ch005	0.83333333300000001	0.52672411100000005		0.83333333300000001	0.028813828999999999
imec0_cl0016_ch004	0.233333333	0.82149968299999998		0.233333333	-0.18110076899999999
imec0_cl0023_ch009	0.69999999999999996	0.46303561999999998		0.69999999999999996	0.023635835000000001
imec0_cl0050_ch021	0.73333333300000003	0.54770058700000002		0.73333333300000003	0.047593865999999999
imec0_cl0077_ch027	0.233333333	0.69600016899999995		0.233333333	-0.045926135
imec0_cl0105_ch036	0.20000000000000001	1.453249072		0.20000000000000001	0.05737892
imec0_cl0121_ch041	0.59999999999999998	0.353186112		0.59999999999999998	0.031202173999999999
imec0_cl0139_ch049	0.59999999999999998	0.67420456600000001		0.59999999999999998	0.028943184
imec0_cl0156_ch055	0.16666666699999999	0.79038079800000005		0.16666666699999999	0.042534188000000001
imec0_cl0159_ch057	0.93333333299999999	0.344103039		0.93333333299999999	0.0076381540000000003
imec0_cl0180_ch065	0.66666666699999999	0.53503106199999995		0.66666666699999999	0.054644696999999999
imec0_cl0203_ch074	0.66666666699999999	0.44797200999999998		0.66666666699999999	0.028999440000000001
imec0_cl0209_ch076	0.26666666700000002	1.326020054		0.26666666700000002	0.058268121999999999
imec0_cl0227_ch084	0.16666666699999999	1.4691620590000001		0.16666666699999999	0.076206494999999999
imec0_cl0385_ch166	0.69999999999999996	0.53208643899999997		0.69999999999999996	0.016984419000000001
imec0_cl0463_ch192	0.43333333299999999	0.53400820299999996		0.43333333299999999	-0.0090422450000000008
imec0_cl0520_ch205	0.133333333	1.062164756		0.133333333	0.03151719
imec0_cl0536_ch212	0.26666666700000002	1.9114938400000001		0.26666666700000002	0.060459865000000002
imec0_cl0607_ch234	0.66666666699999999	0.29152090000000003		0.66666666699999999	0.012204326
imec0_cl0636_ch257	0.66666666699999999	0.59003280199999997		0.66666666699999999	0.052895909999999997
imec0_cl0970_ch021	0.133333333	0.56194228099999999		0.133333333	0.036794063000000002
imec0_cl0981_ch038	0.73333333300000003	0.50369382299999998		0.73333333300000003	0.038593755
imec0_cl1007_ch082	0.63333333300000005	0.50315052199999999		0.63333333300000005	0.031672890000000002
imec0_cl1021_ch109	0.80000000000000004	0.35844895900000001		0.80000000000000004	0.067935323000000006
imec0_cl1025_ch129	0.69999999999999996	0.542376372		0.69999999999999996	0.0088576660000000002
imec0_cl1298_ch217	0.59999999999999998	0.408071603		0.59999999999999998	0.017925613
imec0_cl1325_ch017	0.83333333300000001	0.70607826799999995		0.83333333300000001	0.065369019
imec0_cl1346_ch092	0.80000000000000004	0.283350569		0.80000000000000004	0.0046309760000000002
imec0_cl1360_ch249	0.46666666699999998	0.390178776		0.46666666699999998	-0.0030369400000000001
imec0_cl1372_ch270	0.69999999999999996	0.36270043699999999		0.69999999999999996	0.026720995000000001
imec0_cl0008_ch002	0.56666666700000001	0.53689487999999996		0.56666666700000001	0.026384402000000001
imec0_cl0009_ch002	0.63333333300000005	0.55532764400000001		0.63333333300000005	0.035283949000000002
imec0_cl0015_ch004	0.29999999999999999	0.31962515400000002		0.29999999999999999	-0.019622441000000001
imec0_cl0021_ch008	0.69999999999999996	0.56551164700000001		0.69999999999999996	0.023370241999999999
imec0_cl0034_ch013	0.63333333300000005	0.51578302200000004		0.63333333300000005	0.030694134000000001
imec0_cl0049_ch018	0.233333333	0.96614670899999999		0.233333333	0.029631403000000001
imec0_cl0062_ch021	0.63333333300000005	0.52334929500000005		0.63333333300000005	0.028634511000000001
imec0_cl0091_ch032	0.40000000000000002	0.86490047299999995		0.40000000000000002	0.026421970999999999
imec0_cl0101_ch035	0.29999999999999999	0.378346505		0.29999999999999999	-0.0073184620000000004
imec0_cl0127_ch044	0.26666666700000002	1.1726297320000001		0.26666666700000002	0.061230121999999998
imec0_cl0153_ch054	0.63333333300000005	0.64812357799999998		0.63333333300000005	1.3819444439999999
imec0_cl0187_ch069	0.56666666700000001	0.37680638		0.56666666700000001	0.020778054000000001
imec0_cl0206_ch074	0.69999999999999996	0.43554693300000002		0.69999999999999996	0.036219787000000003
imec0_cl0220_ch081	0.63333333300000005	0.48694827899999998		0.63333333300000005	0.025278203999999999
imec0_cl0229_ch085	0.73333333300000003	0.54399025000000001		0.73333333300000003	0.051246211999999999
imec0_cl0261_ch100	0.233333333	1.044176773		0.233333333	0.11868857100000001
imec0_cl0265_ch106	0.80000000000000004	0.50584883700000005		0.80000000000000004	0.030047023999999999
imec0_cl0283_ch115	0.233333333	0.88091203200000001		0.233333333	0.051674959999999999
imec0_cl1001_ch054	0.20000000000000001	0.411096034		0.20000000000000001	0.029769145
imec0_cl1005_ch070	0.83333333300000001	0.460023034		0.83333333300000001	0.042164423999999999
imec0_cl1017_ch102	0.73333333300000003	0.421074695		0.73333333300000003	0.040402081999999999
imec0_cl1026_ch130	0.73333333300000003	0.37761318599999999		0.73333333300000003	0.028638321000000001
imec0_cl1303_ch230	0.66666666699999999	0.36167549799999998		0.66666666699999999	0.032225120000000003
imec0_cl1378_ch112	0.43333333299999999	0.37096033099999998		0.43333333299999999	-0.013587949
imec0_cl0103_ch035	0.133333333	1.781039169		0.133333333	0.054166904000000002
imec0_cl0110_ch038	0.73333333300000003	0.36227839099999998		0.73333333300000003	0.035210261999999999
imec0_cl0162_ch058	0.233333333	0.363724402		0.233333333	0.062703351000000004
imec0_cl0186_ch069	0.69999999999999996	0.662078167		0.69999999999999996	0.074584842999999998
imec0_cl0202_ch074	0.56666666700000001	0.289859492		0.56666666700000001	0.020442991000000001
imec0_cl0210_ch077	0.20000000000000001	0.263630327		0.20000000000000001	0.016185582
imec0_cl0211_ch077	0.69999999999999996	0.50391135899999995		0.69999999999999996	0.011390271
imec0_cl0248_ch091	0.26666666700000002	0.50593240699999997		0.26666666700000002	0.03463111
imec0_cl0264_ch102	0.86666666699999995	0.26548269600000002		0.86666666699999995	0.014528723
imec0_cl0340_ch145	0.66666666699999999	0.34159675900000003		0.66666666699999999	0.022505032000000001
imec0_cl0401_ch169	0.59999999999999998	0.33835838099999999		0.59999999999999998	0.006153454
imec0_cl0534_ch210	0.5	0.32786953099999999		0.5	0.002912375
imec0_cl0625_ch247	0.233333333	0.65882079500000001		0.233333333	-0.024248124999999999
imec0_cl0856_ch350	0.43333333299999999	0.25214739000000003		0.43333333299999999	-0.0034570569999999999
imec0_cl0950_ch014	0.66666666699999999	0.67498936600000004		0.66666666699999999	0.057025716999999997
imec0_cl0994_ch049	0.69999999999999996	0.49760143299999998		0.69999999999999996	0.037911399999999998
imec0_cl1010_ch089	0.69999999999999996	0.41405357799999998		0.69999999999999996	0.015546763999999999
imec0_cl1015_ch094	0.59999999999999998	0.52789692300000002		0.59999999999999998	0.050276833
imec0_cl1301_ch231	0.69999999999999996	0.52379484399999998		0.69999999999999996	0.028687943
imec0_cl0205_ch073	0.59999999999999998	0.51459801199999999		0.59999999999999998	0.021156055999999999
imec0_cl0251_ch093	0.69999999999999996	0.56003745199999999		0.69999999999999996	0.03474327
imec0_cl0288_ch122	0.33333333300000001	0.70924259999999995		0.33333333300000001	0.185154444
imec0_cl0316_ch136	0.233333333	2.921081386		0.233333333	0.071014031000000005
imec0_cl0341_ch141	0.73333333300000003	0.42620332599999999		0.73333333300000003	0.032722149999999998
imec0_cl0423_ch175	0.133333333	1.819138932		0.133333333	0.046976218
imec0_cl0441_ch182	0.66666666699999999	0.50416987400000002		0.66666666699999999	0.045915734999999999
imec0_cl0461_ch190	0.66666666699999999	0.48207853299999998		0.66666666699999999	0.027090626
imec0_cl0470_ch193	0.63333333300000005	0.44640027199999999		0.63333333300000005	0.0088265840000000002
imec0_cl0479_ch192	0.16666666699999999	1.858982986		0.16666666699999999	0.099068394000000004
imec0_cl0491_ch199	0.53333333299999997	0.55959621299999995		0.53333333299999997	0.013556047
imec0_cl0519_ch207	0.20000000000000001	0.55398712999999999		0.20000000000000001	-0.090413210999999993
imec0_cl0525_ch209	0.66666666699999999	0.44183395399999997		0.66666666699999999	0.031808016000000001
imec0_cl0562_ch221	0.76666666699999997	0.35285176200000001		0.76666666699999997	0.026620674
imec0_cl0614_ch239	0.59999999999999998	0.32776954400000002		0.59999999999999998	0.002857694
imec0_cl0633_ch254	0.5	0.28002052799999999		0.5	0.00010292
imec0_cl0673_ch279	0.33333333300000001	0.48702112600000003		0.33333333300000001	-0.025011862999999999
imec0_cl0704_ch293	0.59999999999999998	0.36980994		0.59999999999999998	0.010934904
imec0_cl0753_ch313	0.76666666699999997	0.50783062599999995		0.76666666699999997	0.033446780000000002
imec0_cl0779_ch322	0.59999999999999998	0.49961462899999998		0.59999999999999998	0.016551315
imec0_cl0784_ch323	0.233333333	1.267102041		0.233333333	0.033785536999999997
imec0_cl0794_ch329	0.73333333300000003	0.19827694400000001		0.73333333300000003	0.0056999449999999997
imec0_cl0873_ch357	0.29999999999999999	0.57384020499999999		0.29999999999999999	-0.03529003
imec0_cl0933_ch381	0.40000000000000002	0.54307167999999995		0.40000000000000002	-0.017996373999999999
imec0_cl1081_ch182	0.66666666699999999	0.34562958199999999		0.66666666699999999	0.013965435
imec0_cl1083_ch181	0.56666666700000001	0.41728975899999998		0.56666666700000001	0.010077829
imec0_cl1094_ch192	0.26666666700000002	1.587383905		0.26666666700000002	0.094498668999999993
imec0_cl1110_ch201	0.69999999999999996	0.34523029900000002		0.69999999999999996	0.016141088000000001
imec0_cl1111_ch201	0.59999999999999998	0.36692256400000001		0.59999999999999998	0.013284335
imec0_cl1165_ch257	0.43333333299999999	0.37329864699999998		0.43333333299999999	0.0012513170000000001
imec0_cl1286_ch172	0.16666666699999999	0.87526678700000005		0.16666666699999999	0.17734082400000001
imec0_cl1356_ch225	0.29999999999999999	1.2248620859999999		0.29999999999999999	0.077305435000000006
imec0_cl0095_ch033	0.59999999999999998	0.564232658		0.59999999999999998	0.044723342999999999
imec0_cl0684_ch284	0.73333333300000003	0.495359037		0.73333333300000003	0.052964881999999998
imec0_cl0825_ch338	0.46666666699999998	0.461515864		0.46666666699999998	-0.014838096
imec0_cl0880_ch359	0.133333333	3.089239734		0.133333333	0.10357802100000001
imec0_cl1307_ch242	0.63333333300000005	0.45032487300000001		0.63333333300000005	0.020760602
imec0_cl0450_ch186	0.46666666699999998	0.48748621399999997		0.46666666699999998	-0.0048181430000000004
imec0_cl0643_ch260	0.16666666699999999	0.99192289700000003		0.16666666699999999	-0.0082906239999999999
imec0_cl0216_ch078	0.56666666700000001	0.52343100300000001		0.56666666700000001	0.015000902
imec0_cl0255_ch096	0.233333333	1.181994939		0.233333333	0.064142552000000005
imec0_cl0269_ch106	0.73333333300000003	0.51150047399999998		0.73333333300000003	0.029988918
imec0_cl0285_ch118	0.69999999999999996	0.40095979100000001		0.69999999999999996	0.034725160999999997
imec0_cl0293_ch126	0.33333333300000001	0.73433656000000003		0.33333333300000001	-0.059103806000000002
imec0_cl0310_ch134	0.20000000000000001	0.66215646900000003		0.20000000000000001	-0.051962420000000002
imec0_cl0318_ch137	0.10000000000000001	1.348134873		0.10000000000000001	0.0069820150000000003
imec0_cl0342_ch145	0.80000000000000004	0.463208603		0.80000000000000004	0.025627143000000002
imec0_cl0360_ch153	0.63333333300000005	0.29936689799999999		0.63333333300000005	0.0053541109999999999
imec0_cl0388_ch165	0.63333333300000005	0.42944205299999999		0.63333333300000005	0.022358188000000001
imec0_cl0391_ch165	0.73333333300000003	0.65974707700000002		0.73333333300000003	0.034445208999999997
imec0_cl0395_ch169	0.73333333300000003	0.385511628		0.73333333300000003	0.017568863000000001
imec0_cl0398_ch168	0.29999999999999999	2.7934159350000001		0.29999999999999999	0.042760906000000001
imec0_cl0419_ch174	0.69999999999999996	0.51295204299999997		0.69999999999999996	0.026207454000000002
imec0_cl0447_ch185	0.133333333	0.37401540799999999		0.133333333	-0.042156098000000003
imec0_cl0448_ch185	0.66666666699999999	0.39100886899999998		0.66666666699999999	0.019762912000000001
imec0_cl0449_ch186	0.80000000000000004	0.37932736299999997		0.80000000000000004	0.026545233000000001
imec0_cl0452_ch186	0.233333333	0.65079310000000001		0.233333333	-0.036055881999999997
imec0_cl0469_ch193	0.59999999999999998	0.327227396		0.59999999999999998	0.010979569999999999
imec0_cl0482_ch197	0.63333333300000005	0.52792545800000001		0.63333333300000005	0.037638972
imec0_cl0489_ch199	0.26666666700000002	1.405673811		0.26666666700000002	0.049459069000000001
imec0_cl0490_ch198	0.53333333299999997	0.75218364299999996		0.53333333299999997	0.103420843
imec0_cl0501_ch202	0.133333333	0.51016857199999999		0.133333333	0.032337447999999998
imec0_cl0538_ch213	0.73333333300000003	0.28759310300000002		0.73333333300000003	0.010722577
imec0_cl0545_ch214	0.76666666699999997	0.37329917400000001		0.76666666699999997	0.030188578000000001
imec0_cl0551_ch218	0.40000000000000002	0.66521937799999997		0.40000000000000002	-0.037367446999999998
imec0_cl0554_ch218	0.40000000000000002	0.49967622299999997		0.40000000000000002	-0.037925946000000002
imec0_cl0558_ch220	0.29999999999999999	1.468886463		0.29999999999999999	0.18081697999999999
imec0_cl0559_ch220	0.133333333	1.9551870600000001		0.133333333	0.22628866
imec0_cl0570_ch222	0.90000000000000002	0.45751215000000001		0.90000000000000002	-0.001683408
imec0_cl0593_ch231	0.69999999999999996	0.698955243		0.69999999999999996	0.026511229000000001
imec0_cl0599_ch232	0.80000000000000004	0.53772607299999997		0.80000000000000004	0.019846919000000001
imec0_cl0615_ch240	0.40000000000000002	0.34093303400000002		0.40000000000000002	-0.014948049999999999
imec0_cl0629_ch252	0.16666666699999999	1.508470277		0.16666666699999999	0.048352376000000002
imec0_cl0703_ch297	0.86666666699999995	0.42171060399999999		0.86666666699999995	0.017972568000000001
imec0_cl0705_ch293	0.76666666699999997	0.38788238800000002		0.76666666699999997	0.029862962999999999
imec0_cl0710_ch296	0.20000000000000001	2.6686613160000001		0.20000000000000001	0.072403178999999998
imec0_cl0721_ch298	0.76666666699999997	0.51518783499999998		0.76666666699999997	0.050209575999999999
imec0_cl0748_ch310	0.66666666699999999	0.52809296500000003		0.66666666699999999	0.044867621000000003
imec0_cl0759_ch315	0.16666666699999999	6.7516059960000003		0.16666666699999999	-1.8648648649999999
imec0_cl0761_ch317	0.33333333300000001	0.84696908699999995		0.33333333300000001	-0.042305810999999999
imec0_cl0763_ch317	0.69999999999999996	0.46489518600000002		0.69999999999999996	0.016656369000000001
imec0_cl0773_ch319	0.233333333	0.63361280799999997		0.233333333	-0.00049575300000000004
imec0_cl0775_ch321	0.69999999999999996	0.470539508		0.69999999999999996	0.036082069000000001
imec0_cl0781_ch323	0.43333333299999999	0.48713224399999999		0.43333333299999999	-0.025733846000000001
imec0_cl0782_ch323	0.46666666699999998	1.57747093		0.46666666699999998	-0.021779660999999999
imec0_cl0783_ch321	0.26666666700000002	1.007706679		0.26666666700000002	0.038073073999999998
imec0_cl0788_ch326	0.80000000000000004	0.52628124600000004		0.80000000000000004	0.020705557999999999
imec0_cl0789_ch326	0.233333333	0.64486704299999997		0.233333333	-0.052271756000000003
imec0_cl0806_ch333	0.26666666700000002	0.59704846199999995		0.26666666700000002	-0.02625309
imec0_cl0808_ch333	0.73333333300000003	0.32990042800000002		0.73333333300000003	0.015675346
imec0_cl0810_ch334	0.40000000000000002	0.56846784100000003		0.40000000000000002	-0.035757675000000003
imec0_cl0816_ch337	0.63333333300000005	0.30296043900000003		0.63333333300000005	0.013241258000000001
imec0_cl0826_ch339	0.133333333	0.769780464		0.133333333	-0.0091329919999999995
imec0_cl0827_ch340	0.20000000000000001	0.83327833299999998		0.20000000000000001	-0.019458672999999999
imec0_cl0833_ch342	0.16666666699999999	0.574194329		0.16666666699999999	-0.012998557000000001
imec0_cl0834_ch342	0.133333333	0.60567830600000006		0.133333333	0.034441561000000002
imec0_cl0850_ch349	0.63333333300000005	0.41474032799999999		0.63333333300000005	0.014795414
imec0_cl0859_ch355	0.16666666699999999	0.572865124		0.16666666699999999	-0.002788399
imec0_cl0861_ch352	0.20000000000000001	1.582488377		0.20000000000000001	0.118570995
imec0_cl0862_ch353	0.40000000000000002	0.74599474600000004		0.40000000000000002	0.030324203000000001
imec0_cl0870_ch355	0.133333333	0.66763235499999996		0.133333333	-0.0074084199999999998
imec0_cl0871_ch357	0.59999999999999998	0.45747218499999998		0.59999999999999998	0.019342333999999999
imec0_cl0874_ch360	0.133333333	1.4726280519999999		0.133333333	0.061539919999999998
imec0_cl0879_ch356	0.5	2.8594974789999998		0.5	-0.027437877999999999
imec0_cl0885_ch362	0.26666666700000002	0.66163189499999997		0.26666666700000002	-0.038868970000000003
imec0_cl0892_ch365	0.59999999999999998	0.37324591499999998		0.59999999999999998	0.0077214759999999997
imec0_cl0904_ch369	1.0333333330000001	0.18346494899999999		1.0333333330000001	-0.043553337999999997
imec0_cl0911_ch370	0.366666667	0.53001116000000004		0.366666667	-0.010882502
imec0_cl0920_ch374	0.133333333	0.75927020999999995		0.133333333	0.034213740999999999
imec0_cl1020_ch106	0.83333333300000001	0.43921401999999998		0.83333333300000001	0.03071801
imec0_cl1024_ch120	0.40000000000000002	0.81983054600000005		0.40000000000000002	1.446987952
imec0_cl1056_ch158	0.66666666699999999	0.56704038700000003		0.66666666699999999	0.042134212999999997
imec0_cl1058_ch161	0.46666666699999998	0.46683090399999999		0.46666666699999998	-0.001153659
imec0_cl1063_ch166	0.66666666699999999	0.28509108100000002		0.66666666699999999	0.0077566919999999999
imec0_cl1070_ch170	0.63333333300000005	0.37758335799999998		0.63333333300000005	0.012902946
imec0_cl1085_ch185	0.69999999999999996	0.42602947899999999		0.69999999999999996	0.048528977000000001
imec0_cl1090_ch186	0.73333333300000003	0.37857616799999999		0.73333333300000003	0.010918844
imec0_cl1093_ch192	0.16666666699999999	0.86680752800000005		0.16666666699999999	0.082255368999999995
imec0_cl1106_ch198	0.73333333300000003	0.49680616300000002		0.73333333300000003	0.28584462999999999
imec0_cl1116_ch204	0.20000000000000001	1.856274271		0.20000000000000001	0.105932529
imec0_cl1138_ch221	0.83333333300000001	0.50740980800000002		0.83333333300000001	0.059460705000000003
imec0_cl1184_ch290	0.66666666699999999	0.60962897500000002		0.66666666699999999	0.044163338000000003
imec0_cl1198_ch306	0.63333333300000005	0.68862120900000001		0.63333333300000005	0.085765719000000004
imec0_cl1207_ch313	0.63333333300000005	0.660680932		0.63333333300000005	0.029083734
imec0_cl1236_ch357	0.59999999999999998	0.50633927499999998		0.59999999999999998	0.025646143
imec0_cl1238_ch360	0.133333333	3.720852609		0.133333333	0.156941951
imec0_cl1241_ch363	0.26666666700000002	1.7415892129999999		0.26666666700000002	0.091000880000000006
imec0_cl1247_ch374	0.59999999999999998	0.51701773699999998		0.59999999999999998	0.026864631
imec0_cl1257_ch017	0.16666666699999999	0.62880281999999998		0.16666666699999999	0.038133143000000001
imec0_cl1314_ch273	0.43333333299999999	0.42137721500000003		0.43333333299999999	-0.0089507849999999993
imec0_cl1318_ch322	0.90000000000000002	0.42887598500000002		0.90000000000000002	0.046490005000000001
imec0_cl1364_ch342	0.69999999999999996	0.43582175000000001		0.69999999999999996	0.022022315000000001
imec0_cl1366_ch379	0.233333333	2.451718853		0.233333333	0.018979316999999999
imec0_cl1370_ch142	0.66666666699999999	0.42499451399999999		0.66666666699999999	0.0285177
imec0_cl0510_ch204	0.59999999999999998	0.57227549700000002		0.59999999999999998	23.960000000000001
imec0_cl0514_ch205	0.66666666699999999	0.50090896399999996		0.66666666699999999	0.031486413999999997
imec0_cl0760_ch315	0.26666666700000002	1.614219713		0.26666666700000002	0.062414799999999999
imec0_cl0776_ch321	0.66666666699999999	0.47954226100000003		0.66666666699999999	0.025951615000000001
imec0_cl0814_ch338	0.5	0.49531967999999998		0.5	-0.00066729599999999995
imec0_cl0835_ch343	0.16666666699999999	4.0164058369999998		0.16666666699999999	0.086732045999999993
imec0_cl0886_ch362	0.73333333300000003	0.37433171199999998		0.73333333300000003	0.012892832999999999
imec0_cl0923_ch375	0.133333333	0.96089846199999995		0.133333333	0.029990096000000001
imec0_cl1059_ch164	0.69999999999999996	0.47863741300000001		0.69999999999999996	0.001728982
imec0_cl1060_ch169	0.66666666699999999	0.713077564		0.66666666699999999	0.042530699999999998
imec0_cl1228_ch337	0.56666666700000001	0.46070833100000003		0.56666666700000001	0.018009039000000001
imec0_cl0014_ch004	0.16666666699999999	0.40948173399999999		0.16666666699999999	0.067255871999999994
imec0_cl0030_ch012	0.26666666700000002	0.67804336399999998		0.26666666700000002	0.024475018000000001
imec0_cl0033_ch013	0.69999999999999996	0.40131113099999999		0.69999999999999996	0.036313350000000001
imec0_cl0048_ch013	0.59999999999999998	0.66116609100000001		0.59999999999999998	0.025156791000000001
imec0_cl0058_ch018	0.29999999999999999	0.94550595199999998		0.29999999999999999	0.028393089999999999
imec0_cl0066_ch022	0.63333333300000005	0.53695915500000002		0.63333333300000005	0.025880058000000001
imec0_cl0068_ch022	0.63333333300000005	0.48208688799999999		0.63333333300000005	0.026277821
imec0_cl0071_ch025	0.59999999999999998	0.59982516399999997		0.59999999999999998	0.058884262
imec0_cl0078_ch030	0.56666666700000001	0.45308672700000002		0.56666666700000001	0.020502497000000001
imec0_cl0080_ch029	0.66666666699999999	0.50359759599999998		0.66666666699999999	0.065115063000000001
imec0_cl0084_ch027	0.233333333	1.473151938		0.233333333	0.15184266499999999
imec0_cl0090_ch032	0.69999999999999996	0.38708502099999997		0.69999999999999996	0.027107826000000002
imec0_cl0096_ch034	0.59999999999999998	0.49610220399999999		0.59999999999999998	0.032256700999999999
imec0_cl0099_ch035	0.16666666699999999	0.49427505300000002		0.16666666699999999	0.069933025999999995
imec0_cl0116_ch039	0.20000000000000001	2.0081333469999998		0.20000000000000001	0.066856754000000004
imec0_cl0119_ch040	0.29999999999999999	0.47539288699999999		0.29999999999999999	0.097503142000000001
imec0_cl0120_ch041	0.5	0.52807141400000002		0.5	0.0050206069999999998
imec0_cl0123_ch042	0.63333333300000005	0.29472290400000001		0.63333333300000005	0.0024625950000000001
imec0_cl0124_ch042	0.43333333299999999	0.28633466000000002		0.43333333299999999	-0.0039464169999999998
imec0_cl0130_ch044	0.29999999999999999	1.0748276320000001		0.29999999999999999	0.066028583000000002
imec0_cl0136_ch046	0.66666666699999999	0.42120453800000002		0.66666666699999999	0.048365090999999999
imec0_cl0142_ch049	0.56666666700000001	0.38944003199999999		0.56666666700000001	0.012444682
imec0_cl0145_ch050	0.366666667	0.292542411		0.366666667	0.092696629000000003
imec0_cl0164_ch061	0.76666666699999997	0.34595460099999997		0.76666666699999997	0.044713864999999998
imec0_cl0200_ch074	0.29999999999999999	0.38305349500000002		0.29999999999999999	0.018669154
imec0_cl0213_ch078	0.56666666700000001	0.29265391899999998		0.56666666700000001	0.018397527
imec0_cl0232_ch089	0.73333333300000003	0.43908183499999998		0.73333333300000003	0.037429107000000003
imec0_cl0234_ch089	0.73333333300000003	0.47944432100000001		0.73333333300000003	0.025002350999999999
imec0_cl0256_ch096	0.29999999999999999	0.87199239399999995		0.29999999999999999	0.033429303
imec0_cl0369_ch157	0.59999999999999998	0.40496808699999998		0.59999999999999998	0.0048589200000000001
imec0_cl0397_ch168	0.233333333	1.6486727160000001		0.233333333	0.045890726999999999
imec0_cl0454_ch187	0.86666666699999995	0.35797632499999998		0.86666666699999995	0.013683634
imec0_cl0954_ch016	0.16666666699999999	0.67338094199999998		0.16666666699999999	0.028826575
imec0_cl0985_ch040	0.80000000000000004	0.70862470899999996		0.80000000000000004	0.093735676000000004
imec0_cl0987_ch041	0.83333333300000001	0.43975019599999998		0.83333333300000001	0.040399932
imec0_cl0992_ch046	0.56666666700000001	0.35647264499999998		0.56666666700000001	0.027201966000000001
imec0_cl0996_ch050	0.66666666699999999	0.45536436600000002		0.66666666699999999	0.043618362000000001
imec0_cl1004_ch065	0.29999999999999999	0.46347422999999999		0.29999999999999999	0.055868754
imec0_cl1105_ch198	0.83333333300000001	0.50231998600000005		0.83333333300000001	0.044388545000000001
imec0_cl1265_ch046	1.0333333330000001	0.75653240799999999		1.0333333330000001	0.10853502199999999
imec0_cl0013_ch008	0.233333333	0.83259579900000003		0.233333333	0.053945682000000002
imec0_cl0025_ch010	0.66666666699999999	0.53097765500000005		0.66666666699999999	0.117272348
imec0_cl0031_ch012	0.26666666700000002	0.71048677199999999		0.26666666700000002	0.029018439
imec0_cl0276_ch112	0.5	2.187232464		0.5	0.071012665000000003
imec0_cl0301_ch131	0.233333333	1.2881976850000001		0.233333333	-0.0067439639999999999
imec0_cl0302_ch131	0.233333333	0.899090685		0.233333333	-0.013077052
imec0_cl0305_ch131	0.233333333	1.2904804670000001		0.233333333	0.003658639
imec0_cl0411_ch171	0.233333333	1.754522683		0.233333333	0.038464252999999997
imec0_cl0644_ch260	0.16666666699999999	1.083237078		0.16666666699999999	-0.0045985089999999998
imec0_cl0780_ch322	0.90000000000000002	0.60897118500000003		0.90000000000000002	0.027949648000000001
imec0_cl0946_ch008	0.69999999999999996	0.64447407499999998		0.69999999999999996	0.030411944
imec0_cl0951_ch012	0.16666666699999999	1.0081211459999999		0.16666666699999999	0.072857710000000006
imec0_cl0958_ch014	0.59999999999999998	0.51346905600000003		0.59999999999999998	0.038953500000000002
imec0_cl0959_ch015	0.233333333	1.0307631370000001		0.233333333	0.055875532999999998
imec0_cl0969_ch021	0.20000000000000001	0.97766651400000004		0.20000000000000001	0.053449693
imec0_cl0971_ch022	0.233333333	0.28993355100000001		0.233333333	-0.0060488349999999998
imec0_cl0974_ch027	0.20000000000000001	1.1919078460000001		0.20000000000000001	-0.10603895200000001
imec0_cl1029_ch131	0.26666666700000002	1.3946031990000001		0.26666666700000002	-0.010884364000000001
imec0_cl1054_ch156	0.69999999999999996	0.76038725299999999		0.69999999999999996	0.016301465000000001
imec0_cl1126_ch213	0.73333333300000003	0.44635071599999998		0.73333333300000003	0.030187262999999999
imec0_cl1253_ch008	0.20000000000000001	0.86656140500000001		0.20000000000000001	0.055714563000000002
imec0_cl1269_ch129	0.53333333299999997	0.61029627500000005		0.53333333299999997	0.0090873369999999992
imec0_cl1348_ch111	0.5	0.49446665499999998		0.5	-0.00027159200000000002
imec0_cl0005_ch002	0.56666666700000001	0.332640151		0.56666666700000001	0.012522627
imec0_cl0012_ch006	0.59999999999999998	0.35044470999999999		0.59999999999999998	0.010226861
imec0_cl0014_ch006	0.63333333300000005	0.59827117900000004		0.63333333300000005	0.036096896000000003
imec0_cl0016_ch008	0.20000000000000001	1.2732035930000001		0.20000000000000001	0.022247589000000002
imec0_cl0017_ch006	0.76666666699999997	0.63079945599999998		0.76666666699999997	0.029594394
imec0_cl0029_ch011	0.26666666700000002	1.611445386		0.26666666700000002	0.082757876999999994
imec0_cl0031_ch012	0.16666666699999999	1.7489262880000001		0.16666666699999999	0.060399543
imec0_cl0050_ch022	0.63333333300000005	0.52994730899999998		0.63333333300000005	0.016266353000000001
imec0_cl0051_ch020	0.26666666700000002	2.123116344		0.26666666700000002	0.066198224999999999
imec0_cl0066_ch026	0.56666666700000001	0.53459168999999995		0.56666666700000001	0.017602306000000002
imec0_cl0110_ch039	0.20000000000000001	1.46486893		0.20000000000000001	2.4819868999999999
imec0_cl0112_ch037	0.69999999999999996	0.50164846500000004		0.69999999999999996	0.062251137999999998
imec0_cl0121_ch043	0.56666666700000001	0.56306278899999995		0.56666666700000001	0.050834482
imec0_cl0124_ch044	0.66666666699999999	0.78563667400000003		0.66666666699999999	0.068902190000000002
imec0_cl0132_ch046	0.63333333300000005	0.54561191799999997		0.63333333300000005	0.028120268
imec0_cl0134_ch047	0.53333333299999997	3.4666211200000001		0.53333333299999997	-0.044626196999999999
imec0_cl0159_ch054	0.63333333300000005	0.47624001900000001		0.63333333300000005	0.038800301000000002
imec0_cl0161_ch055	0.133333333	1.284228478		0.133333333	0.037493905000000001
imec0_cl0190_ch065	0.76666666699999997	1.037694318		0.76666666699999997	0.057940574000000002
imec0_cl0191_ch065	0.83333333300000001	0.47561217900000002		0.83333333300000001	0.025778315
imec0_cl0193_ch065	0.26666666700000002	0.74927208000000001		0.26666666700000002	-0.062483635000000003
imec0_cl0198_ch066	0.69999999999999996	0.525975258		0.69999999999999996	0.028373460999999999
imec0_cl0209_ch071	0.16666666699999999	1.1291994240000001		0.16666666699999999	0.17340823999999999
imec0_cl0210_ch071	0.133333333	2.2340696690000001		0.133333333	2.2602792859999998
imec0_cl0218_ch075	0.16666666699999999	1.289512269		0.16666666699999999	0.057290502
imec0_cl0225_ch078	0.69999999999999996	0.43813113999999997		0.69999999999999996	0.01791092
imec0_cl0251_ch089	0.33333333300000001	0.62545177299999999		0.33333333300000001	-0.025906947
imec0_cl0259_ch092	0.93333333299999999	0.21067476800000001		0.93333333299999999	0.0035218020000000001
imec0_cl0262_ch091	0.133333333	1.393348461		0.133333333	0.018854505000000001
imec0_cl0278_ch098	0.46666666699999998	0.35011820300000002		0.46666666699999998	-0.0073439910000000002
imec0_cl0279_ch099	0.133333333	1.185699434		0.133333333	0.023298470000000002
imec0_cl0283_ch102	0.76666666699999997	0.196241727		0.76666666699999997	-0.0030710220000000001
imec0_cl0288_ch104	0.16666666699999999	1.797884051		0.16666666699999999	0.087838995000000003
imec0_cl0289_ch102	0.76666666699999997	0.19619256700000001		0.76666666699999997	-0.0031337209999999999
imec0_cl0290_ch105	0.76666666699999997	0.52409466800000004		0.76666666699999997	0.035091232999999999
imec0_cl0291_ch105	0.73333333300000003	0.39143266199999999		0.73333333300000003	0.027636346999999999
imec0_cl0296_ch107	0.16666666699999999	2.8775031160000002		0.16666666699999999	0.113927976
imec0_cl0302_ch111	0.133333333	1.6334827540000001		0.133333333	0.056187941999999998
imec0_cl0307_ch113	0.63333333300000005	0.14009741000000001		0.63333333300000005	0.0013380759999999999
imec0_cl0310_ch114	0.69999999999999996	0.41952018400000002		0.69999999999999996	0.020074333999999999
imec0_cl0330_ch129	0.83333333300000001	0.23449082399999999		0.83333333300000001	0.0074426259999999999
imec0_cl0336_ch132	0.133333333	1.442335232		0.133333333	0.075191093000000001
imec0_cl0337_ch133	0.73333333300000003	0.28107323099999998		0.73333333300000003	0.011495554
imec0_cl0343_ch136	0.133333333	1.0342195279999999		0.133333333	0.024161297000000002
imec0_cl0344_ch137	0.80000000000000004	0.41131719300000003		0.80000000000000004	0.018380368000000001
imec0_cl0346_ch133	0.63333333300000005	0.26186756		0.63333333300000005	0.011634515
imec0_cl0347_ch135	0.90000000000000002	0.54615677699999998		0.90000000000000002	0.043015680000000001
imec0_cl0349_ch138	0.80000000000000004	0.28622154799999999		0.80000000000000004	0.025058871
imec0_cl0359_ch145	0.16666666699999999	0.62328260199999996		0.16666666699999999	-0.049228297999999997
imec0_cl0360_ch145	0.69999999999999996	0.35048931999999999		0.69999999999999996	0.069392544
imec0_cl0364_ch150	0.73333333300000003	0.323202871		0.73333333300000003	0.029463296
imec0_cl0380_ch174	0.66666666699999999	0.243315588		0.66666666699999999	0.015075718
imec0_cl0383_ch178	1	0.66069221300000003		1	0.034283907000000002
imec0_cl0427_ch015	0.20000000000000001	2.1325228250000001		0.20000000000000001	0.017004326
imec0_cl0433_ch018	0.63333333300000005	0.71298054099999997		0.63333333300000005	0.026903251
imec0_cl0434_ch018	1.1000000000000001	0.34127259799999998		1.1000000000000001	0.0052670160000000002
imec0_cl0441_ch022	0.59999999999999998	0.32553951199999998		0.59999999999999998	0.0077933849999999999
imec0_cl0443_ch025	0.73333333300000003	0.48305494500000001		0.73333333300000003	0.043497822999999998
imec0_cl0446_ch026	0.86666666699999995	0.30341312599999998		0.86666666699999995	0.0097854829999999993
imec0_cl0447_ch026	0.69999999999999996	0.50519077499999998		0.69999999999999996	0.023597145
imec0_cl0458_ch037	0.69999999999999996	0.24026002699999999		0.69999999999999996	0.017819726000000001
imec0_cl0476_ch048	0.63333333300000005	0.32715711200000003		0.63333333300000005	0.007953445
imec0_cl0486_ch054	0.66666666699999999	0.47798302500000001		0.66666666699999999	0.076013682999999999
imec0_cl0500_ch064	0.76666666699999997	0.96898047700000001		0.76666666699999997	3.4181034480000001
imec0_cl0502_ch067	0.16666666699999999	1.8040173450000001		0.16666666699999999	0.202369668
imec0_cl0503_ch070	0.69999999999999996	0.29116213899999999		0.69999999999999996	0.0073527999999999996
imec0_cl0506_ch069	0.26666666700000002	1.355499284		0.26666666700000002	0.039994921000000003
imec0_cl0509_ch077	0.80000000000000004	0.51622370799999995		0.80000000000000004	0.025751682000000001
imec0_cl0510_ch073	0.73333333300000003	0.584889251		0.73333333300000003	0.041037411000000003
imec0_cl0518_ch078	0.66666666699999999	0.445222917		0.66666666699999999	0.017866030000000001
imec0_cl0519_ch078	0.63333333300000005	0.64820939799999999		0.63333333300000005	0.016073581
imec0_cl0521_ch078	0.59999999999999998	0.443114858		0.59999999999999998	0.012396259999999999
imec0_cl0525_ch086	0.53333333299999997	0.25905075700000002		0.53333333299999997	0.001961497
imec0_cl0536_ch093	0.69999999999999996	0.63525520199999996		0.69999999999999996	0.028825271
imec0_cl0541_ch101	0.83333333300000001	0.59961597499999997		0.83333333300000001	0.032072367999999997
imec0_cl0542_ch101	0.76666666699999997	0.481543259		0.76666666699999997	0.043449863999999998
imec0_cl0543_ch101	0.73333333300000003	0.31537140800000002		0.73333333300000003	0.017209329999999998
imec0_cl0544_ch102	0.76666666699999997	0.189003113		0.76666666699999997	0.000152805
imec0_cl0548_ch105	0.59999999999999998	0.34059840400000002		0.59999999999999998	0.014580739000000001
imec0_cl0552_ch109	0.63333333300000005	0.37096256599999999		0.63333333300000005	0.012788061
imec0_cl0557_ch110	0.73333333300000003	0.46436495799999999		0.73333333300000003	0.024705932999999999
imec0_cl0560_ch113	0.59999999999999998	0.14737581999999999		0.59999999999999998	0.0025718910000000002
imec0_cl0566_ch116	0.73333333300000003	0.53842029300000005		0.73333333300000003	0.036724545999999997
imec0_cl0578_ch134	0.76666666699999997	0.53327521099999997		0.76666666699999997	0.036983981999999999
imec0_cl0582_ch134	0.66666666699999999	0.45857811799999998		0.66666666699999999	0.050569530000000001
imec0_cl0584_ch137	0.73333333300000003	0.45367302300000001		0.73333333300000003	0.01746439
imec0_cl0585_ch137	0.76666666699999997	0.288317714		0.76666666699999997	0.010981733
imec0_cl0587_ch138	0.66666666699999999	0.46718373699999999		0.66666666699999999	0.021041773
imec0_cl0588_ch138	0.63333333300000005	0.34612019100000002		0.63333333300000005	0.012117609
imec0_cl0589_ch138	0.69999999999999996	0.357396139		0.69999999999999996	0.020233622999999999
imec0_cl0602_ch001	0.73333333300000003	0.77254683000000002		0.73333333300000003	0.034078820000000003
imec0_cl0603_ch001	0.59999999999999998	0.69608619900000002		0.59999999999999998	0.013369735000000001
imec0_cl0609_ch016	0.20000000000000001	1.597360146		0.20000000000000001	0.016697010000000002
imec0_cl0618_ch042	0.63333333300000005	0.63903189900000001		0.63333333300000005	0.049561426999999998
imec0_cl0625_ch065	0.26666666700000002	1.0756912999999999		0.26666666700000002	-0.101685048
imec0_cl0626_ch065	0.29999999999999999	0.77351430300000001		0.29999999999999999	-0.053337349999999999
imec0_cl0628_ch071	0.80000000000000004	0.651414771		0.80000000000000004	0.645869947
imec0_cl0634_ch074	0.86666666699999995	0.32917088500000002		0.86666666699999995	0.013098446
imec0_cl0637_ch078	0.69999999999999996	0.50020083599999998		0.69999999999999996	0.019539767
imec0_cl0638_ch078	0.69999999999999996	0.49255703299999998		0.69999999999999996	0.026394905
imec0_cl0646_ch101	0.69999999999999996	0.44844424999999999		0.69999999999999996	0.029611605999999999
imec0_cl0653_ch110	0.66666666699999999	0.35582856200000001		0.66666666699999999	0.01446123
imec0_cl0660_ch133	0.69999999999999996	0.31667939000000001		0.69999999999999996	0.012271041999999999
imec0_cl0661_ch134	0.63333333300000005	0.35151667800000003		0.63333333300000005	0.015467760000000001
imec0_cl0662_ch133	0.66666666699999999	0.42558821800000002		0.66666666699999999	0.021297501
imec0_cl0663_ch137	0.69999999999999996	0.451448556		0.69999999999999996	0.012806496000000001
imec0_cl0664_ch137	0.69999999999999996	0.43440503499999999		0.69999999999999996	0.013203388
imec0_cl0667_ch166	0.76666666699999997	0.25108987300000002		0.76666666699999997	0.0067157090000000003
imec0_cl0675_ch071	0.233333333	1.8733276050000001		0.233333333	0.056434961999999998
imec0_cl0679_ch105	0.66666666699999999	0.43881420199999999		0.66666666699999999	0.023623320999999999
imec0_cl0683_ch137	0.73333333300000003	0.64436809799999994		0.73333333300000003	0.042471894000000003
imec0_cl0686_ch133	0.5	0.28459941900000002		0.5	0.0027180949999999998
imec0_cl0694_ch129	1.1666666670000001	0.29662561399999998		1.1666666670000001	0.0085944739999999995
imec0_cl0695_ch134	0.73333333300000003	0.28877302100000002		0.73333333300000003	0.012677890000000001
imec0_cl0698_ch077	0.66666666699999999	0.47568401100000002		0.66666666699999999	0.030618539
imec0_cl0700_ch102	0.76666666699999997	0.19180674		0.76666666699999997	0.00091725599999999997
imec0_cl0701_ch109	0.59999999999999998	0.51053928299999995		0.59999999999999998	0.111580651
imec0_cl0703_ch133	0.73333333300000003	0.41680749700000003		0.73333333300000003	0.025759424999999999
imec0_cl0707_ch073	0.20000000000000001	0.407272562		0.20000000000000001	0.014600264
imec0_cl0087_ch032	0.63333333300000005	0.31143785600000001		0.63333333300000005	0.0034270820000000001
imec0_cl0184_ch062	0.66666666699999999	0.28299216700000002		0.66666666699999999	0.0083556310000000005
imec0_cl0239_ch083	0.33333333300000001	1.1144683550000001		0.33333333300000001	0.095004494999999994
imec0_cl0478_ch048	0.233333333	0.98008995099999996		0.233333333	0.0051675030000000004
imec0_cl0538_ch094	0.5	0.42798032800000002		0.5	0.021724275000000001
imec0_cl0596_ch153	0.80000000000000004	0.64806509499999998		0.80000000000000004	0.034311672000000001
imec0_cl0015_ch007	0.233333333	1.0755494510000001		0.233333333	0.038623509
imec0_cl0042_ch016	0.26666666700000002	1.8315267319999999		0.26666666700000002	0.029354747
imec0_cl0046_ch018	0.73333333300000003	0.38469669099999998		0.73333333300000003	0.023279471999999999
imec0_cl0048_ch018	0.63333333300000005	0.65678022999999996		0.63333333300000005	0.029660496000000001
imec0_cl0062_ch024	0.33333333300000001	0.73219241400000001		0.33333333300000001	0.01551458
imec0_cl0063_ch024	0.133333333	1.7862487300000001		0.133333333	0.19384111900000001
imec0_cl0067_ch026	0.63333333300000005	0.51360435500000001		0.63333333300000005	0.030751344999999999
imec0_cl0079_ch030	0.66666666699999999	0.47795125900000002		0.66666666699999999	0.016599740000000002
imec0_cl0084_ch031	0.16666666699999999	1.922193051		0.16666666699999999	0.106794
imec0_cl0092_ch034	0.66666666699999999	0.50474615300000003		0.66666666699999999	0.050044404000000001
imec0_cl0097_ch035	0.20000000000000001	1.42079314		0.20000000000000001	0.085391986000000003
imec0_cl0117_ch042	0.63333333300000005	0.52188404899999996		0.63333333300000005	0.042340125999999999
imec0_cl0123_ch044	0.133333333	1.299328075		0.133333333	-0.049319913999999999
imec0_cl0131_ch046	0.46666666699999998	0.40804377200000003		0.46666666699999998	-0.0067182409999999998
imec0_cl0139_ch048	0.59999999999999998	5.5421146539999997		0.59999999999999998	0.118989346
imec0_cl0167_ch057	0.26666666700000002	0.29106899000000003		0.26666666700000002	-0.012034211
imec0_cl0173_ch059	0.16666666699999999	2.339705151		0.16666666699999999	0.112606004
imec0_cl0178_ch060	0.76666666699999997	0.61116753800000001		0.76666666699999997	0.047715898
imec0_cl0221_ch078	0.76666666699999997	0.38871502600000002		0.76666666699999997	0.023540095
imec0_cl0230_ch080	0.233333333	1.4132033980000001		0.233333333	0.030856054000000001
imec0_cl0249_ch088	0.56666666700000001	0.30521611100000001		0.56666666700000001	0.0040835960000000001
imec0_cl0254_ch090	0.80000000000000004	0.29466500400000001		0.80000000000000004	0.0083043720000000008
imec0_cl0266_ch094	0.76666666699999997	0.33368088299999998		0.76666666699999997	0.029675455
imec0_cl0410_ch002	0.66666666699999999	0.30315222200000003		0.66666666699999999	0.011330451
imec0_cl0415_ch004	0.133333333	0.81122766000000002		0.133333333	0.203075171
imec0_cl0426_ch014	0.66666666699999999	0.63560050899999998		0.66666666699999999	0.038840746000000002
imec0_cl0429_ch016	0.233333333	0.72158050399999996		0.233333333	0.020876235999999999
imec0_cl0430_ch017	0.66666666699999999	0.50847651000000005		0.66666666699999999	0.035504383
imec0_cl0444_ch026	0.63333333300000005	0.54867461900000003		0.63333333300000005	0.031916497000000002
imec0_cl0451_ch036	0.83333333300000001	0.59592267899999996		0.83333333300000001	0.032313461000000002
imec0_cl0459_ch037	0.90000000000000002	0.20400513000000001		0.90000000000000002	0.014440763000000001
imec0_cl0481_ch051	0.53333333299999997	3.2409702789999999		0.53333333299999997	0.047775923999999997
imec0_cl0487_ch054	0.59999999999999998	0.33746837099999999		0.59999999999999998	0.019340406000000001
imec0_cl0497_ch060	0.83333333300000001	0.29359057999999999		0.83333333300000001	0.0086568930000000006
imec0_cl0512_ch078	0.66666666699999999	0.60832987699999996		0.66666666699999999	0.028301000999999999
imec0_cl0522_ch080	0.29999999999999999	1.133212358		0.29999999999999999	0.053422426000000002
imec0_cl0593_ch145	0.26666666700000002	0.87995324399999997		0.26666666700000002	0.033275881
imec0_cl0605_ch006	0.69999999999999996	0.41165855499999998		0.69999999999999996	0.018186601
imec0_cl0624_ch054	0.73333333300000003	0.31152632299999999		0.73333333300000003	0.039489122000000002
imec0_cl0633_ch074	0.80000000000000004	0.37585755599999998		0.80000000000000004	0.030621704999999999
imec0_cl0539_ch094	0.53333333299999997	0.44165236200000002		0.53333333299999997	0.032157983000000001
imec0_cl0246_ch087	0.63333333300000005	0.63567325500000005		0.63333333300000005	0.029271548000000001
imec0_cl0455_ch035	0.26666666700000002	2.6632687169999998		0.26666666700000002	0.053136559999999999
imec0_cl0169_ch058	0.66666666699999999	0.32198286500000001		0.66666666699999999	0.012431709000000001
imec0_cl0197_ch063	0.20000000000000001	1.2674558149999999		0.20000000000000001	0.035105275999999998
imec0_cl0303_ch112	0.16666666699999999	0.75494047600000003		0.16666666699999999	-0.016611886999999999
[truncated: 4,189 more rows]

## Sheet: Supplementary_Fig4
Supplementary_Figure4_description_and_statistics_of_extracted_actions
[truncated: 95 more rows]
[truncated: 2 more columns]

[truncated: 19 more sheets: Supplementary_Figs6a_and_b, Supplementary_Fig7, Supplementary_Fig8, Supplementary_Fig9, Supplementary_Fig10, Supplementary_Fig11, Supplementary_Fig12, Supplementary_Fig13, Supplementary_Fig14, Supplementary_Fig15, Supplementary_Fig16, Supplementary_Fig17, Supplementary_Fig18, Supplementary_Fig19, Supplementary_Fig20, Supplementary_Fig21, Supplementary_Fig22, Supplementary_Fig23, Supplementary_Fig24]
